# Supplementary material for: The Evolution of Temperature and Desiccation-Related Protein Families in Tardigrada Reveals a Complex Acquisition of Extremotolerance
Source: Genome Biol Evol. 2023 Nov 29;16(1):evad217. doi: 10.1093/gbe/evad217 (PMC10799326; doi:10.1093/gbe/evad217)
Supplement: evad217_Supplementary_Data [file evad217_supplementary_data.zip]

Archive with 198 entries (168 files):
- SupplementalTable2.xlsx
- SupplementaryTable3 (1).xlsx
- SupplementalInformation/
- SupplementalInformation/SupplementalInformation/
- SupplementalInformation/SupplementalInformation/.DS_Store
- SupplementalInformation/SupplementalInformation/CAHS_Complete/
- SupplementalInformation/SupplementalInformation/CAHS_Complete/.DS_Store
- SupplementalInformation/SupplementalInformation/CAHS_Complete/bpcomp.bpdiff
- SupplementalInformation/SupplementalInformation/CAHS_Complete/bpcomp.con.tre
- SupplementalInformation/SupplementalInformation/CAHS_Complete/CAHS.csRCFV.txt
- SupplementalInformation/SupplementalInformation/CAHS_Complete/CAHS.fas
- SupplementalInformation/SupplementalInformation/CAHS_Complete/CAHS.Frequencies.txt
- SupplementalInformation/SupplementalInformation/CAHS_Complete/CAHS.ncsRCFV.txt
- SupplementalInformation/SupplementalInformation/CAHS_Complete/CAHS.ntRCFV.txt
- SupplementalInformation/SupplementalInformation/CAHS_Complete/CAHS.phy
- SupplementalInformation/SupplementalInformation/CAHS_Complete/CAHS.RCFV.txt
- SupplementalInformation/SupplementalInformation/CAHS_Complete/CAHS.tRCFV.txt
- SupplementalInformation/SupplementalInformation/CAHS_Complete/CAHS_ML/
- SupplementalInformation/SupplementalInformation/CAHS_Complete/CAHS_ML/.DS_Store
- SupplementalInformation/SupplementalInformation/CAHS_Complete/CAHS_ML/CAHS.fas.contree
- SupplementalInformation/SupplementalInformation/CAHS_Complete/CAHS_ML/CAHS.fas.iqtree
- SupplementalInformation/SupplementalInformation/CAHS_Complete/CAHS_ML/CAHS.fas.log
- SupplementalInformation/SupplementalInformation/CAHS_Complete/CAHS_ML/CAHS.fas.treefile
- SupplementalInformation/SupplementalInformation/EtAHSAlpha_Complete/
- SupplementalInformation/SupplementalInformation/EtAHSAlpha_Complete/.DS_Store
- SupplementalInformation/SupplementalInformation/EtAHSAlpha_Complete/bpcomp.bpdiff
- SupplementalInformation/SupplementalInformation/EtAHSAlpha_Complete/bpcomp.con.tre
- SupplementalInformation/SupplementalInformation/EtAHSAlpha_Complete/EtAHSAlpha.phy
- SupplementalInformation/SupplementalInformation/EtAHSAlpha_Complete/EtAHSA_ML/
- SupplementalInformation/SupplementalInformation/EtAHSAlpha_Complete/EtAHSA_ML/.DS_Store
- SupplementalInformation/SupplementalInformation/EtAHSAlpha_Complete/EtAHSA_ML/EtAHSA.phy.contree
- SupplementalInformation/SupplementalInformation/EtAHSAlpha_Complete/EtAHSA_ML/EtAHSA.phy.iqtree
- SupplementalInformation/SupplementalInformation/EtAHSAlpha_Complete/EtAHSA_ML/EtAHSA.phy.log
- SupplementalInformation/SupplementalInformation/EtAHSAlpha_Complete/EtAHSA_ML/EtAHSA.phy.treefile
- SupplementalInformation/SupplementalInformation/EtAHSBeta_Complete/
- SupplementalInformation/SupplementalInformation/EtAHSBeta_Complete/.DS_Store
- SupplementalInformation/SupplementalInformation/EtAHSBeta_Complete/bpcomp.bpdiff
- SupplementalInformation/SupplementalInformation/EtAHSBeta_Complete/bpcomp.con.tre
- SupplementalInformation/SupplementalInformation/EtAHSBeta_Complete/EtAHSBeta.phy
- SupplementalInformation/SupplementalInformation/EtAHSBeta_Complete/EtAHSB_ML/
- SupplementalInformation/SupplementalInformation/EtAHSBeta_Complete/EtAHSB_ML/.DS_Store
- SupplementalInformation/SupplementalInformation/EtAHSBeta_Complete/EtAHSB_ML/EtAHSB.phy.contree
- SupplementalInformation/SupplementalInformation/EtAHSBeta_Complete/EtAHSB_ML/EtAHSB.phy.iqtree
- SupplementalInformation/SupplementalInformation/EtAHSBeta_Complete/EtAHSB_ML/EtAHSB.phy.log
- SupplementalInformation/SupplementalInformation/EtAHSBeta_Complete/EtAHSB_ML/EtAHSB.phy.treefile
- SupplementalInformation/SupplementalInformation/MAHS_Complete/
- SupplementalInformation/SupplementalInformation/MAHS_Complete/.DS_Store
- SupplementalInformation/SupplementalInformation/MAHS_Complete/bpcomp.bpdiff
- SupplementalInformation/SupplementalInformation/MAHS_Complete/bpcomp.con.tre
- SupplementalInformation/SupplementalInformation/MAHS_Complete/MAHS.csRCFV.txt
- SupplementalInformation/SupplementalInformation/MAHS_Complete/MAHS.Frequencies.txt
- SupplementalInformation/SupplementalInformation/MAHS_Complete/MAHS.fst
- SupplementalInformation/SupplementalInformation/MAHS_Complete/MAHS.ncsRCFV.txt
- SupplementalInformation/SupplementalInformation/MAHS_Complete/MAHS.ntRCFV.txt
- SupplementalInformation/SupplementalInformation/MAHS_Complete/MAHS.phy
- SupplementalInformation/SupplementalInformation/MAHS_Complete/MAHS.RCFV.txt
- SupplementalInformation/SupplementalInformation/MAHS_Complete/MAHS.tRCFV.txt
- SupplementalInformation/SupplementalInformation/MAHS_Complete/MAHS_ML/
- SupplementalInformation/SupplementalInformation/MAHS_Complete/MAHS_ML/.DS_Store
- SupplementalInformation/SupplementalInformation/MAHS_Complete/MAHS_ML/MAHS.fas.contree
- SupplementalInformation/SupplementalInformation/MAHS_Complete/MAHS_ML/MAHS.fas.iqtree
- SupplementalInformation/SupplementalInformation/MAHS_Complete/MAHS_ML/MAHS.fas.log
- SupplementalInformation/SupplementalInformation/MAHS_Complete/MAHS_ML/MAHS.fas.treefile
- SupplementalInformation/SupplementalInformation/MRE11_Complete/
- SupplementalInformation/SupplementalInformation/MRE11_Complete/.DS_Store
- SupplementalInformation/SupplementalInformation/MRE11_Complete/bpcomp.bpdiff
- SupplementalInformation/SupplementalInformation/MRE11_Complete/bpcomp.con.tre
- SupplementalInformation/SupplementalInformation/MRE11_Complete/MRE11.phy
- SupplementalInformation/SupplementalInformation/MRE11_Complete/MRE11_ML/
- SupplementalInformation/SupplementalInformation/MRE11_Complete/MRE11_ML/.DS_Store
- SupplementalInformation/SupplementalInformation/MRE11_Complete/MRE11_ML/MRE11.phy.contree
- SupplementalInformation/SupplementalInformation/MRE11_Complete/MRE11_ML/MRE11.phy.iqtree
- SupplementalInformation/SupplementalInformation/MRE11_Complete/MRE11_ML/MRE11.phy.log
- SupplementalInformation/SupplementalInformation/MRE11_Complete/MRE11_ML/MRE11.phy.treefile
- SupplementalInformation/SupplementalInformation/SAHS_Complete/
- SupplementalInformation/SupplementalInformation/SAHS_Complete/.DS_Store
- SupplementalInformation/SupplementalInformation/SAHS_Complete/0.3_Resolution.bpcomp.con.tre
- SupplementalInformation/SupplementalInformation/SAHS_Complete/AdditionalPutativeMilnesiumSAHS/
- SupplementalInformation/SupplementalInformation/SAHS_Complete/AdditionalPutativeMilnesiumSAHS/.DS_Store
- SupplementalInformation/SupplementalInformation/SAHS_Complete/AdditionalPutativeMilnesiumSAHS/Milnesium.PutativeSAHSlike.discarded.fst
- SupplementalInformation/SupplementalInformation/SAHS_Complete/AdditionalPutativeMilnesiumSAHS/SAHS.wMilnesium.csRCFV.txt
- SupplementalInformation/SupplementalInformation/SAHS_Complete/AdditionalPutativeMilnesiumSAHS/SAHS.wMilnesium.Frequencies.txt
- SupplementalInformation/SupplementalInformation/SAHS_Complete/AdditionalPutativeMilnesiumSAHS/SAHS.wMilnesium.ncsRCFV.txt
- SupplementalInformation/SupplementalInformation/SAHS_Complete/AdditionalPutativeMilnesiumSAHS/SAHS.wMilnesium.ntRCFV.txt
- SupplementalInformation/SupplementalInformation/SAHS_Complete/AdditionalPutativeMilnesiumSAHS/SAHS.wMilnesium.RCFV.txt
- SupplementalInformation/SupplementalInformation/SAHS_Complete/AdditionalPutativeMilnesiumSAHS/SAHS.wMilnesium.tRCFV.txt
- SupplementalInformation/SupplementalInformation/SAHS_Complete/AdditionalPutativeMilnesiumSAHS/SAHS.wputativeMilnesiumSAHSlike.fst
- SupplementalInformation/SupplementalInformation/SAHS_Complete/bpcomp.bpdiff
- SupplementalInformation/SupplementalInformation/SAHS_Complete/bpcomp.con.tre
- SupplementalInformation/SupplementalInformation/SAHS_Complete/SAHS.csRCFV.txt
- SupplementalInformation/SupplementalInformation/SAHS_Complete/SAHS.fas
- SupplementalInformation/SupplementalInformation/SAHS_Complete/SAHS.Frequencies.txt
- SupplementalInformation/SupplementalInformation/SAHS_Complete/SAHS.ncsRCFV.txt
- SupplementalInformation/SupplementalInformation/SAHS_Complete/SAHS.ntRCFV.txt
- SupplementalInformation/SupplementalInformation/SAHS_Complete/SAHS.phy
- SupplementalInformation/SupplementalInformation/SAHS_Complete/SAHS.RCFV.txt
- SupplementalInformation/SupplementalInformation/SAHS_Complete/SAHS.tRCFV.txt
- SupplementalInformation/SupplementalInformation/SAHS_Complete/SAHS_ML/
- SupplementalInformation/SupplementalInformation/SAHS_Complete/SAHS_ML/.DS_Store
- SupplementalInformation/SupplementalInformation/SAHS_Complete/SAHS_ML/SAHS.fas.contree
- SupplementalInformation/SupplementalInformation/SAHS_Complete/SAHS_ML/SAHS.fas.iqtree
- SupplementalInformation/SupplementalInformation/SAHS_Complete/SAHS_ML/SAHS.fas.log
- SupplementalInformation/SupplementalInformation/SAHS_Complete/SAHS_ML/SAHS.fas.treefile
- SupplementalInformation/__MACOSX/
- SupplementalInformation/__MACOSX/._SupplementalInformation
- SupplementalInformation/__MACOSX/SupplementalInformation/
- SupplementalInformation/__MACOSX/SupplementalInformation/._.DS_Store
- SupplementalInformation/__MACOSX/SupplementalInformation/._CAHS_Complete
- SupplementalInformation/__MACOSX/SupplementalInformation/._EtAHSAlpha_Complete
- SupplementalInformation/__MACOSX/SupplementalInformation/._EtAHSBeta_Complete
- SupplementalInformation/__MACOSX/SupplementalInformation/._MAHS_Complete
- SupplementalInformation/__MACOSX/SupplementalInformation/._MRE11_Complete
- SupplementalInformation/__MACOSX/SupplementalInformation/._SAHS_Complete
- SupplementalInformation/__MACOSX/SupplementalInformation/CAHS_Complete/
- SupplementalInformation/__MACOSX/SupplementalInformation/CAHS_Complete/._.DS_Store
- SupplementalInformation/__MACOSX/SupplementalInformation/CAHS_Complete/._bpcomp.bpdiff
- SupplementalInformation/__MACOSX/SupplementalInformation/CAHS_Complete/._bpcomp.con.tre
- SupplementalInformation/__MACOSX/SupplementalInformation/CAHS_Complete/._CAHS.csRCFV.txt
- SupplementalInformation/__MACOSX/SupplementalInformation/CAHS_Complete/._CAHS.fas
- SupplementalInformation/__MACOSX/SupplementalInformation/CAHS_Complete/._CAHS.Frequencies.txt
- SupplementalInformation/__MACOSX/SupplementalInformation/CAHS_Complete/._CAHS.ncsRCFV.txt
- SupplementalInformation/__MACOSX/SupplementalInformation/CAHS_Complete/._CAHS.ntRCFV.txt
- SupplementalInformation/__MACOSX/SupplementalInformation/CAHS_Complete/._CAHS.phy
- SupplementalInformation/__MACOSX/SupplementalInformation/CAHS_Complete/._CAHS.RCFV.txt
- SupplementalInformation/__MACOSX/SupplementalInformation/CAHS_Complete/._CAHS.tRCFV.txt
- SupplementalInformation/__MACOSX/SupplementalInformation/CAHS_Complete/CAHS_ML/
- SupplementalInformation/__MACOSX/SupplementalInformation/CAHS_Complete/CAHS_ML/._.DS_Store
- SupplementalInformation/__MACOSX/SupplementalInformation/CAHS_Complete/CAHS_ML/._CAHS.fas.contree
- SupplementalInformation/__MACOSX/SupplementalInformation/CAHS_Complete/CAHS_ML/._CAHS.fas.iqtree
- SupplementalInformation/__MACOSX/SupplementalInformation/CAHS_Complete/CAHS_ML/._CAHS.fas.log
- SupplementalInformation/__MACOSX/SupplementalInformation/CAHS_Complete/CAHS_ML/._CAHS.fas.treefile
- SupplementalInformation/__MACOSX/SupplementalInformation/EtAHSAlpha_Complete/
- SupplementalInformation/__MACOSX/SupplementalInformation/EtAHSAlpha_Complete/._.DS_Store
- SupplementalInformation/__MACOSX/SupplementalInformation/EtAHSAlpha_Complete/._bpcomp.bpdiff
- SupplementalInformation/__MACOSX/SupplementalInformation/EtAHSAlpha_Complete/._bpcomp.con.tre
- SupplementalInformation/__MACOSX/SupplementalInformation/EtAHSAlpha_Complete/._EtAHSAlpha.phy
- SupplementalInformation/__MACOSX/SupplementalInformation/EtAHSAlpha_Complete/EtAHSA_ML/
- SupplementalInformation/__MACOSX/SupplementalInformation/EtAHSAlpha_Complete/EtAHSA_ML/._.DS_Store
- SupplementalInformation/__MACOSX/SupplementalInformation/EtAHSAlpha_Complete/EtAHSA_ML/._EtAHSA.phy.treefile
- SupplementalInformation/__MACOSX/SupplementalInformation/EtAHSBeta_Complete/
- SupplementalInformation/__MACOSX/SupplementalInformation/EtAHSBeta_Complete/._.DS_Store
- SupplementalInformation/__MACOSX/SupplementalInformation/EtAHSBeta_Complete/._bpcomp.bpdiff
- SupplementalInformation/__MACOSX/SupplementalInformation/EtAHSBeta_Complete/._bpcomp.con.tre
- SupplementalInformation/__MACOSX/SupplementalInformation/EtAHSBeta_Complete/._EtAHSBeta.phy
- SupplementalInformation/__MACOSX/SupplementalInformation/EtAHSBeta_Complete/EtAHSB_ML/
- SupplementalInformation/__MACOSX/SupplementalInformation/EtAHSBeta_Complete/EtAHSB_ML/._.DS_Store
- SupplementalInformation/__MACOSX/SupplementalInformation/EtAHSBeta_Complete/EtAHSB_ML/._EtAHSB.phy.treefile
- SupplementalInformation/__MACOSX/SupplementalInformation/MAHS_Complete/
- SupplementalInformation/__MACOSX/SupplementalInformation/MAHS_Complete/._.DS_Store
- SupplementalInformation/__MACOSX/SupplementalInformation/MAHS_Complete/._bpcomp.bpdiff
- SupplementalInformation/__MACOSX/SupplementalInformation/MAHS_Complete/._bpcomp.con.tre
- SupplementalInformation/__MACOSX/SupplementalInformation/MAHS_Complete/._MAHS.csRCFV.txt
- SupplementalInformation/__MACOSX/SupplementalInformation/MAHS_Complete/._MAHS.Frequencies.txt
- SupplementalInformation/__MACOSX/SupplementalInformation/MAHS_Complete/._MAHS.fst
- SupplementalInformation/__MACOSX/SupplementalInformation/MAHS_Complete/._MAHS.ncsRCFV.txt
- SupplementalInformation/__MACOSX/SupplementalInformation/MAHS_Complete/._MAHS.ntRCFV.txt
- SupplementalInformation/__MACOSX/SupplementalInformation/MAHS_Complete/._MAHS.phy
- SupplementalInformation/__MACOSX/SupplementalInformation/MAHS_Complete/._MAHS.RCFV.txt
- SupplementalInformation/__MACOSX/SupplementalInformation/MAHS_Complete/._MAHS.tRCFV.txt
- SupplementalInformation/__MACOSX/SupplementalInformation/MAHS_Complete/MAHS_ML/
- SupplementalInformation/__MACOSX/SupplementalInformation/MAHS_Complete/MAHS_ML/._.DS_Store
- SupplementalInformation/__MACOSX/SupplementalInformation/MAHS_Complete/MAHS_ML/._MAHS.fas.treefile
- SupplementalInformation/__MACOSX/SupplementalInformation/MRE11_Complete/
- SupplementalInformation/__MACOSX/SupplementalInformation/MRE11_Complete/._.DS_Store
- SupplementalInformation/__MACOSX/SupplementalInformation/MRE11_Complete/._bpcomp.bpdiff
- SupplementalInformation/__MACOSX/SupplementalInformation/MRE11_Complete/._bpcomp.con.tre
- SupplementalInformation/__MACOSX/SupplementalInformation/MRE11_Complete/._MRE11.phy
- SupplementalInformation/__MACOSX/SupplementalInformation/MRE11_Complete/MRE11_ML/
- SupplementalInformation/__MACOSX/SupplementalInformation/MRE11_Complete/MRE11_ML/._.DS_Store
- SupplementalInformation/__MACOSX/SupplementalInformation/MRE11_Complete/MRE11_ML/._MRE11.phy.treefile
- SupplementalInformation/__MACOSX/SupplementalInformation/SAHS_Complete/
- SupplementalInformation/__MACOSX/SupplementalInformation/SAHS_Complete/._.DS_Store
- SupplementalInformation/__MACOSX/SupplementalInformation/SAHS_Complete/._0.3_Resolution.bpcomp.con.tre
- SupplementalInformation/__MACOSX/SupplementalInformation/SAHS_Complete/._AdditionalPutativeMilnesiumSAHS
- SupplementalInformation/__MACOSX/SupplementalInformation/SAHS_Complete/._bpcomp.bpdiff
- SupplementalInformation/__MACOSX/SupplementalInformation/SAHS_Complete/._bpcomp.con.tre
- SupplementalInformation/__MACOSX/SupplementalInformation/SAHS_Complete/._SAHS.csRCFV.txt
- SupplementalInformation/__MACOSX/SupplementalInformation/SAHS_Complete/._SAHS.fas
- SupplementalInformation/__MACOSX/SupplementalInformation/SAHS_Complete/._SAHS.Frequencies.txt
- SupplementalInformation/__MACOSX/SupplementalInformation/SAHS_Complete/._SAHS.ncsRCFV.txt
- SupplementalInformation/__MACOSX/SupplementalInformation/SAHS_Complete/._SAHS.ntRCFV.txt
- SupplementalInformation/__MACOSX/SupplementalInformation/SAHS_Complete/._SAHS.phy
- SupplementalInformation/__MACOSX/SupplementalInformation/SAHS_Complete/._SAHS.RCFV.txt
- SupplementalInformation/__MACOSX/SupplementalInformation/SAHS_Complete/._SAHS.tRCFV.txt
- SupplementalInformation/__MACOSX/SupplementalInformation/SAHS_Complete/AdditionalPutativeMilnesiumSAHS/
- SupplementalInformation/__MACOSX/SupplementalInformation/SAHS_Complete/AdditionalPutativeMilnesiumSAHS/._.DS_Store
- SupplementalInformation/__MACOSX/SupplementalInformation/SAHS_Complete/AdditionalPutativeMilnesiumSAHS/._Milnesium.PutativeSAHSlike.discarded.fst
- SupplementalInformation/__MACOSX/SupplementalInformation/SAHS_Complete/AdditionalPutativeMilnesiumSAHS/._SAHS.wMilnesium.csRCFV.txt
- SupplementalInformation/__MACOSX/SupplementalInformation/SAHS_Complete/AdditionalPutativeMilnesiumSAHS/._SAHS.wMilnesium.Frequencies.txt
- SupplementalInformation/__MACOSX/SupplementalInformation/SAHS_Complete/AdditionalPutativeMilnesiumSAHS/._SAHS.wMilnesium.ncsRCFV.txt
- SupplementalInformation/__MACOSX/SupplementalInformation/SAHS_Complete/AdditionalPutativeMilnesiumSAHS/._SAHS.wMilnesium.ntRCFV.txt
- SupplementalInformation/__MACOSX/SupplementalInformation/SAHS_Complete/AdditionalPutativeMilnesiumSAHS/._SAHS.wMilnesium.RCFV.txt
- SupplementalInformation/__MACOSX/SupplementalInformation/SAHS_Complete/AdditionalPutativeMilnesiumSAHS/._SAHS.wMilnesium.tRCFV.txt
- SupplementalInformation/__MACOSX/SupplementalInformation/SAHS_Complete/AdditionalPutativeMilnesiumSAHS/._SAHS.wputativeMilnesiumSAHSlike.fst
- SupplementalInformation/__MACOSX/SupplementalInformation/SAHS_Complete/SAHS_ML/
- SupplementalInformation/__MACOSX/SupplementalInformation/SAHS_Complete/SAHS_ML/._.DS_Store
- SupplementalInformation/__MACOSX/SupplementalInformation/SAHS_Complete/SAHS_ML/._SAHS.fas.treefile
- SupplementalTable1.xlsx
