# Supplementary material for: The Evolution of Temperature and Desiccation-Related Protein Families in Tardigrada Reveals a Complex Acquisition of Extremotolerance
Source: Genome Biol Evol. 2023 Nov 29;16(1):evad217. doi: 10.1093/gbe/evad217 (PMC10799326; doi:10.1093/gbe/evad217)
Supplement: evad217_Supplementary_Data [file evad217_supplementary_data.zip › SupplementalTable2.xlsx]

## Sheet: CAHS
Sequence Name	ntRCFV
EZ761416_1_TSA_Milnesium_tardigradum_contig18941	0.00378823		0.00265766	nRCFV
EZ763024_1_TSA_Milnesium_tardigradum_contig26455	0.00350295		0.00307508	3rd Quartile
EZ760591_1_TSA_Milnesium_tardigradum_contig10939	0.00278504		0.00260964	2nd Quartile
EZ758904_1_TSA_Milnesium_tardigradum_contig00023	0.00406183		0.00218463	1st Quartile
EZ761505_1_TSA_Milnesium_tardigradum_contig19345	0.00341859		0.000670782	St. Dev
P0CU48_1_Hypsi_CAHS_94205	0.00155936		0.00399923	nRCFV+2Standard Deviations
P0CU45_1_Hypsi_CAHS_94205	0.00138968
J7M799_1_Ramazzottius_CAHS1	0.00228942
OP974251_Acutuncus_antarcticus_1_CAHS_2a	0.00274559
OP974252_Acutuncus_antarcticus_1_CAHS_2b	0.00279361
OP974253_Acutuncus_antarcticus_2_CAHS_2a	0.00274559
BV898_10309_p01_hypsibius_dujardini_nhd315_core_32_85_1_protein	0.00146695
BV898_04552_p01_hypsibius_dujardini_nhd315_core_32_85_1_protein	0.00213659
P0CU50_1_CAHS8_HYPDU	0.00155936
OP974254_Paramacrobiotus_areolatus_1_CAHS_2c	0.00241023
OP974255_Paramacrobiotus_fairbanksi_1_CAHS_2a	0.00309157
OP974256_Paramacrobiotus_fairbanksi_1_CAHS_2d	0.00417702
OP974257_Paramacrobiotus_areolatus_1_CAHS_2b	0.00271983
OP974258_Paramacrobiotus_areolatus_1_CAHS_2d	0.00241023
OP974259_Paramacrobiotus_fairbanksi_1_CAHS_2e	0.00319388
OP974260_Paramacrobiotus_areolatus_1_CAHS_2a	0.00317003
OP974261_Paramacrobiotus_fairbanksi_1_CAHS_2b	0.00216001
OP974262_Macrobiotus_polonicus_1_CAHS_2a	0.00307631
OP974263_Macrobiotus_sp_2_CAHS_2a	0.001876
OP974264_Macrobiotus_sp_1_CAHS_2a	0.00179547
OP974265_Dactylobiotus_sp_CAHS_2a	0.0022077
OP974266_Dactylobiotus_sp_CAHS_2b	0.00218177
OP974267_Dactylobiotus_sp_CAHS_2c	0.0019782
OP974268_Mesobiotus_radiatus_1_CAHS_2a	0.00256388
OP974269_Paramacrobiotus_areolatus_1_CAHS_1b	0.00266053
OP974270_Paramacrobiotus_fairbanksi_1_CAHS_1a	0.00266189
OP974271_Paramacrobiotus_areolatus_1_CAHS_1a	0.00245628
J7MDG6_1_Ramazzottius_CAHS2	0.00210739
GAU91761_1_CAHS8_Ramazzottius_varieornatus	0.00256059
BV898_04449_p01_hypsibius_dujardini_nhd315_core_32_85_1_protein	0.00222831
OP974324_Acutuncus_antarcticus_1_CAHS_5a	0.00274422
OP974272_Paramacrobiotus_fairbanksi_1_CAHS_5a	0.00184099
OP974273_Paramacrobiotus_fairbanksi_1_CAHS_5c	0.00180156
OP974274_Paramacrobiotus_areolatus_1_CAHS_5a	0.0013098
OP974275_Paramacrobiotus_areolatus_1_CAHS_5b	0.00275421
OP974276_Paramacrobiotus_fairbanksi_1_CAHS_5b	0.00153361
OP974277_Macrobiotus_hannae_1_CAHS_5b	0.00248781
OP974278_Macrobiotus_hannae_1_CAHS_5a	0.00172954
OP974279_Macrobiotus_sp_1_CAHS_5a	0.0014197
OP974280_Macrobiotus_sp_2_CAHS_5b	0.00166188
OP974281_Macrobiotus_sp_2_CAHS_5a	0.0028843
OP974282_Dactylobiotus_sp_CAHS_5a	0.00217562
GAU95723_1_CAHS9_Ramazzottius_varieornatus	0.00302576
BV898_04607_p01_hypsibius_dujardini_nhd315_core_32_85_1_protein	0.00357922
OP974283_Acutuncus_antarcticus_2_CAHS_6a	0.00242398
P0CU47_1_Hypsibius_CAHS	0.00289854
J7M3T1_1_Ramazzottius_CAHS3	0.00259842
GAV06915_1_CAHS14_Ramazzottius_varieornatus	0.00310482
GAV02176_1_CAHS11_Ramazzottius_varieornatus	0.00254912
GAV06916_1_CAHS15_Ramazzottius_varieornatus	0.00333741
OP974284_Paramacrobiotus_fairbanksi_1_CAHS_6b	0.00289173
OP974285_Paramacrobiotus_fairbanksi_1_CAHS_6e	0.00341712
OP974286_Paramacrobiotus_fairbanksi_1_CAHS_6c	0.00273427
OP974287_Paramacrobiotus_fairbanksi_1_CAHS_6d	0.00265995
OP974288_Paramacrobiotus_areolatus_1_CAHS_6c	0.00262086
OP974289_Macrobiotus_polonicus_1_CAHS_6b	0.00268384
OP974290_Macrobiotus_sp_1_CAHS_6a	0.00224464
OP974291_Macrobiotus_polonicus_1_CAHS_6a	0.00268384
OP974292_Paramacrobiotus_areolatus_1_CAHS_4a	0.00333312
OP974293_Paramacrobiotus_fairbanksi_1_CAHS_4a	0.00378534
OP974294_Macrobiotus_hannae_1_CAHS_4a	0.00300987
OP974295_Macrobiotus_sp_2_CAHS_4a	0.002909
OP974296_Macrobiotus_sp_1_CAHS_4a	0.00334549
GAU88203_1_CAHS5_Ramazzottius_varieornatus	0.00358306
BV898_04448_p01_hypsibius_dujardini_nhd315_core_32_85_1_protein	0.00256423
BV898_04447_p01_hypsibius_dujardini_nhd315_core_32_85_1_protein	0.00442112
OP974297_Acutuncus_antarcticus_2_CAHS_7a	0.00237144
GAU88113_1_CAHS4_Ramazzottius_varieornatus	0.00207212
BV898_12322_p01_hypsibius_dujardini_nhd315_core_32_85_1_protein	0.00242981
OP974298_Macrobiotus_sp_2_CAHS_7b	0.00299108
OP974299_Macrobiotus_sp_2_CAHS_7a	0.00328737
OP974300_Macrobiotus_pallari_1_CAHS_7a	0.00214376
OP974301_Macrobiotus_sp_1_CAHS_7b	0.00326183
OP974302_Mesobiotus_philipinicus_1_CAHS_7a	0.00232451
OP974303_Mesobiotus_philipinicus_1_CAHS_7b	0.00229111
OP974304_Mesobiotus_radiatus_1_CAHS_7a	0.00274695
OP974305_Macrobiotus_sp_1_CAHS_7a	0.0028795
OP974306_Acutuncus_antarcticus_1_CAHS_8a	0.00406599
OP974307_Acutuncus_antarcticus_2_CAHS_8a	0.00406599
OP974308_Paramacrobiotus_areolatus_1_CAHS_8a	0.00390303
OP974309_Paramacrobiotus_areolatus_1_CAHS_8d	0.00272426
OP974310_Paramacrobiotus_areolatus_1_CAHS_8c	0.00286221
OP974311_Paramacrobiotus_fairbanksi_1_CAHS_8d	0.00357499
OP974312_Paramacrobiotus_areolatus_1_CAHS_8b	0.00413574
OP974313_Paramacrobiotus_fairbanksi_1_CAHS_8b	0.00357444
OP974314_Paramacrobiotus_fairbanksi_1_CAHS_8e	0.00312666
OP974315_Paramacrobiotus_fairbanksi_1_CAHS_8a	0.00323129
OP974316_Paramacrobiotus_fairbanksi_1_CAHS_8c	0.00306021
P0CU51_1_Parafairbanksi_CAHS_107838	0.0025254
P0CU52_1_ParaRichetersi_CAHS_106094	0.00237458
OP974317_Macrobiotus_hannae_1_CAHS_8b	0.0021932
OP974318_Macrobiotus_polonicus_1_CAHS_8a	0.00244292
OP974319_Macrobiotus_polonicus_1_CAHS_8b	0.00220324
OP974320_Macrobiotus_hannae_1_CAHS_8a	0.00215774
OP974321_Macrobiotus_pallari_1_CAHS_8a	0.00307136
OP974322_Macrobiotus_sp_2_CAHS_8a	0.00273948
P0CU44_1_Hypsi_CAHS_77611	0.00214499
P0CU43_1_Hypsi_CAHS_77580	0.00216466
GAV09045_1_CAHS16_Ramazzottius_varieornatus	0.00245149
OP974323_Macrobiotus_sp_1_CAHS_8a	0.002439
BV898_07587_p01_hypsibius_dujardini_nhd315_core_32_85_1_protein	0.00216466
GAU88387_1_CAHS6_Ramazzottius_varieornatus	0.00240329
GAV04192_1_CAHS13_Ramazzottius_varieornatus	0.00179548
GAV02446_1_CAHS12_Ramazzottius_varieornatus	0.00329649
GAV01369_1_CAHS10_Ramazzottius_varieornatus	0.00241828
GAU90929_1_CAHS7_Ramazzottius_varieornatus	0.00232772
BV898_02951_p01_hypsibius_dujardini_nhd315_core_32_85_1_protein	0.00170448
BV898_05814_p01_hypsibius_dujardini_nhd315_core_32_85_1_protein	0.00217054
sp_P0CU46_1_CAHS2_HYPDU	0.00198243

## Sheet: SAHS
SAHS								SAHS Including additional (discarded) Milnesium SAHS-like sequences
Sequence Name	ntRCFV							Sequence Name	ntRCFV
OQ067580_Hypsibius_exemplaris_SAHS_1	0.00197404		0.00238512	nRCFV				OQ067580_Hypsibius_exemplaris_SAHS_1	0.00200518		0.0024396	nRCFV
OQ067581_Hypsibius_exemplaris_SAHS_2	0.00215926		0.00259566	3rd Quartile				OQ067581_Hypsibius_exemplaris_SAHS_2	0.00216697		0.00261974	3rd Quartile
OQ067582_Hypsibius_exemplaris_SAHS_3	0.0025377		0.00225666	2nd Quartile				OQ067582_Hypsibius_exemplaris_SAHS_3	0.00248794		0.00224581	2nd Quartile
OQ067583_Hypsibius_exemplaris_SAHS_4	0.00212182		0.00208064	1st Quartile				OQ067583_Hypsibius_exemplaris_SAHS_4	0.00214831		0.00206854	1st Quartile
OQ067584_Hypsibius_exemplaris_SAHS_5	0.00182606		0.000518416	St. Dev				OQ067584_Hypsibius_exemplaris_SAHS_5	0.00186006		0.000628157	St. Dev
OQ067585_Hypsibius_exemplaris_SAHS_6	0.00234741		0.0036325	nRCFV+2 Standard Deviations				OQ067585_Hypsibius_exemplaris_SAHS_6	0.0023429		0.00387606	nRCFV+2 Standard Deviations
OQ067586_Acutuncus_antarcticus_1_SAHS_1	0.00312585							OQ067586_Acutuncus_antarcticus_1_SAHS_1	0.0031532
OQ067587_Hypsibius_exemplaris_SAHS_7	0.00267673							OQ067587_Hypsibius_exemplaris_SAHS_7	0.00271391
OQ067588_Mesobiotus_radiatus_SAHS_1	0.00306462							OQ067588_Mesobiotus_radiatus_SAHS_1	0.00308064
OQ067589_Paramacrobiotus_areolatus_1_SAHS_1	0.00317175							OQ067589_Paramacrobiotus_areolatus_1_SAHS_1	0.0031868
OQ067590_Macrobiotus_sp_5_SAHS_1	0.00308414							OQ067590_Macrobiotus_sp_5_SAHS_1	0.00308285
OQ067591_Macrobiotus_sp_2_SAHS_1	0.00250646							OQ067591_Macrobiotus_sp_2_SAHS_1	0.00245124
OQ067592_Acutuncus_antarcticus_4_SAHS_1	0.0024018							OQ067592_Acutuncus_antarcticus_4_SAHS_1	0.00239207
OQ067593_Acutuncus_antarcticus_1_SAHS_2	0.00215039							OQ067593_Acutuncus_antarcticus_1_SAHS_2	0.00214067
OQ067594_Acutuncus_antarcticus_2_SAHS_1	0.00215103							OQ067594_Acutuncus_antarcticus_2_SAHS_1	0.00212221
OQ067595_Acutuncus_antarcticus_1_SAHS_3	0.00215039							OQ067595_Acutuncus_antarcticus_1_SAHS_3	0.00214067
OQ067596_Acutuncus_antarcticus_2_SAHS_2	0.00215103							OQ067596_Acutuncus_antarcticus_2_SAHS_2	0.00212221
OQ067597_Acutuncus_antarcticus_2_SAHS_3	0.00215039							OQ067597_Acutuncus_antarcticus_2_SAHS_3	0.00214067
OQ067598_Milnesium_tardigradum_SAHS_like	0.00443295							OQ067598_Milnesium_tardigradum_SAHS_like	0.00441451
OQ067599_Macrobiotus_shonaicus_SAHS_1	0.00288029							OQ067599_Macrobiotus_shonaicus_SAHS_1	0.00291692
OQ067600_Macrobiotus_shonaicus_SAHS_2	0.00218968							OQ067600_Macrobiotus_shonaicus_SAHS_2	0.00219275
OQ067601_Macrobiotus_sp_1_SAHS_1	0.00294606							OQ067601_Macrobiotus_sp_1_SAHS_1	0.00298943
OQ067602_Macrobiotus_sp_1_SAHS_2	0.00323853							OQ067602_Macrobiotus_sp_1_SAHS_2	0.00328455
OQ067603_Macrobiotus_sp_4_SAHS_1	0.00218968							OQ067603_Macrobiotus_sp_4_SAHS_1	0.00219275
OQ067604_Macrobiotus_sp_4_SAHS_2	0.00298062							OQ067604_Macrobiotus_sp_4_SAHS_2	0.00294603
OQ067605_Macrobiotus_hannae_SAHS_1	0.00322225							OQ067605_Macrobiotus_hannae_SAHS_1	0.00323291
OQ067606_Macrobiotus_pallari_SAHS_1	0.0040211							OQ067606_Macrobiotus_pallari_SAHS_1	0.00409493
OQ067607_Acutuncus_antarcticus_1_SAHS_4	0.00197216							OQ067607_Acutuncus_antarcticus_1_SAHS_4	0.0019305
OQ067608_Paramacrobiotus_fairbanksi_SAHS_1	0.00298679							OQ067608_Paramacrobiotus_fairbanksi_SAHS_1	0.00299275
XP_013167441_1_PREDICTED_fatty_acid_binding_protein_like_Papilio_xuthus	0.00248313							XP_013167441_1_PREDICTED_fatty_acid_binding_protein_like_Papilio_xuthus	0.00249338
XP_022831666_1_fatty_acid_binding_protein_1_like_Spodoptera_litura	0.00233924							XP_022831666_1_fatty_acid_binding_protein_1_like_Spodoptera_litura	0.00237486
XP_026727985_1_fatty_acid_binding_protein_1_like_Trichoplusia_ni	0.00296209							XP_026727985_1_fatty_acid_binding_protein_1_like_Trichoplusia_ni	0.00295311
OQ000845_Pseudoechiniscus_sp_FABP_1	0.00175853							OQ000845_Pseudoechiniscus_sp_FABP_1	0.00179144
OQ000871_Pseudoechiniscus_sp_FABP_3	0.00220487							OQ000871_Pseudoechiniscus_sp_FABP_3	0.0021879
OQ000846_Batillipes_sp_2_FABP_1	0.00287436							OQ000846_Batillipes_sp_2_FABP_1	0.0028936
OQ000848_Viridiscus_sp_1_FABP_1	0.00225666							OQ000848_Viridiscus_sp_1_FABP_1	0.00220909
OQ000864_Viridiscus_sp_1_FABP_2	0.00225666							OQ000864_Viridiscus_sp_1_FABP_2	0.00220909
OQ000847_Echiniscus_sp_FABP_1	0.00177386							OQ000847_Echiniscus_sp_FABP_1	0.00178981
OQ000849_Viridiscus_sp_3_FABP_1	0.00208064							OQ000849_Viridiscus_sp_3_FABP_1	0.00206005
OQ000863_Viridiscus_sp_3_FABP_2	0.00177386							OQ000863_Viridiscus_sp_3_FABP_2	0.00178981
OQ000869_Viridiscus_sp_3_FABP_3	0.00204887							OQ000869_Viridiscus_sp_3_FABP_3	0.00205487
OQ000850_Macrobiotus_sp_1_FABP_1	0.00208295							OQ000850_Macrobiotus_sp_1_FABP_1	0.00207704
OQ000872_Echiniscus_sp_FABP_3	0.00190057							OQ000872_Echiniscus_sp_FABP_3	0.00191652
OQ000851_Cornechiniscus_lobatus_FABP_1	0.00256596							OQ000851_Cornechiniscus_lobatus_FABP_1	0.00255189
OQ000852_Viridiscus_perviridis_2_FABP_1	0.00228651							OQ000852_Viridiscus_perviridis_2_FABP_1	0.00225129
OQ000853_Echiniscus_testudo_FABP_1	0.00179558							OQ000853_Echiniscus_testudo_FABP_1	0.00176941
OQ000865_Macrobiotus_sp_1_FABP_2	0.00208295							OQ000865_Macrobiotus_sp_1_FABP_2	0.00207704
OQ000862_Echiniscus_sp_FABP_2	0.00205561							OQ000862_Echiniscus_sp_FABP_2	0.00203374
OQ000861_Pseudoechiniscus_sp_FABP_2	0.00220487							OQ000861_Pseudoechiniscus_sp_FABP_2	0.0021879
OQ000870_Viridiscus_sp_1_FABP_3	0.00194931							OQ000870_Viridiscus_sp_1_FABP_3	0.00195102
OQ000854_Macrobiotus_pallari_FABP1	0.00208112							OQ000854_Macrobiotus_pallari_FABP1	0.00212799
OQ000855_Echiniscoides_sigismundi_FABP1	0.00171759							OQ000855_Echiniscoides_sigismundi_FABP1	0.00172258
OQ000866_Viridiscus_perviridis_2_FABP_2	0.00190057							OQ000866_Viridiscus_perviridis_2_FABP_2	0.00191652
OQ000867_Echiniscus_testudo_FABP_2	0.00172392							OQ000867_Echiniscus_testudo_FABP_2	0.00172137
OQ000873_Echiniscus_testudo_FABP_3	0.00174949							OQ000873_Echiniscus_testudo_FABP_3	0.00177802
OQ000856_Macrobiotus_hannae_FABP_1	0.00229704							OQ000856_Macrobiotus_hannae_FABP_1	0.00225374
OQ000857_Macrobiotus_polonicus_FABP_1	0.00236149							OQ000857_Macrobiotus_polonicus_FABP_1	0.00236821
OQ000858_Macrobiotus_sp_5_FABP_1	0.00208295							OQ000858_Macrobiotus_sp_5_FABP_1	0.00207704
OQ000859_Mesobiotus_philipinicus_FABP_1	0.00225153							OQ000859_Mesobiotus_philipinicus_FABP_1	0.00226916
OQ000868_Mesobiotus_philipinicus_FABP_2	0.00354864							OQ000868_Mesobiotus_philipinicus_FABP_2	0.00356962
OQ000860_Viridiscus_sp_2_FABP_1	0.00231917							OQ000860_Viridiscus_sp_2_FABP_1	0.00228395
OQ000874_Viridiscus_sp_3_FABP_4	0.00197621							OQ000874_Viridiscus_sp_3_FABP_4	0.00195802
P0CU41_1_Secretory_abundant_heat_soluble_protein_64681_Short_SAHS_63681	0.00256291							P0CU41_1_Secretory_abundant_heat_soluble_protein_64681_Short_SAHS_63681	0.00260915
P0CU40_1_RecName_Full_Secretory_abundant_heat_soluble_protein_53582_Short_SAHS_53582	0.00185718							P0CU40_1_RecName_Full_Secretory_abundant_heat_soluble_protein_53582_Short_SAHS_53582	0.00184291
OWA51792_1_hypothetical_protein_BV898_16258_Hypsibius_dujardini	0.00234873							OWA51792_1_hypothetical_protein_BV898_16258_Hypsibius_dujardini	0.00238925
P0CU39_1_RecName_Full_Secretory_abundant_heat_soluble_protein_33020_Short_SAHS_33020	0.00252227							P0CU39_1_RecName_Full_Secretory_abundant_heat_soluble_protein_33020_Short_SAHS_33020	0.00252571
P0CU42_1_RecName_Full_Secretory_abundant_heat_soluble_protein_68234_Short_SAHS_68234	0.00261168							P0CU42_1_RecName_Full_Secretory_abundant_heat_soluble_protein_68234_Short_SAHS_68234	0.00263034
OQV25556_1_hypothetical_protein_BV898_00494_Hypsibius_dujardini	0.00232466							OQV25556_1_hypothetical_protein_BV898_00494_Hypsibius_dujardini	0.00228695
GAU89865_1_SAHS4_Ramazzottius_varieornatus	0.00187423							GAU89865_1_SAHS4_Ramazzottius_varieornatus	0.00185918
GAU89929_1_SAHS6_Ramazzottius_varieornatus	0.00214267							GAU89929_1_SAHS6_Ramazzottius_varieornatus	0.00210479
OWA51791_1_hypothetical_protein_BV898_16257_Hypsibius_dujardini	0.00261688							OWA51791_1_hypothetical_protein_BV898_16257_Hypsibius_dujardini	0.00259163
OWA51790_1_hypothetical_protein_BV898_16256_Hypsibius_dujardini	0.00240291							OWA51790_1_hypothetical_protein_BV898_16256_Hypsibius_dujardini	0.00239551
OQV24729_1_hypothetical_protein_BV898_01322_Hypsibius_dujardini	0.0022832							OQV24729_1_hypothetical_protein_BV898_01322_Hypsibius_dujardini	0.00224581
OWA51789_1_hypothetical_protein_BV898_16255_Hypsibius_dujardini	0.00192997							OWA51789_1_hypothetical_protein_BV898_16255_Hypsibius_dujardini	0.00195783
GAU89928_1_SAHS5_Ramazzottius_varieornatus	0.00159911							GAU89928_1_SAHS5_Ramazzottius_varieornatus	0.00157056
GAU89932_1_SAHS7_Ramazzottius_varieornatus	0.00259566							GAU89932_1_SAHS7_Ramazzottius_varieornatus	0.00257693
GAU91532_1_SAHS13_Ramazzottius_varieornatus	0.00308243							GAU91532_1_SAHS13_Ramazzottius_varieornatus	0.00309334
GAU88955_1_SAHS3_Ramazzottius_varieornatus	0.00249984							GAU88955_1_SAHS3_Ramazzottius_varieornatus	0.00247552
GAU89939_1_SAHS8_Ramazzottius_varieornatus	0.0021799							GAU89939_1_SAHS8_Ramazzottius_varieornatus	0.00223911
GAU90160_1_SAHS12_Ramazzottius_varieornatus	0.0030254							GAU90160_1_SAHS12_Ramazzottius_varieornatus	0.00302564
GAU89947_1_SAHS11_Ramazzottius_varieornatus	0.00215742							GAU89947_1_SAHS11_Ramazzottius_varieornatus	0.00215663
GAU89946_1_SAHS10_Ramazzottius_varieornatus	0.00198547							GAU89946_1_SAHS10_Ramazzottius_varieornatus	0.00198303
GAU89941_1_SAHS9_Ramazzottius_varieornatus	0.00300226							GAU89941_1_SAHS9_Ramazzottius_varieornatus	0.00299249
J7MFT5_1_SAHS1	0.00242974							J7MFT5_1_SAHS1	0.00245488
J7MAN2_1_RecName_Full_Secretory_abundant_heat_soluble_protein_2_Short_SAHS2	0.00214324							J7MAN2_1_RecName_Full_Secretory_abundant_heat_soluble_protein_2_Short_SAHS2	0.0021576
								Milnesium_sp_PossibleSAHS_1	0.00470219
								Milnesium_sp_PossbleSAHS_2	0.00478239

## Sheet: MAHS
	ntRCFV
OP822050_Macrobiotus_sp_1_MAHS	0.00216192		0.00304846	nRCFV
OP822051_Macrobiotus_sp_3_MAHS	0.0023811		0.00356452	3rd Quartile
OP822052_Paramacrobiotus_areolatus_1_MAHS	0.00346803		0.00299012	2nd Quartile
GAU93178_1_hypothetical_protein_RvY_05157_1_[Ramazzottius_varieornatus]	0.00202138		0.00247541	1st Quartile
A0A1D1V3Z0_2_RecName_Full_Mitochondrial_abundant_heat_soluble_protein_Short_MAHS_Flags_Precursor	0.00256973		0.00071443	St. Dev
OQV22286_1_hypothetical_protein_BV898_03788_partial_Hypsibius_dujardini	0.00296117		0.00447732	nRCFV+2Standard Deviations
OP822053_Milnesium_sp_1_MAHS_like	0.00404737
OP822054_Milnesium_sugiura_1_MAHS_like	0.00404737
OP822055_Milnesium_tardigrada_1_MAHS_like	0.003661
OP822048_Acutuncus_antarcticus_3_MAHS	0.00299012
OP822049_Hypsibius_examplaris_1_MAHS	0.00322392
