# Supplementary material for: The Evolution of Temperature and Desiccation-Related Protein Families in Tardigrada Reveals a Complex Acquisition of Extremotolerance
Source: Genome Biol Evol. 2023 Nov 29;16(1):evad217. doi: 10.1093/gbe/evad217 (PMC10799326; doi:10.1093/gbe/evad217)
Supplement: evad217_Supplementary_Data [file evad217_supplementary_data.zip › SupplementaryTable3 (1).xlsx]

## Sheet: Sheet1
Primary Name in Tree	Genus	New Name	AKA
BV898_04449_p01_hypsibius_dujardini_nhd315_core_32_85_1_protein	Hypsibius	CAHS1a	OQV21547.1
BV898_10309_p01_hypsibius_dujardini_nhd315_core_32_85_1_protein	Hypsibius	CAHS2a	CAHS 94205	P0CU48	P0CU45	OQV15590.1
BV898_04552_p01_hypsibius_dujardini_nhd315_core_32_85_1_protein	Hypsibius	CAHS2b	CAHS 94063	P0CU50	OQV21654.1
BV898_05814_p01_hypsibius_dujardini_nhd315_core_32_85_1_protein	Hypsibius	CAHS3a	OQV20263.1
BV898_02951_p01_hypsibius_dujardini_nhd315_core_32_85_1_protein	Hypsibius	CAHS3b	CAHS 86272	P0CU46	OQV23218.1
BV898_04448_p01_hypsibius_dujardini_nhd315_core_32_85_1_protein	Hypsibius	CAHS4a	OQV21546.1
BV898_04447_p01_hypsibius_dujardini_nhd315_core_32_85_1_protein	Hypsibius	CAHS4b	OQV21545.1
BV898_04607_p01_hypsibius_dujardini_nhd315_core_32_85_1_protein	Hypsibius	CAHS5a	OQV21398.1
P0CU47_1_Hypsibius_CAHS	Hypsibius	CAHS6a	CAHS 89226	P0CU47
BV898_12322_p01_hypsibius_dujardini_nhd315_core_32_85_1_protein	Hypsibius	CAHS7a	OQV13470.1
BV898_07587_p01_hypsibius_dujardini_nhd315_core_32_85_1_protein	Hypsibius	CAHS8a	CAHS 77580	P0CU43	OQV18383.1
P0CU44_1_Hypsi_CAHS_77611	Hypsibius	CAHS8b	CAHS 77611	P0CU44
J7MDG6_1_Ramazzottius_CAHS2	Ramazzottius	CAHS1a
GAU91761_1_CAHS8_Ramazzottius_varieornatus	Ramazzottius	CAHS1b
J7M799_1_Ramazzottius_CAHS1	Ramazzottius	CAHS2
GAU90929_1_CAHS7_Ramazzottius_varieornatus	Ramazzottius	CAHS3a
GAV04192_1_CAHS13_Ramazzottius_varieornatus	Ramazzottius	CAHS3b
GAU88387_1_CAHS6_Ramazzottius_varieornatus	Ramazzottius	CAHS3c
GAU88203_1_CAHS5_Ramazzottius_varieornatus	Ramazzottius	CAHS4a
GAU95723_1_CAHS9_Ramazzottius_varieornatus	Ramazzottius	CAHS5a
GAV02446_1_CAHS12_Ramazzottius_varieornatus	Ramazzottius	CAHS5b
GAV01369_1_CAHS10_Ramazzottius_varieornatus	Ramazzottius	CAHS5c
GAV06915_1_CAHS14_Ramazzottius_varieornatus	Ramazzottius	CAHS6a
GAV06916_1_CAHS15_Ramazzottius_varieornatus	Ramazzottius	CAHS6b
J7M3T1_1_Ramazzottius_CAHS3	Ramazzottius	CAHS6c
GAV02176_1_CAHS11_Ramazzottius_varieornatus	Ramazzottius	CAHS6c
GAU88113_1_CAHS4_Ramazzottius_varieornatus	Ramazzottius	CAHS7a
GAV09045_1_CAHS16_Ramazzottius_varieornatus	Ramazzottius	CAHS8a
P0CU52_1_ParaRichetersi_CAHS_106094	Paramacrobiotus richtersi	CAHS8c	106094	P0CU52
P0CU51_1_ParaRichtersi_CAHS_107838	Paramacrobiotus richtersi	CAHS8a	107838	P0CU51
