# Supplementary material for: The Evolution of Temperature and Desiccation-Related Protein Families in Tardigrada Reveals a Complex Acquisition of Extremotolerance
Source: Genome Biol Evol. 2023 Nov 29;16(1):evad217. doi: 10.1093/gbe/evad217 (PMC10799326; doi:10.1093/gbe/evad217)
Supplement: evad217_Supplementary_Data [file evad217_supplementary_data.zip › SupplementalInformation/SupplementalInformation/CAHS_Complete/bpcomp.bpdiff]

maxdiff     : 0.0800249
meandiff    : 0.00492203
