# Supplementary material for: The Evolution of Temperature and Desiccation-Related Protein Families in Tardigrada Reveals a Complex Acquisition of Extremotolerance
Source: Genome Biol Evol. 2023 Nov 29;16(1):evad217. doi: 10.1093/gbe/evad217 (PMC10799326; doi:10.1093/gbe/evad217)
Supplement: evad217_Supplementary_Data [file evad217_supplementary_data.zip › SupplementalInformation/SupplementalInformation/CAHS_Complete/bpcomp.con.tre]

(OP974306_Acutuncus_antarcticus_1_CAHS_8a:0.001885,OP974307_Acutuncus_antarcticus_2_CAHS_8a:0.001845,((GAV09045_1_CAHS16_Ramazzottius_varieornatus:0.300321,(P0CU44_1_Hypsi_CAHS_77611:0.006382,P0CU43_1_Hypsi_CAHS_77580:0.002598,BV898_07587_p01_hypsibius_dujardini_nhd315_core_32_85_1_protein:0.002653)1:0.201991)0.87:0.061665,(((((OP974311_Paramacrobiotus_richtersi_1_CAHS_8d:0.012495,OP974313_Paramacrobiotus_richtersi_1_CAHS_8b:0.028384)1:0.271019,OP974308_Paramacrobiotus_areolatus_1_CAHS_8a:0.25863)1:0.228172,((OP974312_Paramacrobiotus_areolatus_1_CAHS_8b:0.07282,(OP974310_Paramacrobiotus_areolatus_1_CAHS_8c:0.042641,OP974309_Paramacrobiotus_areolatus_1_CAHS_8d:0.041658)0.98:0.056052)1:0.247184,(((OP974314_Paramacrobiotus_richtersi_1_CAHS_8e:0.034279,OP974316_Paramacrobiotus_richtersi_1_CAHS_8c:0.03348)1:0.241768,P0CU52_1_ParaRichetersi_CAHS_106094:0.067172)1:0.091853,(OP974315_Paramacrobiotus_richtersi_1_CAHS_8a:0.12836,P0CU51_1_ParaRichtersi_CAHS_107838:0.093156)1:0.055796)1:0.158138)1:0.084952)0.99:0.090578,((OP974322_Macrobiotus_sp_2_CAHS_8a:0.011871,OP974323_Macrobiotus_sp_1_CAHS_8a:0.00762)1:0.280227,(OP974319_Macrobiotus_polonicus_1_CAHS_8b:0.039259,OP974318_Macrobiotus_polonicus_1_CAHS_8a:0.214293)0.99:0.106562,OP974321_Macrobiotus_pallari_1_CAHS_8a:0.132765,OP974317_Macrobiotus_Joannae_1_CAHS_8b:0.254537,OP974320_Macrobiotus_Joannae_1_CAHS_8a:0.118288)1:0.190626)0.78:0.068606,((GAU88113_1_CAHS4_Ramazzottius_varieornatus:0.340502,(((OP974304_Mesobiotus_radiatus_1_CAHS_7a:0.282539,(OP974303_Mesobiotus_philippinicus_1_CAHS_7b:0.011616,OP974302_Mesobiotus_philippinicus_1_CAHS_7a:0.00449)1:0.223387)1:0.421295,((OP974298_Macrobiotus_sp_2_CAHS_7b:0.004373,(OP974299_Macrobiotus_sp_2_CAHS_7a:0.003247,OP974301_Macrobiotus_sp_1_CAHS_7b:0.003754)0.99:0.044466,OP974305_Macrobiotus_sp_1_CAHS_7a:0.004667)1:0.384016,OP974300_Macrobiotus_pallari_1_CAHS_7a:0.259316)0.99:0.153256)1:0.36147,(BV898_12322_p01_hypsibius_dujardini_nhd315_core_32_85_1_protein:0.191789,OP974297_Acutuncus_antarcticus_2_CAHS_7a:0.152714)0.99:0.077952)0.98:0.104844)1:0.289649,((((OP974284_OP974287_Paramacrobiotus_richtersi_1_CAHS_6d:0.343347,(OP974284_OP974285_Paramacrobiotus_richtersi_1_CAHS_6e:0.005193,OP974284_Paramacrobiotus_richtersi_1_CAHS_6b:0.004172)1:0.140924,OP974286_Paramacrobiotus_richtersi_1_CAHS_6c:0.218465)0.98:0.089095,OP974288_Paramacrobiotus_areolatus_1_CAHS_6c:0.090253)0.98:0.088342,(OP974290_Macrobiotus_sp_1_CAHS_6a:0.136935,(OP974289_Macrobiotus_polonicus_1_CAHS_6b:0.00273,OP974291_Macrobiotus_polonicus_1_CAHS_6a:0.002665)1:0.177994)0.7:0.099626,((J7M3T1_1_Ramazzottius_CAHS3:0.186122,(GAV06916_1_CAHS15_Ramazzottius_varieornatus:0.198217,GAV06915_1_CAHS14_Ramazzottius_varieornatus:0.092759)0.76:0.05672,GAV02176_1_CAHS11_Ramazzottius_varieornatus:0.106416)1:0.297707,(P0CU47_1_Hypsibius_CAHS:0.180848,OP974283_Acutuncus_antarcticus_2_CAHS_6a:0.150383)0.99:0.183075)0.94:0.138611)1:1.19829,((GAU90929_1_CAHS7_Ramazzottius_varieornatus:0.821549,(GAV04192_1_CAHS13_Ramazzottius_varieornatus:0.531031,GAU88387_1_CAHS6_Ramazzottius_varieornatus:0.152555)0.88:0.098177)0.73:0.060647,BV898_05814_p01_hypsibius_dujardini_nhd315_core_32_85_1_protein:0.457587,(((OP974293_Paramacrobiotus_richtersi_1_CAHS_4a:0.245547,OP974292_Paramacrobiotus_areolatus_1_CAHS_4a:0.064991)1:0.076062,(((OP974295_Macrobiotus_sp_2_CAHS_4a:0.06356,OP974296_Macrobiotus_sp_1_CAHS_4a:0.023488)1:0.158822,OP974294_Macrobiotus_Joannae_1_CAHS_4a:0.227251)0.88:0.059582,GAU88203_1_CAHS5_Ramazzottius_varieornatus:0.659546)0.99:0.086065)0.99:0.217586,(BV898_04448_p01_hypsibius_dujardini_nhd315_core_32_85_1_protein:0.010227,BV898_04447_p01_hypsibius_dujardini_nhd315_core_32_85_1_protein:0.068592)1:0.339757)0.99:0.236129,(sp_P0CU46_1_CAHS2_HYPDU:0.003609,BV898_02951_p01_hypsibius_dujardini_nhd315_core_32_85_1_protein:0.012254)1:0.174364,(GAV02446_1_CAHS12_Ramazzottius_varieornatus:0.404246,GAV01369_1_CAHS10_Ramazzottius_varieornatus:0.582287,(((OP974276_Paramacrobiotus_richtersi_1_CAHS_5b:0.193576,(OP974274_Paramacrobiotus_areolatus_1_CAHS_5a:0.019867,(OP974281_Macrobiotus_sp_2_CAHS_5a:0.219021,OP974277_Macrobiotus_Joannae_1_CAHS_5b:0.283076)1:0.278653)0.99:0.16211)1:0.38476,((((OP974272_OP974273_Paramacrobiotus_richtersi_1_CAHS_5c:0.00203,OP974272_Paramacrobiotus_richtersi_1_CAHS_5a:0.001962)1:0.232514,OP974275_Paramacrobiotus_areolatus_1_CAHS_5b:0.117853)0.94:0.051472,((OP974280_Macrobiotus_sp_2_CAHS_5b:0.003167,OP974279_Macrobiotus_sp_1_CAHS_5a:0.002971)1:0.196404,OP974278_Macrobiotus_Joannae_1_CAHS_5a:0.360766)1:0.255488)0.91:0.087993,OP974282_Dactylobiotus_sp_CAHS_5a:0.541093)1:0.222277)1:0.213683,(BV898_04607_p01_hypsibius_dujardini_nhd315_core_32_85_1_protein:0.192903,(GAU95723_1_CAHS9_Ramazzottius_varieornatus:0.653869,OP974324_Acutuncus_antarcticus_1_CAHS_5a:0.409532)0.85:0.150911)1:0.359271)1:0.259553)0.77:0.096068,(((EZ761505_1_TSA_Milnesium_tardigradum_contig19345:1.68026,EZ761416_1_TSA_Milnesium_tardigradum_contig18941:0.275626,EZ760591_1_TSA_Milnesium_tardigradum_contig10939:0.374952)0.78:0.148749,(EZ763024_1_TSA_Milnesium_tardigradum_contig26455:0.378877,EZ758904_1_TSA_Milnesium_tardigradum_contig00023:0.891877)0.87:0.125503)1:0.480379,((OP974268_Mesobiotus_radiatus_1_CAHS_2a:0.950296,(OP974255_Paramacrobiotus_richtersi_1_CAHS_2a:0.715074,((OP974259_Paramacrobiotus_richtersi_1_CAHS_2e:0.008123,OP974256_Paramacrobiotus_richtersi_1_CAHS_2d:0.014195,OP974261_Paramacrobiotus_richtersi_1_CAHS_2b:0.037258)1:0.203082,OP974260_Paramacrobiotus_areolatus_1_CAHS_2a:0.131743)0.97:0.180037,((OP974263_Macrobiotus_sp_2_CAHS_2a:0.00938,OP974264_Macrobiotus_sp_1_CAHS_2a:0.004511)1:0.286038,OP974262_Macrobiotus_polonicus_1_CAHS_2a:0.186151)0.99:0.173293)0.99:0.193428)0.83:0.097833,((OP974254_Paramacrobiotus_areolatus_1_CAHS_2c:0.006367,OP974257_OP974258_Paramacrobiotus_areolatus_1_CAHS_2d:0.006867,OP974257_Paramacrobiotus_areolatus_1_CAHS_2b:0.016305)1:0.676075,(OP974266_Dactylobiotus_sp_CAHS_2b:0.013138,OP974265_Dactylobiotus_sp_CAHS_2a:0.046184)1:0.305705,OP974267_Dactylobiotus_sp_CAHS_2c:0.413055)0.9:0.177074)0.89:0.247471,((OP974270_Paramacrobiotus_richtersi_1_CAHS_1a:0.453915,(OP974271_Paramacrobiotus_areolatus_1_CAHS_1a:0.105362,OP974269_Paramacrobiotus_areolatus_1_CAHS_1b:0.121642)0.99:0.298702)1:0.446908,((J7MDG6_1_Ramazzottius_CAHS2:0.18642,GAU91761_1_CAHS8_Ramazzottius_varieornatus:0.210215)1:0.242265,BV898_04449_p01_hypsibius_dujardini_nhd315_core_32_85_1_protein:0.259756)0.97:0.116608)0.98:0.166078,(J7M799_1_Ramazzottius_CAHS1:0.479175,(sp_P0CU50_1_CAHS8_HYPDU:0.002712,P0CU48_1_Hypsi_CAHS_94205:0.002594,P0CU45_1_Hypsi_CAHS_94205:0.010293,BV898_10309_p01_hypsibius_dujardini_nhd315_core_32_85_1_protein:0.006941,BV898_04552_p01_hypsibius_dujardini_nhd315_core_32_85_1_protein:0.066743)0.99:0.129412,(OP974252_Acutuncus_antarcticus_1_CAHS_2b:0.168817,(OP974253_Acutuncus_antarcticus_2_CAHS_2a:0.003871,OP974251_Acutuncus_antarcticus_1_CAHS_2a:0.003734)0.85:0.074253)1:0.686541)0.89:0.147831)0.94:0.119916)0.93:0.121187)1:0.32583)1:0.201812)1:0.171777)1:0.382443);
