# Supplementary material for: The Evolution of Temperature and Desiccation-Related Protein Families in Tardigrada Reveals a Complex Acquisition of Extremotolerance
Source: Genome Biol Evol. 2023 Nov 29;16(1):evad217. doi: 10.1093/gbe/evad217 (PMC10799326; doi:10.1093/gbe/evad217)
Supplement: evad217_Supplementary_Data [file evad217_supplementary_data.zip › SupplementalInformation/SupplementalInformation/CAHS_Complete/CAHS.csRCFV.txt]

character RCFV values:
csRCFV(A)	0.0239678634284845
csRCFV(V)	0.0104695891560764
csRCFV(L)	0.0141288042920909
csRCFV(I)	0.0111307187625314
csRCFV(P)	0.00930512175589142
csRCFV(M)	0.00765268911598802
csRCFV(F)	0.0137492643819225
csRCFV(W)	0.00231084818706221
csRCFV(G)	0.0104635995448927
csRCFV(S)	0.015378878696288
csRCFV(T)	0.0225328434810846
csRCFV(C)	0.00447166356136638
csRCFV(N)	0.00949619457089705
csRCFV(Q)	0.0218078740879278
csRCFV(Y)	0.00633862258315428
csRCFV(D)	0.00812085847368235
csRCFV(E)	0.0160649211306743
csRCFV(K)	0.0174960535237514
csRCFV(R)	0.0142405863117116
csRCFV(H)	0.0142712615635338
