# Supplementary material for: The Evolution of Temperature and Desiccation-Related Protein Families in Tardigrada Reveals a Complex Acquisition of Extremotolerance
Source: Genome Biol Evol. 2023 Nov 29;16(1):evad217. doi: 10.1093/gbe/evad217 (PMC10799326; doi:10.1093/gbe/evad217)
Supplement: evad217_Supplementary_Data [file evad217_supplementary_data.zip › SupplementalInformation/SupplementalInformation/CAHS_Complete/CAHS.fas]

>EZ761416_1_TSA_Milnesium_tardigradum_contig18941
----------------------------------------------MNPTSEHISETTTTVKTTDTG---------VGLQNVSASHHASG--IHHDSSAASS----------------------------------------TESTKFVHTETKVPM---ATPAPPIISAATGIADSIVSE--GMTASAARISAGA--NESIVPVVDT--QKAAADYDKYQREAAAIAAAHERDVAKKTEAYRKETEEQAEKIRKELEKQHAKDIEFRKDLVEDAITRQKREIELEAKMAKKELEREAEAALAALDKSKLSTDIA------------------------------V-SIN------------TAAGSTVAGG--------------------------------TVTTVTEKTESTHSHEHEHEHRSLGEKIKDTLLGRK
>EZ763024_1_TSA_Milnesium_tardigradum_contig26455
-------------------------------MSHTVEKTVVQETRTVGSNADYSSPNVTYMNCPTTG---------GQCITTCSTEHTHGAECHTHAHSHSD----------------------------------------VQATSTLHTEIRTPI---IAPAAPVMVTSTGVASEIIGE--SMTASASRISSSA--SQAVVAEVPL--EVRRRDQEAFDREAAAIAARAEHDIAKKTEQYRKETEAQAERIRKELEKQHAKDIEFRKEILEDTIARQKREVELEAKMAKRELDREAAAAREALDRSKLATDIS------------------------------V-SID------------TAAGHTVATE--------------------------------TMK----------STEHTFSHQRM------------
>EZ760591_1_TSA_Milnesium_tardigradum_contig10939
------------------------------------------------MSHQQTREVTKEIHVESSG-------------QSGASSHASG--HVVAGHETSA----------------------------------------VEHTKYLHTETKVPM---ATPAPPIIHASSGLQH---ME--GMTASAARITAGS--AETTNVQVSE--EVRRRDQAQFEREAAAIAARHEKDVQAKTEAYRKETEEQAEKIRRELEKQHQKDVEFRKDMVDDTINRQKREVELESAMAKRQLEREAEAAKAALDKSKLSTDIH------------------------------V-ELN------------TAAGNTVAGG--------------------------------TTT----------SVSQS------------------
>EZ758904_1_TSA_Milnesium_tardigradum_contig00023
---------------------------------------MSTHRDRDSANNEYIAETVSSVTTSTAADLTTGRTLYATPVTSTARHHDTTTSSHTSQRMATDYTTGAGTVYTEKTVMREPVNVVHTQIDRVTAVPITETQVHAETQHYLHTQMRTPV---VESHPPQLPAHTDVAGSILND--SAFSSTAHISTNA--MHAQAVPVDA--AERARQEEHFRREADRIALQHQRAIDEKSEAYRRDTEAQAERIRQELEKQHLRDVQFRQELVDDAITRQKREVQLEAQAVMADLELERRRAHEALERSKMSTDIN------------------------------V-NID------------TLAGSTTAGGTTVIEKTEVQKGVAYHTTPVGVTTHVEYADRPTTTHRTETTTTAHSTHTTEGHHRGSD----------
>EZ761505_1_TSA_Milnesium_tardigradum_contig19345
----------------------------------------MDQQQSVQIQQSEWKEPVEFV--PQNGHTSEQVYQTGEQQPEVTSASVAGINVHITGSKEYDTTQGRG----------------------------QQQHSSSLSQKQIRSEGYAQV---SGATHMPEYAHNGQEQHI-----DVVQSTSTFSAQT--QDVIADTVPQ--ELTDIDRAFYEKEMSRIAEEHERKVKQRTEAYRKETEMQAEKLRVEMQKQHIQEQQYRRELSEATIAREKQEAL------------------------------------------------------------------------------------------------------------------------------------------------------------
>P0CU48_1_Hypsi_CAHS_94205
---------------------------------------------------------------------------------------MSGRNVESHM-ERNEKVVVNNSG------------------HA----DVKKQQQQVEHTEFTHTEVKAPL--IHPAPPIISTGAAGLAEEIVGQ--GFTASAARISGGT--AEVHLQPSAAMTEEARRDQERYRQEQESIAKQQEREMEKKTEAYRKTAEAEAEKIRKELEKQHARDVEFRKDLIESTIDRQKREVDLEAKMAKRELDREGQLAKEALERSRLATNVE------------------------------V-NFD------------SAAGHTVSGGTTVST---------------------------SDKMEIKRN---------------------------
>P0CU45_1_Hypsi_CAHS_94205
---------------------------------------------------------------------------------------MSGRNVESHM-ERNEKVVVNNSG------------------HA----DVKKQQQQVEHTEFTHTEVKAPL--IHPAPPIISTGAAGLAEEIVGQ--GFTASAARISGGT--AEVHLQPSAAMTEEARRDQERYRQEQESIAKQQEREMEKKTEAYRKTAEAEAEKIRKELEKQHARDVEFRKDLIESTIDRQKREVDLEAKMAKRELDREGQLAKEALERSRLATNVE------------------------------V-NFD------------SAAGHTVSGGTTISS---------------------------SDKMEIKRN---------------------------
>J7M799_1_Ramazzottius_CAHS1
--------------------------------------------------------------------------------------MPYEKHVEQTVVEKTEQPGHSSTH------------------HAPAQRTVAREQEEVVHKEFTHTDIRVPH--IDAPPPIIAASAVGLAEEIVSH--GFQASAARISGAS--TEVDMRPSPKLAEEARRDAERYQKEHEMINRQAEATLQKKAEEYRHQTEAEAEKIRRELEKQHERDIQFRKDLIDQTIEKQKREVDLEAKMAKRELDREAQLAKEALERSRMATNVE------------------------------V-TLD------------TAAGHTVSGGTTVSS---------------------------VDKVETVRERKHH-----------------------
>OP974251_Acutuncus_antarcticus_1_CAHS_2a
------------------------------------------------------------------------------------------KRFEKDF-FLHFFLVFF---------------------QN----EILKWEQKLLILFFVENVILTFM---------FCVAAAGLAEEIVGQ--GFSASVARISGSS--NEVHVQETPEQSAQARRDHERYLQEQGSIAHQQERDIEKKTEAYRKTAEAEAEKIRKELEKQHARDIEFRKDLVESAIERQKREVDLEAKMAKRELDREYLF---------LFTKIK------------------------------L-I--------------------------------------------------------------------------------------------
>OP974252_Acutuncus_antarcticus_1_CAHS_2b
----------------------------------------------------------------------------ISIFSIFFYDKLTDRSFEKTL-VFLKKTLFSESKVEKTAIKISSSFFFSPFFKM----RSLKWEQNSTLQFFIENVILTFM---------FCVVAAGLAEEIVGQ--GFSASVSRISGSS--NEVHVQETPEQSAQARRDHERYLQEQGSIAHQQERDIEKKTEAYRKTAEAEAEKIRKELEKQHARDIDFRKDLVESAIERQKREVDLEAKMAKRELDREYFFG-------------------------------------------------------------------------------------------------------------------------------------------
>OP974253_Acutuncus_antarcticus_2_CAHS_2a
------------------------------------------------------------------------------------------KRFEKDF-FLHFFLVFF---------------------QN----EILKWEQKLLILFFVENVILTFM---------FCVAAAGLAEEIVGQ--GFSASVARISGSS--NEVHVQETPEQSAQARRDHERYLQEQGSIAHQQERDIEKKTEAYRKTAEAEAEKIRKELEKQHARDIEFRKDLVESAIERQKREVDLEAKMAKRELDREYLF---------LFTKIK------------------------------L-I--------------------------------------------------------------------------------------------
>BV898_10309_p01_hypsibius_dujardini_nhd315_core_32_85_1_protein
---------------------------------------------------------------------------------------MSGRNVESHM-ERNEKVVVNNSG------------------HA----DVKKQQQQVEHTEFTHTEVKAPL--IHPAPPIISTGAAGLAEEIVGQ--GFTASAARISGGT--AEIHLQPSAAMTEEARRDQERYRQEQESIAKQQEREMEKKTEAYRKTAEAEAEKIRKELEKQHARDVEFRKDLIESTIDRQKREVDLEAKMAKRELDREGQLAKEALERSRLATNVE------------------------------V-NFD------------SAAGHTVSGGTTVST---------------------------SDKMEIKRN---------------------------
>BV898_04552_p01_hypsibius_dujardini_nhd315_core_32_85_1_protein
---------------------------------------------------------------------------------------MSGRNVESHM-ERNEKVVVNNSG------------------HA----DVKKHQQQVEHTEFTHTEVKAPL--IHPAPPIISTGAAGLAEEIVGQ--GFTASAARISGAF--GR-------NGRKEARRDQERYRQEQESIAKQQEREMEKKTEAYRKTAEAEAEKIRKELEKQHARDVEFRKDLIESTIDRQKREVDLEAKMAKRELDREGQW--------------------------------------------------------------------------------------------------------------------------------------------
>P0CU50_1_CAHS8_HYPDU
---------------------------------------------------------------------------------------MSGRNVESHM-ERNEKVVVNNSG------------------HA----DVKKQQQQVEHTEFTHTEVKAPL--IHPAPPIISTGAAGLAEEIVGQ--GFTASAARISGGT--AEVHLQPSAAMTEEARRDQERYRQEQESIAKQQEREMEKKTEAYRKTAEAEAEKIRKELEKQHARDVEFRKDLIESTIDRQKREVDLEAKMAKRELDREGQLAKEALERSRLATNVE------------------------------V-NFD------------SAAGHTVSGGTTVST---------------------------SDKMEIKRN---------------------------
>OP974254_Paramacrobiotus_areolatus_1_CAHS_2c
-------------------------------------------------------------------------------------------------------------------------------------------------------------------QYRGFTTTAGLAQDMVGS--GFTASAARITGTS--QEACVTATPQMQEQARKDEERYHREHDAIAQQHEKDLEKKTEAYRKQAEAEAEKIRKELEKQHARDVEFRKDIVDTTINVC---VKLD-QIFGETVSIQPAMLTETETRS------------------------------------------------------------------------------------------------------------------------------------
>OP974255_Paramacrobiotus_richtersi_1_CAHS_2a
----------------------------------------------------------------------------------------------------------------------------------------------------------------------------------------LAGSAARYTATS---EVTFLPNRKLEEEARRDEIARQKEADNIARTHERDLLKRTEQYRQQAEAEAEKIRKELEKQHDKDIAFRKSLIDSAVTRQQREIDLEAKMAKKELLREAELAKENLEKTRAATSVE------------------------------V-DFT------------TAGECVECIGLTTVA---------------------------YTSINNHLPSKNLIRL--------------------
>OP974256_Paramacrobiotus_richtersi_1_CAHS_2d
-----------------------------------------------------------------------------------------------------------------------------------------------------------------------------------------------YTATT--QELSMQPSDKLLQEAARDEAARSREAEAIAKAHERDLEKKTEAYRKEAEAEAEKIRKELEKQHERDVEFRKGLIDSAIERQKREVELEAKMAKRELDREAQVAKEALERSKLATNVE------------------------------V-NFD------------SAGELTR-----------------------------------------------------------------------
>OP974257_Paramacrobiotus_areolatus_1_CAHS_2b
-------------------------------------------------------------------------------------------------------------------------------------------------------------------QYRGFTTTAGLAQDMVGS--GFTASAARITGTS--QEACVTATPQMQEQARKDEERYHREHDAIAQQHEKDLEKKTEAYRKQAEAEAEKIRKELEKQHARDVEFRKDIVDTTINVC---VKLD-QIFDETVSI------------------------------------------------------------------------------------------------------------------------------------------------
>OP974258_Paramacrobiotus_areolatus_1_CAHS_2d
-------------------------------------------------------------------------------------------------------------------------------------------------------------------QYRGFTTTAGLAQDMVGS--GFTASAARITGTS--QEACVTATPQMQEQARKDEERYHREHDAIAQQHEKDLEKKTEAYRKQAEAEAEKIRKELEKQHARDVEFRKDIVDTTINVC---VKLD-QIFGETVSIQPAMLTETETRS------------------------------------------------------------------------------------------------------------------------------------
>OP974259_Paramacrobiotus_richtersi_1_CAHS_2e
--------------------------------------------------------------------------------------------------------------------------------------------------------------------------FSGIAEDLVG---GFTGSASRYTATT--QELSMQPSDKLLQEAARDEAARSREAEAIAKAHERDLEKKTEAYRKEAEAEAEKIRKELEKQHERDVEFRKGLIDSAIERQKREVELEAKMAKRELDREAQVAKEALERSKLATNVE------------------------------V-NFD------------SAGELTQ-----------------------------------------------------------------------
>OP974260_Paramacrobiotus_areolatus_1_CAHS_2a
--------------------------------------------------------------------------------------------------------------------------------------------------------------------------FTGMAEDLVG---GFTGSAARYTATT--GDLHVQPSEKLLQEAARDEATRARESDNIAKTHERELEKKTEAYRREAEAEAEKIRKELEKQHERDVEFRKGLIDSAIERQKREVDLESKMAKRELDREAQLAKEALERSKLATNVE------------------------------V-NFD------------SAGT--------------------------------------------------------------------------
>OP974261_Paramacrobiotus_richtersi_1_CAHS_2b
----------------------------------------------------------------------------VLYYIQYIKHNLKNEPNGTVQ-------------------------------------STTETNMRNLIKNRYIDMVYLYM--ICRWYQRKLTFFSGIAEDLVG---GFTGSASRYTATT--QELSMQPSDKLLQEAARDEAARSREAEAIAKAHERDLEKKTEAYRKEAEAEAEKIRKELEKQHERDVEFRKGLIDSAIERQKREVELEAKMAKRELDREAQVAKEALERSKLATNVE------------------------------V-NFD------------SAGELNSIISTNKIN---------------------------QVSIFFI-----------------------------
>OP974262_Macrobiotus_polonicus_1_CAHS_2a
------------------------------------------------------------------------------------------------------------------------------------------------------NEDNKAV--LRKLSERLLLFSANIADSLVG---GFTGSAARYTATT--GDLSIQPSAKLQQEAAKDEEAHRREADAIARQHEKTLEHKTEEYRKQAEAEAEKIRKELEKQHERDIEFRKGLIDSAIDRQKKEVDLEAKMAKRELE-------------------------------------------------------------------------------------------------------------------------------------------------
>OP974263_Macrobiotus_sp_2_CAHS_2a
------------------------------------------------------------------------------------------------------------------------------------------------------------------------VISANIAEQLVG---GFTGSAARYTATT--GDITIQPNAKLAQEAARDEEARRREGDAIASQHEKLLERKTEEYRKQAEQEAEKIRKELEKQHERDIEFRKGLIDSAIDRQKKEVDLEAKMAKKELEREAQLAKEALERSKLATNVE------------------------------V-NFD------------SAGGKLQHSISFFCL---------------------------RALISVGHTTSAGTTVSESESVRRDVRH--------
>OP974264_Macrobiotus_sp_1_CAHS_2a
---------------------------------------------------------------------------------------------------------------------------------------------QTKPLSYPLYIASVPS--TIDGHVKYLVISANIAEQLVG---GFTGSAARYTATT--GDITIQPNAKLAQEAARDEEARRREGDAIASQHEKLLEKKTEEYRKQAEQEAEKIRKELEKQHERDIEFRKGLIDSAIDRQKKEVDLEAKMAKKELEREAQLAKEALERSKLATNVE------------------------------V-NFD------------SAGGKLQHSISFFCL---------------------------RALISVGHTTSAGTTVSESESVRRDVRH--------
>OP974265_Dactylobiotus_sp_CAHS_2a
-------------------------------------------------------------------------------------------------------------------------------------------------------------------HLVFYSIAAGLAQDIVGQ--GFTASAARIAGAS--SEAVVQASPELLEQARVDEERYHREQNLIASHHERDLEKKTEAYRKQAEAEAEKIRKELEKQHNRDIEFRKDLVEGAIERQKREVDLEAKTAKQGLEREGKMAKEALERSKLATSVE------------------------------V-NFN------------SAGQSNFWNHIFVFQ---------------------------LNQLIGFCLAGNTTSAGTTVSQSDTRRIN-------
>OP974266_Dactylobiotus_sp_CAHS_2b
-------------------------------------------------------------------------------------------------------------------------------------------------------------------HLVFYSIAAGLAQDIVGQ--GFTASAARIAGAS--SEAVVQASPELLEQARVDEERYHREQNLIASHHERDLEKKTEAYRKQAEAEAEKIRKELEKQHNRDIEFRKDLVESAIERQKREVDLEAKTAKQGLEREGKMAKEALERSKLATSVE------------------------------V-NFD------------SAGQSNFWNHIFSFQ---------------------------LNQLLIFI----------------------------
>OP974267_Dactylobiotus_sp_CAHS_2c
----------------------------------------------------------------------------------------------------------------------------------------------------------------------TFFISAGLAEEIVGQ--GFTASATRIGGTA--AETHCEASPQLLEQARIDQESYHRELALIASQQEKDVEKKTEAYRKQAEAEAEMIRKELEKQHVRDVDFRKDLVASAIDRQKREVDVEAKMAKRELEREGMMAKEALDRSKLTTSVE------------------------------V-SFD------------STGRSRNFIFVLFFA---------------------------NAAIF-------------------------------
>OP974268_Mesobiotus_radiatus_1_CAHS_2a
----------------------------------------------------------------------------------------------------------------------------------------------------------------SKLKTLNSIFSTGVAQDLVG---GFTANIARVTETS--QGMQVQKTPQILAMEQQDDARYRQEQAAIAAAHQKELERLTEDYRKKAEAEALKVKQELEKQHSRDMNFRKELIDIAIERQRKEIDLESKLAKRNLEREAELAKSTLDRTRLATNVE------------------------------V-NFT------------AAAAGT------------------------------------------------------------------------
>OP974269_Paramacrobiotus_areolatus_1_CAHS_1b
---------------------------------------------------------------------------------------------------------------------------------CSD--------------------------------------LAGLGQALVGE--GFTASAARISGGA--GEIIVQNNAQQSEEARRDQERYQREQDAIARRQEQLVESKSEAYRKDAEAQAEKIRKELEKQHQKDVDFRKELVTDAISAQKKQVELEAMMAKRELDREAQAAREALDKSKMATNVSRATESADICASTHAAYSDSYISSDHQRKVHV-KPA------------DTGNYILAFSTNMYT---------------------------HDNLILLQS---------------------------
>OP974270_Paramacrobiotus_richtersi_1_CAHS_1a
-------------------------------------------------------------------------------------------------------------------------------PLCF---------------------------------------AAGLGQMLVGE--GFTASAVRASGES--EQVTVAPSERQAEEARRDQERYQREKDAITERQKHSVENKAENYRKEAEQQAEKIRKELEKQHQRDVDFKEELVGEAIAAQKKQVDLEASMAKRQLDREGQAARDALEKSKMTTNVR-----------------------------------------------------------------------------------------------------------------------------
>OP974271_Paramacrobiotus_areolatus_1_CAHS_1a
--------------------------------------------------------------------------------------------------------------------------------RCSV-------------TNLLFINFINNV--LI---------LAGLGQALVGE--GFTASAARISGGA--GEIIVQNNAQQSEEARRDQERYQREQDAISRRQEQLVEAKSEAYRKDAEAQAEKIRKELEKQHQKDVDFRKELVTDAISAQKKQVELEAMMAKRELDREAQAAREALDKSKMATNVS-----------------------------VV-QLD------------QQHVHPRKFKKSYDT---------------------------------------------------------------
>J7MDG6_1_Ramazzottius_CAHS2
-------------------------------------------------------------------------------------------------------------------------MSRDQGSTEYDANQRQEQHQEQHNTSYTHTDVRTNI--PNIPAPFISTGVSGLGQQLVGE--GFTASAARISGQS--SETHVQMTPEMEAEARKDRERYERELQAINERHQRDIEGKTEAYRKQAEQEAERLRKELEKQHQRDIEFRKSLVQGTIENQKRQVELEAQLAKRELDREARLATQALDQSKMATDVQ------------------------------V-NFD------------SAVGHTVSGATTVSQ---------------------------SEKVTQSKH---------------------------
>GAU91761_1_CAHS8_Ramazzottius_varieornatus
-------------------------------------------------------------------------------------------------------------------MSQRASEHSSSSHQSSGQSGQSSQHVQEQNTSYTHTDVRTNV--PNVPPPVISTSAAGLSEQMVGQ--GFTASAARVSGQS--TEAHVQMTPEMEAEARKDRERYERELEAINQRHQKDIEGKTEAYRKQAEAEAERLRRELEKQHQRDVEFRKSLVQGTIDNQKKQVELEAMMAKRELDREAKLAQDALEKSKMATDAQ------------------------------V-TFE------------SAVGHTISGSTTVSQ---------------------------SEKVSQSKK---------------------------
>BV898_04449_p01_hypsibius_dujardini_nhd315_core_32_85_1_protein
-------------------------------------------------------------------------------------------------------------MQQNNENFERVVERSEVRQECQQPCREEESRQEEHNSSYLHTEVRAPV--PNIPPPMMS-GSAGLGQALVGE--GFQASAARISGGS--QEMNIQPSEKLLQEAAMDKERYAREQEAIQNRLQSETERKTEAYRKTAEAEAERIRKELEKQHERDIEFRKDLVQGTIDSQKKQVELGAIMAKRELDREAKLARDALEQSKMATNVE------------------------------V-NFD------------SAAGHTVSGGQTVSQ---------------------------STKVTREKK---------------------------
>OP974324_Acutuncus_antarcticus_1_CAHS_5a
-----------------------------------------------------------------------------------------------------------------------------------------------------------------------------IFFGVFSF-------------------------------------------------------QLTDEYRKKTEQEAEKIRRELEKQYKRDIDYRKEIVNDSVKRQKQELELEVKFAKKELEHDRLLAREALNQSRTTTDVQ------------------------------V-NLD------------TSIGHTVAGSNQA------------------------------IEEEHG----------EHKKSLASKIKDTLIGH--
>OP974272_Paramacrobiotus_richtersi_1_CAHS_5a
----------------------------------------FSFEALGMEHTEVHKTTESATGRSRTMETET--------------------------MVKDQPGTYVPLREQADHSPT-SSH----------------RSFQEKQTVYTHTDVRKPS-MGTIQPIVMSSAAG-LAQEIVAE--GFHASAASVHSTT--AATTVAESPQTYELKLRDLEHYRREQEAISRKYDKEVEKLTEKYRRKTEAEADKIRKELEKQHARDVEFREKLVQEAIARQKEEIVLEAKYATKELDRQRILALEALERSRHHANIQ------------------------------V-NLE------------TVAGHTVSESQNV------------------------------VTSHYESHDSI-----GDHKSIGTKIKEA------
>OP974273_Paramacrobiotus_richtersi_1_CAHS_5c
----------------------------------------FSFEALGMEHTEVHKTTESATGRSRTMETET--------------------------MVKDQPGTYVPLREQADHSPT-SSH----------------RSFQEKQTVYTHTDVRKPS-MGTIQPIVMSSAAG-LAQEIVAE--GFHASAASVHSTT--AATTVAESPQTYELKLRDLEHYRREQEAISRKYDKEVEKLTEKYRRKTEAEADKIRKELEKQHARDVEFREKLVQEAIARQKEEIVLEAKYATKELDRQRILALEALERSRHHANIQ------------------------------V-NLE------------TVAGHTVSESQNV------------------------------VTSHYESHDSI-----GDHKSIGTKIKEAIMGKPE
>OP974274_Paramacrobiotus_areolatus_1_CAHS_5a
-------------------------------------------------------------------------------------------------------------------------H----------------NFTISR-----------------------------LVLEIVGE--GFSATAARVTGQS--PQVSVTETFSSQEKYLKEQENYRKEQESLVRKYERAVEKMNEDYRKKTEQEAEKIRKEMEKQHERDIAFRKELMEKAIERQKEEIALEAKYARKELERQREMAVDALDRTKNQADVQ------------------------------V-NLD------------TVAGHTVSETQSVQR---------------------------QITLEQEAQDSDMTGHSEPHKSLSAKLRDTFIGK--
>OP974275_Paramacrobiotus_areolatus_1_CAHS_5b
------------------------IRYFDVIALRKPYRNMSGTGEQHTEHTEVRKTTESVSGRSTTTERES--------------------------IIRDDTGSARP------GSPTSSHQ----------------SFQEKHHTVYTHTDVRVPA-LATVQPVVISSAVG-FAREIVSD--GFQGSAASVHSTS--GVTTVAESPHTYEVKLKDLEHYRREQESIAHKYEKEVEKLTEKYRRKTEAEAEKIRKELEKQHARDVNFREKLVQEAIARQKEEIALEAKYATKELERQRTLALDALERSRHQADIQ------------------------------V-NLD------------TAAGHTVSESQN-------------------------------ISVHYQSHDSIHGDG-HGHKSIGTKIKETILGKHE
>OP974276_Paramacrobiotus_richtersi_1_CAHS_5b
-------------------------------------------------------------------------------------------------------------------------I----------------NFIQQQHRSYSDIKFSR------------------LSTEIVGE--GFTASAARVTGAS--PPVTVTETLNSQEKYLREQENYRREQEALVRKYERSIEKMNEEYRKKTEQEADKIRKEMEKQHERDIEFRKELMDKAIERQKEEIALEAKYARKELERQREMAMDALDKTKKQADVQ------------------------------V-NLD------------TLAGHTVSESQSQ------------------------------LPADADIPADQK----EPHKSISAKLRETFTGK--
>OP974277_Macrobiotus_Joannae_1_CAHS_5b
--------------------------------------------------------------------------------------------------------------------------------------------------------------------QSKLQASS-RFAEIVGD--GFSATAARISSPGK-DQLQITETHYSQEKYLKEQQNYRKEQESLVKKYEKAVEKMHEDYRKKTEQEAEKIRKEMEKQHERDIQFRKELMEKAIERQKEEIALETKYARKELERQREMAVDALDRTKNQTDVQ------------------------------V-NID------------TGSSTSPQYTDTF------------------------------LKVQLNPLLL------QLPDILCPKVRA-------
>OP974278_Macrobiotus_Joannae_1_CAHS_5a
-----------------QEISVGFFLHLRFFNISPYCYRMSEEYERKVEKVETRRTSTDGSARRTSMEQF-------------------------------GVN-GRS------GSPTSSHQ----------------SHTETHHTSYTHTEARMPQ-LAPHQPVIISSSAG-LAQGIVAE--GFQASAASITTSTTGGVYTVSDSPQTHALKLKDLAHYREEQEKIAKKYEKEVEKLTEKYRKRTEQEADKIRKELEKQHERDVQFREKLVEEAIARQKEELSLEAKYAQKELERQRMMAMDALERSRKEADIQ------------------------------VQSVD------------SLRRANHLTTRAE------------------------------GQPEGPRFYK------EWLETVGTSENVNLDG---
>OP974279_Macrobiotus_sp_1_CAHS_5a
-------------------------------------------------------------------TNL-------------------------------DSGLGRP------LSPTASHH----------------SHVEKHHTTYTHTDARVPQ-LAPQQAVVITSAAG-LAQEIVAE--GFQASAASVSSTT--GAVNVTDSAQTYATKLKDLDHYREERDKIARKYEKEIEKMTEKYRRKTEAEAEKIRRELEKQHERDVAFREKLVEEAIARQKEEITLEAKYAQKELERQRVLAMDALERSRNEADIQ------------------------------V-SYS-------------------AQRSNI------------------------------FRFRFEMFY--------------------------
>OP974280_Macrobiotus_sp_2_CAHS_5b
-------------------------------------KTMPHEIEHKTERVEVRHTTDGAESVRSSVTNL-------------------------------DSGLGRP------LSPTASHH----------------SHVEKHHTTYTHTDARVPQ-LAPQQAVVITSAAG-LAQEIVAE--GFQASAASVSSTT--GAVNVTDSAQTYATKLKDLDHYREERDKIARKYEKEIEKMTEKYRRKTEAEAEKIRRELEKQHERDVAFREKLVEEAIARQKEEITLEAKYAQKELERQRVLAMDALERSRNEADIQ------------------------------V-SYS-------------------AQRSNI------------------------------FRFRFEMFY--------------------------
>OP974281_Macrobiotus_sp_2_CAHS_5a
---------------------------------------------------------------------------------------------------------------------------------------------------------------------FLS-----DVAELVGE--GYSATAARVSAPGK-DQVHVSETHESQEKYLKEQENYRKEQEALVRKYEKAVEKLQEDYRKKTEAEADKLRKEMEKQHERDIAFRKELMDKAIERQKEEIALEAKYARKELERQREMAVNALDRSKKQTDVQ------------------------------V-NID------------SGQ---------------------------------------------------------------------------
>OP974282_Dactylobiotus_sp_CAHS_5a
----------------------------------------------LFFQSLFLKTINICKMSCPVNPSET--------------------------GSSIDYPAGQCIRKSSGHFCGTD------------------SLQSCHSVHTVHTDVRSPTQMPHQHASVISSPAG-LAQEMVAE--GFQASAATLSSHS--ASICIAESPLIQEKRMKDEEEYRRQQDAIAHKYEKEIEKLTENYRRKTEAEAEKIRKELEKQHERDVVFREKLVEEAIERQKEEMALEAKFARKELEREKLLALEALERSRYQADIH------------------------------V-DLD------------TVAGHTVSESQR-------------------------------GSIDET----------NGNKSLGTRIMDSIMSKI-
>GAU95723_1_CAHS9_Ramazzottius_varieornatus
MSSAALSWLHGEHYATTDKPFSDIYALLEDFHVSQEPHKMTHYKEDEITAQAAREAGGIDAFHTKSVTTID--------------------------GHGERHTELSELVETSGTGHHHHHHGLPGFPHLPDLHLGRRRSSASSHAHTTYTEAAELP-IHTTHPIVLTSAGG-VLHDVVSDHSSFGATAERVATHD--IVHDLQETPEARDKRLREEAKYQHEKDRIAREHEEHMAKVTGKYLEKTEHEAERIRKELEKQYKRDIDYRKELVEDSVKRQKQELELEAKFAKKELERERELAKAALELSKMHTDVQ------------------------------V-NME------------TAAGHTHSNSHTS------------------------------VQRTEK-----------------------------
>BV898_04607_p01_hypsibius_dujardini_nhd315_core_32_85_1_protein
----------------------------MTHYKEDEELLEHLREDSGFQAFKTKAVDDVVAGNGNTHSELH--------------------------ETVKEKASVSSASSSSSSSPP-STG----------------RSSVERHVTYTHTEAKSGPLIHTTHPVVLSSASGMLAHEIMEEQSGFMASATHVSGSEH-GVAAAHESPELREQRLKDEAKYREKQDEIARKHDKHLEKVTEEYRKKTEAEAEKIRKELEKQYKRDIDYRKEMVDESVKRQKKELELEVKYAKKELDHERLLAKEALEQSKMHTDVL------------------------------V-NLD------------TSAGHTVSGGSHV------------------------------TEEEYSEHHT------EHKKTIAEKLKETFTGHH-
>OP974283_Acutuncus_antarcticus_2_CAHS_6a
----------------------------EGL---GLQRTVPIQP---HRQREEHEVIQHESH--SRAPETT--------------------------VITIPTTRFES------------------------------SKMESTRSGVTFTDDRALTIPAPVVAPQIHG----MTQSM--H--LTGGASAEIHATT---DVNLATESQLKDMGPEEYERYRMKVESLARQQELELSQKASTYRNQVEKDAELIRQTLERQHIRDIEFRKDMVEASVDRQQQEIQLEAEYAMRTLENERAAAQAALEQAKMSSHID------------------------------V-NID------------SAIGTTHSHGK--------------------------------VTTTSETRSEKTQGSPAAA-------------TRI
>P0CU47_1_Hypsibius_CAHS
----------------------------QGL---GAQRTVPIQP---HQQREDHEVITHESH--ARAPETT--------------------------VVTIPTTRFES------------------------------AQLESRRDGRTYTEDKELTIPAPVVAPQIHA-----HQQV--N--MSGGTSATIHATT---DLHLASEAQINDMGPEEYERYRAKVEALARIHEDETSRKAAAYRNAVEADAELIRQTLERQHMRDIEFRKDLVESSVDRQQQEIRLEAEYAMRALEQERVNARAALDQAMASTNID------------------------------V-NID------------SAIGTTHSQGR--------------------------------VTTTSESRTSQARG-PATA-------------AVI
>J7M3T1_1_Ramazzottius_CAHS3
-----------------------------GPTIGGAQRTVPVPPGSHSEVHEEREVIKHGT---KTESETH--------------------------VVTVPVTTFGS------------------------------TNMESVRTGFTVTQDKNLTVAAPNIAAPIHS-----NLDL--N--LGGGARAEITAGT---TVDL-SKIQRKDLGPEEYARYKAKVEQLARQDEQDAGMRAAQYREEVERDAELIRQILERQHIRDLEFRKEMVENQVNRQEREIQLEAEYAMRALELERNAAKEALESAKAQTNVN------------------------------V-KVE------------SAIGTTVSKGA--------------------------------IQTSADKSSTTKTG-PTTVTQIKHTEQHT---ERR
>GAV06915_1_CAHS14_Ramazzottius_varieornatus
-----------------------------GPRLGGLQRTVIVPPGPHSQIHEQTDIIRHKT---ATQSETH--------------------------MIQVPVTTFGS------------------------------TNMESVRTGYTVTEDKPLTIAAPVLAQPIHT-----RLDV--Q--LGGGASAEIHAGT---TVDL-SAIQGQDLGPEEYARYRAKVEALAREDEREAGLRAAEYRTEVERDAETIRQILERQHIRDLEFRREMIEHQVDRQEREIQLEAEYAMRALEMERQAARKALETAKAQTHVD------------------------------V-RVD------------TAIGTTISKGA--------------------------------ISTSAEKKSTSQVG-PTTVTSTKTVTERSSTASRI
>GAV02176_1_CAHS11_Ramazzottius_varieornatus
----------------------------GGPTIGGLQRTVTVPTGAHSTIREQTDVIKHHTSGGATQSETH--------------------------VISVPVTSFES------------------------------SNMESVRTGYTYTEDKALTVAAPQLAQPIHT-----TLDL--Q--LGGGASAEIHAGT---TVDL-TQMQRKDLGPEEYARYKAKVEALAAKDERDAGKRAAMYREEVERDAELIRQILERQHIRDLEFRKEMIEHQVNRQEREIQLEAEYAMRALELERKAAREALEEAKAQTAVD------------------------------V-KFD------------TAIGVTISKGS--------------------------------ISTSAEKHSSSHTG-GATSTTTTTEQQRT---TRI
>GAV06916_1_CAHS15_Ramazzottius_varieornatus
----------------------------GGPSIGGVQRTVVVPTGAHAQIHQETEVIRHGH---ATPSETH--------------------------VIQVPVTTFGH------------------------------TDMESVRTGFTVTEDKPLTIAAPSLAAPIRN-----HLDV--N--LGGGAHAEIHAAT---TVDL-SAVQRSDMGPEEYARYKAKVEALARRDERETGLMAAEYRNEVERDAELIRQILERQHIRDLEFRKEMIEKQVNRQEEEIQLETEYALRALELERQAAREALETAKAQTHVD------------------------------V-RVD------------TAVGTTISRGD--------------------------------IDTHAERHTRQRVE-PVVETTTTVQKQYSS--THV
>OP974284_Paramacrobiotus_richtersi_1_CAHS_6b
----------------------------------------IIIPGQYREVIEKTEVIRSAAP--R-QETVE--------------------------VIQIPIHRMET------------------------------AQMEHIRSGVTYTNDKELVIPGVMLAPPIPS----VTHDLLAQ--GSGGTHAEIYADT---NVDLLANAKLQ-QSPEEYARYRASVEALAREHEMDTAQRAAMYRNQVEADAELIRRTLERQQIRDIEFRQKMVETSVDRQQHEIQLEAEYAMRALEKEREAASRALEQAKAQTHID------------------------------V-RVD------------TAIGTTISKGD--------------------------------VQTAAGREIRENVG-RGD--NLGA--------TRI
>OP974285_Paramacrobiotus_richtersi_1_CAHS_6e
-----------------------------------------------------------------------------------------------------------------------------------------------------------------------------------------------------------------------------ASVEALAREHEMDTAQRAAMYRNQVEADAELIRRTLERQQIRDIEFRQKMVETSVDRQQHEIQLEAEYAMRALEKEREAASRALEQAKAQTHID------------------------------V-RVD------------TAIGTTISKGD--------------------------------VQTAAGREIRENVG-RGD--NLGA--------TRI
>OP974286_Paramacrobiotus_richtersi_1_CAHS_6c
---------------------------------------------------------------------------------------------------------------------------------------------------------------------KQTS----LFQDILAR--GSGGTHAEIHADT---NVDLLANVNLESQSPEEYARYRARVEELAHQHEIDTAEKAAIYRVQVEADAELIRRTLERQHIRDIEFRKEMVESAVDRQQREIQLEAEYAMRALEMERAAAQDALERAKMETHID------------------------------V-KVD------------TAIGTTISKGE--------------------------------VRTAAGREIRESVG-PVTV-HHGA--------TRI
>OP974287_Paramacrobiotus_richtersi_1_CAHS_6d
------------------------------------------------------------------------------------------------------------------------------------------------------------FVILLQYAPQIPS----MTHDLLVQ--GSGGTSAEIHAST---NVDLLANAQLAGQSPEEYARYRAGVEQLARQHEVETAQKADAYRHQVEADAELIRRTLERQHVRDIEFRKDMVSTAVDRQQQEIKMEAEYALKTLEQERLAAERALDQAKMETHID------------------------------V-KVD------------SAIGTTVSKGD--------------------------------VLTAAGKEIRENVG-PVT--RDLP--------ARH
>OP974288_Paramacrobiotus_areolatus_1_CAHS_6c
----------------------------------------IVLPGQHRTVVERTEVIQHSAP--RFQERVD--------------------------IVSVPVQRMET------------------------------SQMEHIRSGYTYTDDKELVIPGPMLAPPIPS----VTHDLLAQ--GSGGTHAEIHAST---NVDLLANTRLE-QSPEEYNRYRARVEALAQEHETDTAQKAAQYRGQVEADAELIRRTLERQHIRDIEFRKDLVESAVDRQQHEIQLEAEYAMRALEKEREAARNALEQAKMETHID------------------------------V-KVD------------SAIGTTISKGH--------------------------------VSTASDQHVHETTT-TTTAGGFAA--------TRI
>OP974289_Macrobiotus_polonicus_1_CAHS_6b
------------------------------------------------------------------TVIVY--------------------------IVSVPVQRMEG------------------------------ARLEHVRSGITYTDNKMMTVPGPMLAPPIQS----GTSELLAQ--GSGGTSAEIHAST---NVDLLTNVNMDTMAPEEYERYRQRVEDLAAQHASESAEKAAQYRNQVEQDAELIRRTLERQHIRDIEFRKDMVESAVDRQQHEIQLEAEYAMRALEKEREAARNALDQAKMQTNID------------------------------V-RVD------------TAVGTTISRGN--------------------------------VSTSSEHTVQENTG-A----ARSG--------TRL
>OP974290_Macrobiotus_sp_1_CAHS_6a
-----------------------------------------------------------------------------------------------------------------------------------------------------------------------HS----VTHDLLAQ--GSGGSSAEVHAST---NVDLLANVDINSMAPEEYERYRQRVEELARQHEAEASAKASQYRQQVEQDAELIRKTLERQHIRDIEFRKDMVESAVDRQQHEIQLEAEYAMRALEKEREAARNALDQAKMQTNID------------------------------V-NID------------TAIGTTVSRGS--------------------------------VNTTTEHQVRETTG------VPNA--------TRL
>OP974291_Macrobiotus_polonicus_1_CAHS_6a
------------------------------------------------------------------TVIVY--------------------------IVSVPVQRMEG------------------------------ARLEHVRSGITYTDNKMMTVPGPMLAPPIQS----GTSELLAQ--GSGGTSAEIHAST---NVDLLTNVNMDTMAPEEYERYRQRVEDLAAQHASESAEKAAQYRNQVEQDAELIRRTLERQHIRDIEFRKDMVESAVDRQQHEIQLEAEYAMRALEKEREAARNALDQAKMQTNID------------------------------V-RVD------------TAVGTTISRGN--------------------------------VSTSSEHTVQENTG-A----ARSG--------TRL
>OP974292_Paramacrobiotus_areolatus_1_CAHS_4a
----------------------------LQITNTSYTFTIMERKVVEKVEVHTTGNVPPVLAHQTIAGEHISPV----TTGVC---------SSV--TCTTACAPACSERHEHHHHDHHHDHIHAADRT---------CETHEHSTHYTHSEVKAPV-LNPPAPFVVTSASG-LAQEIVSE--GFSASAARVSGES--TTT-VCETAATSKQAAVDRERYEKEQAAIAKQHEKELEKKTEAYRKQAEAEAEKIRKELEKQHARDVEFRKDVLEATIDRQKKEVELEAKFAKKELEHERQLALDALERSKMSTNIE------------------------------V-NFD------------SAAGHTTTEGVVVSE---------------------------HTDIGHPRM---------------------------
>OP974293_Paramacrobiotus_richtersi_1_CAHS_4a
---------------------------IFYLFESSSLFFTMERKVVEKIEVHTTGNVPPV--IPAACSNVTCTTV---CDPKCVERHEHHHHSGV--ACATVCSPACGERHEHHQHHEHHEH-SGKCTE---------TSTTEKSSHYTHTEVKAPV-LNPPAPFVVTSASG-LAQEIVSE--GFSASAARVSGES--TTTLIHESAASSKQAAVDAEKYEREKAAIAKQHEKELEKKTESYRKQAEAEAEKIRKELEKQHARDVEFRKDIVESTIERQKKEVELEAKMAKKELEHEKKLAMDALEHSKMSTNIE------------------------------V-KFD------------SAAGQTTTEGVVVSE---------------------------SCNVAHPRM---------------------------
>OP974294_Macrobiotus_Joannae_1_CAHS_4a
-----------------------------QSFTSILKAMPIEKKVVEKVEVRTSGDVPPVIVVPTIAGDHTHNVATTGYVGTNPLAPNLSTASSVVTTCTTDCTPTV---HKHHEEHHHHHH--GSEVT---------RECSEQSVNHTHTEVRAPI-INAPAPIMVTSVGG-LADELVSE--GFTASATRISSEA--SHQTIVESAALHRQAAQDKERYDREQAAISKQHEKDLEKKTEKYRKDAEEQAEKIRKEMEKQHAKDIEFRKELVETAIDRQKKEVELEAKYAKKELEHERQKALDALEHSKMSTNIE------------------------------V-KFD------------AAAGTTTSEGTVVSE---------------------------RVDITHPRI---------------------------
>OP974295_Macrobiotus_sp_2_CAHS_4a
SRWYKVNHFMGSKYQFSYPSDLTLLQYSFHQSAKSYFIMSYEKKIVEKVEVTTTGDVPPV-VHPVLAGQHI-------VTGASP----IPVTSSV--TCTTACPPGV---HEHHHDHHHHHH--GSETV---------CETAEHSTHRTHTEVRAPL-ITPAAPIVSTSVSG-LAQDIVSE--GFTASAARVSAES--SHELVIETDEMRRKAAADRERYEREQAAIEKQYEHNLEKKTEKYRKEAEEQAEKIRKEMEKQHHKDVEFRKELVEAAIDKQKKEIEVEAKLARKELELERQKAIEALERSKMSTNIE------------------------------V-KFD------------AAAGKTVSEGVVVSE---------------------------HVDVX-------------------------------
>OP974296_Macrobiotus_sp_1_CAHS_4a
SK-----SICGKQVSVLLSFKSHSITVFLRQSAKSYSIMSYEKKIVEKVEVTTTGDVPPV-VHPVLAGQHI-------VTGTSP----IPVTSSV--TCTTACPPGV---HEHHHDHHHHHH--GSETI---------CETAEHSTHRTHTEVRAPL-ITPAAPIVSTSVSG-LAQDIVSE--GFTASAARVSAES--SHELVVETDEMRRKAAADRERYEREQAAIEKQYEHNLEKKTEKYRKEAEEQAEKIRKEMEKQHHKDVEFRKELVEAAIDKQKKEIEVEAKLARKELELERQKAIEALERSKMSTNIE------------------------------V-KFD------------AAAGKTVSEGVVVSE---------------------------HVDVSHPRM---------------------------
>GAU88203_1_CAHS5_Ramazzottius_varieornatus
----------------------------------------MERTVEKSVEVRTTGSSHPSNVTSSQYTVER--------------------------ETTIPATLGDATYTGTPYPHGGLGH-SSSQSS---------SDSQERVTNYTHTEVRVPQ-VSMPAPIIVTSASG-LAEEMVGS--GFTASASRVTGSS--VEQMVQESPALHQKSLEEAERHDHELAKVTEKMDHKMEKKAEKYRKEAEKEADKIRKLMEKQHEKDVEFRKELVETSIEKQKKEIEIEAKHAKAELEHERQLALEALERSKMTSNVE------------------------------V-NFD------------TSVGQTVSESHVGTH---------------------------RTDISHPRM---------------------------
>BV898_04448_p01_hypsibius_dujardini_nhd315_core_32_85_1_protein
-------------------------------------------------------------------------------------------------------------------------------------------------TSYTHTEIKAP--LHVTSPILISSAEG-LAQEIVGE--GFTASAARVAGTA--TQEYVHETVETSRQAALDRQRRDREMEAVARRSEEEVAKKTEAYRKTAEAEAEKIRRELEKQHARDVEFRKDLVESAIDRQKREVDLEAKYAKTELEHERKLALEALERSKLESNIE------------------------------V-NFD------------------------------------------------------------------------------------------
>BV898_04447_p01_hypsibius_dujardini_nhd315_core_32_85_1_protein
-------------------------------------------------------------------------------------------------------------------------------------------------------------------------------------------------------------------------QRRDREMEAVARRSEEEVAKKTEAYRKTAEAEAEKIRRELEKQHARDVEFRKDLVESAIDRQKREVDLEAKYAKTELEHERKLALEPWNRSKLESNIE------------------------------V-NFD------------------------------------------------------------------------------------------
>OP974297_Acutuncus_antarcticus_2_CAHS_7a
------------------------------------------------------------------------------------------------------------------------------------------------------------------LFFVFS-----------GE--GFHASVSRFTGAS--KDSQVYESPALAEEAQKDYEAKQREQQLLAQAFEKELERRTEVYRKQAEVESEKIRKEMEKQHFRDVEFRKELADVAIENQKKQIDLESRYAKRELDRQRQMARESLERSKFTQEIQ------------------------------V-NLD------------TAAGHTES-GA--------------------------------STYAESESV-ARRN---------------------
>GAU88113_1_CAHS4_Ramazzottius_varieornatus
------------------------------------------MSTQQQNVQWEQNQYSTGTNGQPQDGQVH-------------------------------------------------------------------EANKEQHTSYVHTEVRMP-QLPTPVFMSSSEG---LAKELVGE--GFHASISRISAGV--QNMEIYDSPQLQAEAQRDYEAKMAEQEHLTKIFEKEIARRTELYRKEQEAESEKIRKELEKQHHRDVEFRKELVEAAIEQQKRQLDLESRYAKKELDRQRQMARQALEHSKFDQKIE------------------------------V-TLD------------SAAGQTHS-HG--------------------------------ETHSESEKV--SRK---------------------
>BV898_12322_p01_hypsibius_dujardini_nhd315_core_32_85_1_protein
--------------------------------------------MSNPNFQYEQQQ----QQQQQQQREGY-------------------------------------------------------------------VQEKEQHTSYVHTEVKMPMHLAQPVFMSSSEG---LAKELIGE--GFHASISRFTGAS--KEAVIYESPKLAKEAQDDFEGKQREQEQLAQAFEKELERRTEIYRKQAEKESELIRKELEKQHMRDVEFRKELADVAIENQKKQIDIESRYAKRELDRQRQMARESLERSKFQSEIQ------------------------------V-NLE------------TAVGATQS-GS--------------------------------STVAESEAVQVQCN---------------------
>OP974298_Macrobiotus_sp_2_CAHS_7b
--------------------------------------------------------------------------------------------------------------------------------------------------FLWFWSRCLREPSSTGLLHRFF-----LIKCFVGE--GLHVNVSRIMGAS--KQTSIYESPELQAEAERDYELKMKEQEQLAKDFERELEHRTLVYRKQQESEADRIRQELEKQHIRDVQFRQELADLAIENQKKQVDLEMRFAKRELDRQRRVARESLDRDKFQQQVQ------------------------------V-EIE------------SAAGNSVSQGN--------------------------------TQAQQERS-KVERR---------------------
>OP974299_Macrobiotus_sp_2_CAHS_7a
-------------------------------------------------------------ISPFFYQLVV-------------------------------------------------------------------KFGFLWFLWFWYWSRCLREPFSTGLLPRFF-----LMKCFVGE--GLHVNVSRIMGAS--KQTSIYESPELQAEAERDYELKMKEQEQLAKDFERELEHRTLVYRKQQESEADRIRQELEKQHIRDVQFRQELADLAIENQKKQVDLEMRFAKRELDRQRRVARESLDRDKFQQQVQ------------------------------V-EIE------------SAAGNSVSQGN--------------------------------TQAQQE-----------------------------
>OP974300_Macrobiotus_pallari_1_CAHS_7a
--------------------------------------------------------------------------------------------------------------------------------------------------FL-----CL----------------------VAGE--GMHVNIARITNAS--QQQQIHESPEIAAEAQRDYVQKMKEQEQLAQEFERELEHRTIVYRKQQEAETERIRKELEKQHLRDVEFRQNLADLAVEQQKKQVDLETRYAKRELDRQRRMARDALERTKLSENIQ------------------------------V-EID------------SGAGNTVS-GA--------------------------------STVAETEKVTADRR---------------------
>OP974301_Macrobiotus_sp_1_CAHS_7b
-------------------------------------------------------------ISPFFYQLVV-------------------------------------------------------------------KFGFLWFLWFWYWSRCLREPFSTGLLPRFF-----LMKCFVGE--GLHVNVSRIMGAS--KQTSIYESPELQAEAERDYELKMKEQEQLAKDFERELEHRTLVYRKQQESEADRIRQELEKQHIRDVQFRQELADLAIENQKKQVDLEMRFAKRELDRQRRVARESLDRDKFQQQVQ------------------------------V-EIE------------SAAGNSVSQGN--------------------------------T----------------------------------
>OP974302_Mesobiotus_philipinicus_1_CAHS_7a
--------------------------------------------------------------------------------------------------------------------------------------------------KSEMKSSINQKFSFTTKLPQNF---------LIGE--GMSVNVQRVTAAS--QEI-VYESPELAAEAQRDYEEKEKEHAQLAVAFEKELERRTEIYRKQQEEEAEKIRRELEKQHLRDVEFRQSLVEVTIENQKKQIDIETRYAKRDMDRQKRAAKESLERNKFKQEVQ------------------------------V-SIQ------------SGAGATISEGL--------------------------------TKLKQEKEVTVN-----------------------
>OP974303_Mesobiotus_philipinicus_1_CAHS_7b
------------------------------------------------------------------------------------------------------------------------------------------HVTFSFSIKSEMKSSINQKFSFTTKLPQNF---------LIGE--GMSVNVQRVTAAS--QEI-VYESPELAAEAQRDYEDKEKEHAQLAVAFEKELERRTEIYRKQQEEEAEKIRRELEKQHLRDVEFRQSLVEVTIENQKKQIDIETRYAKRDMDRQKRAAKESLERNKFKQEVQ------------------------------V-SIQ------------SGAGATISEGL--------------------------------TKLKQEKEVTVN-----------------------
>OP974304_Mesobiotus_radiatus_1_CAHS_7a
-----------------------------------------------------------------------------------------------------------------------------------------------KPLNKIKLCSSQQQYAYTLRIFRIARE---LLIIFTGE--GMSVNIQRVMGGS--QEVANYESPELAAEAQRDYEEKQKEVNLLAATFEKELERRTDAYRKQQEEQAELIRKELEKQHLRDVEFRQSLVGEAIENQKKQIDLEARYAKRDMDRQKRAAKESLERNKFQQEVQ------------------------------V-NIQ------------SGAGNTISEGL--------------------------------TKIKQEKEVRANFA---------------------
>OP974305_Macrobiotus_sp_1_CAHS_7a
--------------------------------------------------------------------------------------------------------------------------------------------------FLWFWSRCLREPSSTGLLHRFF-----LIKCFVGE--GLHVNVSRIMGAS--KQTSIYESPELQAEAERDYELKMKEQEQLAKDFERELEHRTLVYRKQQESEADRIRQELEKQHIRDVQFRQELADLAIENQKKQVDLEMRFAKRELDRQRRVARESLDRDKFQQQVQ------------------------------V-EIE------------SAAGNSVSQGN--------------------------------T----------------------------------
>OP974306_Acutuncus_antarcticus_1_CAHS_8a
-----------------------------------RKSVKLLVSFYRNFSNNSFISISFQLNNVELLNEFS--------------------------KFMYFSTEKIMNSLLKKFFFFQKWTFFSQFFPLARNFRHLYFSVIIFIFSYTHTDVKVGL---PNLPAPFISTSVGLAQELVGE--GFQASVSRISGAS--GELEVRDTEQQTEEARRDEEAKFREQEILSKQFERELERKTEAYRKQQEIETEKIRKELEKQHLRDVEFRKELVEQAIENQKRQIDLEARYAKKYLERERSKARSILDNSKFHTDIQ------------------------------V-N------------------------EVFFS---------------------------IKFFFNS--KKKTK----------------------
>OP974307_Acutuncus_antarcticus_2_CAHS_8a
-----------------------------------RKSVKLLVSFYRNFSNNSFISISFQLNNVELLNEFS--------------------------KFMYFSTEKIMNSLLKKFFFFQKWTFFSQFFPLARNFRHLYFSVIIFIFSYTHTDVKVGL---PNLPAPFISTSVGLAQELVGE--GFQASVSRISGAS--GELEVRDTEQQTEEARRDEEAKFREQEILSKQFERELERKTEAYRKQQEIETEKIRKELEKQHLRDVEFRKELVEQAIENQKRQIDLEARYAKKYLERERSKARSILDNSKFHTDIQ------------------------------V-N------------------------EVFFS---------------------------IKFFFNS--KKKTK----------------------
>OP974308_Paramacrobiotus_areolatus_1_CAHS_8a
--------------------------------------------------------------------------------------------------YNFSFR---------------------------------------------------------------------------------QASISRISGIT--EEMQNIDMTQLDEEARRDYESKQKEQELLQQQFEKELERKTELYRKAQEAEADIIRKELEKQHIRDVEFRKELVEHAIENQKRQIDIESKYAKKELGRERSKARSMLERQKFHSDIQ------------------------------V-RNL---------------------GQEKRQ---------------------------NSYYYQE-----------------------------
>OP974309_Paramacrobiotus_areolatus_1_CAHS_8d
--------------------------------RRENHNQYSLQPVLFKSYI-----LSFTFTSFSYLSAQS--------------------------RMSVQYENQNGQH-------------QE----------VCERSEVQQT-SYMQSSVKVPF---MNLPTPFISTSAVLAQDLVGE--GFQASISRITGIS--DQMESVENPQLDEEARRDLEAKQREQDTLARQYQTELERKTEAYRKAQEVEVEKIRKELEKQHLRDVEFRKEVVEMAIENQKKQIDLESRYAKKEMDRERMRARQMLEQQKFHSDIQ------------------------------V-NME------------SSAAGTHAGGQVVSE---------------------------SHKYTEN--KSRQEQRP-------------------
>OP974310_Paramacrobiotus_areolatus_1_CAHS_8c
---------------------------------RDNHNQFSLLPVLSKSNI-----LSFTFTSFSNLSAQS--------------------------RMSIQYEHQNGHQ-------------QE----------VRERSEVQQT-SYMQSSVKVPF---MNLPTPFISTSAVLAQDLVGE--GFQASISRITGIS--DQMESVENPQLDEETRRDIEAKQREQDTLARQYQTELERKTEAYRKAQEVEVEKIRKELEKQHLRDVEFRKQVVEMAIENQKKQIDLESRFAKKEMDRERMRARQMLEQQ------------------------------------------------------------------------------------------------------------------------------------
>OP974311_Paramacrobiotus_richtersi_1_CAHS_8d
------------------------------------------------------------------------------------------------------------------------------------------------------------------------------------------ASISRISGVS--QEIQQVDSAQLDEEVRRDYESKQREAELLQQQFDQEVAKKTEAYRKQQEIEAELIRKMLEKQHIRDVEFRKELVEHAIENQKRQIDIESRYAKKELERERTKARMLLERQKFHSDIQ------------------------------V-RT-----------------------------------------------------------YLRSLYQTFI----------------------
>OP974312_Paramacrobiotus_areolatus_1_CAHS_8b
------------------------------------------------------------------------------------------------------------------------------------------------------------------------------------------ASISRITGIS--DQMENIENPQLDEEARRDIEAKQREQDMLARQYQTELERKTEAYRKAQEVEVEKIRKELEKQHLRDVEFRKEVVEMAIENQKKQIDLESRYAKKEMDRERMRARQMLEQQKFHSDIQ------------------------------V-KDS----------------------------------------------------------------RKILKI--------------------
>OP974313_Paramacrobiotus_richtersi_1_CAHS_8b
------------------------------------------------------------------------------------------------------------------------------------------------------------------------------------------ASISRISGVS--QEIQQVDSAQLDEEVRRDYESKQREAELLQQQFDQEVAKKTEAYRKQQEIEAELIRKMLEKQHIRDVEFRKELVEHAIENQKRQIDIESRYAKKELERERTKARMLLERQKFHSDIQ------------------------------V-QA-------------------------------------------------------------------------------------------
>OP974314_Paramacrobiotus_richtersi_1_CAHS_8e
----------------------------------------------------------------------------------------------------------------------------------------------------------------------------------------LQASISRISAVT--EDMQSIEIPELVEEARRAYAAKSHEIEVLGVQYEKELERKTEAYRKMQEAEADKIRKELEKQHMRDVEFRKEIAELAIDNQKKMIDLECRYAKKDMDRERTKVRLMLEQQKFHSDIQ------------------------------V-RI----------------------------------------------------------FLGK--RVGSL----------------------
>OP974315_Paramacrobiotus_richtersi_1_CAHS_8a
-----------------------------------------------------------------------------------------------------------------------------------------------------------------------------------------QASISRISAVS--EEMQSIEIPELAEEARRDFAAKTREQEMLSAQYEKEVEKKTEAYRKQQEAEADKIRKELEKQHLRDVEFRKEIVELAIENQKRMIDVESRYAKKDMDRERTKVRMMLEQQKFHSDIQ------------------------------V-NI----------------------------------------------------------HMQK--QTLLK----------------------
>OP974316_Paramacrobiotus_richtersi_1_CAHS_8c
------------------------------------------------------------------------------------------------------------------------------------------------------------------------------------------ASISRISAVT--EDMQSIEIPELVEEARRAHAAKSHEIEVLGVQYEKELERKTEAYRKMQEVEADKIRKELEKQHMRDVEFRKEIAELAIDNQKKMIDLECRYAKKDMDRERTKVRLMLEQQKFHSDIQ------------------------------V-RI----------------------------------------------------------FLGK--CLGSF----------------------
>P0CU51_1_ParaRichtersi_CAHS_107838
------------------------------------------------------------MSAEAMNMNMN--------------------------QDAVFIPPPEGEQ-------------YE----------RKEKQEIQQT-SYLQSQVKVPL---VNLPAPFFSTS-FSAQEILGE--GFQASISRISAVS--EELSSIEIPELAEEARRDFAAKTREQEMLSANYQKEVERKTEAYRKQQEVEADKIRKELEKQHLRDVEFRKDIVEMAIENQKKMIDVESRYAKKDMDRERVKVRMMLEQQKFHSDIQ------------------------------V-NLD------------SSAAGTETGGQVVSE---------------------------SQKFTER--NRQIKQ---------------------
>P0CU52_1_ParaRichetersi_CAHS_106094
--------------------------------------------------------------MEAMNMNIP--------------------------RDAMFVPPPESEQ-------------NG----------YHEKSEVQQT-SYMQSQVKVPH---YNFPTPYFTTS-FSAQELLGE--GFQASISRISAVT--EDMQSMEIPEFVEEARRDYAAKTRENEMLGQQYEKELERKSEAYRKHQEVEADKIRKELEKQHMRDIEFRKEIAELAIENQKRMIDLECRYAKKDMDRERTKVRMMLEQQKFHSDIQ------------------------------V-NLD------------SSAAGTESGGHVVSQ---------------------------SEKFTER--NREMKR---------------------
>OP974317_Macrobiotus_Joannae_1_CAHS_8b
--------------------------------LHDC--------------------TTLSLI-MPVVENIS--------------------------RDAMFVAPEQSQD-------------YEH--------RYLEQSDAKHT-SYTHTEVKAPL---MNLPTPFISSSMGLAQQLVGE--GFQASMSRISGAS--EEFMVGDFPEIEEEARKDCDAKQREQDLMAQMFEKELQRKTEAYRKQQEIETERIRKELEKQHLRDVEFRKELMEQAIENQKRQIELEAKYAKKELERERLRARMTLDKSKFHTDIR------------------------------V-SADRLCVSFSPQISREEVAQIESAMVRPLT---------------------------AESFLWKIFSAQLKDGQ-------------------
>OP974318_Macrobiotus_polonicus_1_CAHS_8a
----------------------------------CEIHISFCDVSVLLLTRSLGLVRRVTSLSMPSVDVMS--------------------------RDSMFVRPEQDRH-------------------------QQRQQYVRQS-SYICTEVTAPL---MNLPTPYISTSLGLAEQLVGE--GFQTSIARISGAS--EELLVGNFPQLEEEIRRDAEAKQLEQEQLTQMFEKELCRKTEAYRKQQEIETERIRRELEKHHLRDVEFRKELMEQAIENQKRQIELEAKYAKKELERERVRARLTLDRSKFHADIR------------------------------V-NME------------SSVAGTQSEGQIVSE---------------------------SEKYNEK---RQAKRQ--------------------
>OP974319_Macrobiotus_polonicus_1_CAHS_8b
-------------------------------------TQSTAYPFRALTFWLFVQVATVVSLTMPSVDMMP--------------------------RDAMFVPPEQDRY------------------------QQREQSEVKQS-SYTHTEVKAPL---MNLPTPFISTSLGLAEQLVGE--GFQASIARISGAS--EELLVGDFPQLEEEMRRDVEAKQREQDQLAQMFEKELQRKTEAYRKQQEIETERIRKELEKQHLRDVEFRKELMEQAIENQKRQIELEAKYAKKDLERERVRARLTLDQSKFHTDIS------------------------------V-SME------------SSVAGTQSEGQIVSE---------------------------SEKFTEK---RQAKRN--------------------
>OP974320_Macrobiotus_Joannae_1_CAHS_8a
-----------------------------------------------------YDCYLPNRLIMSAVDNIP--------------------------RDAVFVPEDQREE-------------YER--------REREQSEVKHS-SYTHTEVKAPL---MNLPTPFISTSIGLAQQLIGE--GFQASVARISGAS--EEYLVGEFPQIDEEARKDNEAKQREQELTAQMFEKELQRKTEAYRKQQEIETERIRKELEKQHLRDVDFRKELMEQAIENQKRQIELEAKYAKKELERERLRARLTLDKSKFHTDIR------------------------------V-SKM--------------------------G---------------------------TPCFLSGCVFRKNV----------------------
>OP974321_Macrobiotus_pallari_1_CAHS_8a
------------------------------------------------------------SAKMSAVDNVQ--------------------------RDAIFVPEGEREE-------------YERRQREQGQYREREQSEVKQS-SYMHTEVKTPM---MNLPTPFISTSLGLAQQLLGE--GFQASVARISGAS--EESTVQDYPQLEEETRRDLEAKQREQDMLAQMFEKELQRKTEAYRKQQEIETERIRKELEKQHLR---------------------------------------------------------------------------------------------------------------------------------------------------------------------------------
>OP974322_Macrobiotus_sp_2_CAHS_8a
---------------------------------------------------FFLTRSINTFSAMSAVQNVS--------------------------RDAVFVPQEQRDEEWVRQQREQYGDDWER------RVREREQSQVQHS-SYTHTEVKAPL---YNLPSPFISTSLHLAKQLIGE--GFQASIARFSGQS--EEASVEDFPELEEEARKDYEAKQREQEMLAQLFQKELERKTDAYRKQQEIETERIRKELEKQHFRDVEFRKELTEQAVENQRRQIELEAKYAKKELERERRRARNILEKSKFHTDIH------------------------------V-SF----------------------------------------------------------------WLCSEQAR-------------------
>P0CU44_1_Hypsi_CAHS_77611
---------------------------------------------------------------MSNYQQES--------------------------SYQYSDRSNNGQQ-------------QE----------QQEKKEVEHS-SYTHTDVKVNM---PNLIAPFISSSAGLAQELVGE--GFQASVSRITGAS--GELTVIDTEAETEEARRDLEAKAREQELLSRQFEKELERKTEAYRKQQEVETEKIRKELEKQHLRDVEFRKELMEQTIENQKRQIDLEARYAKKELERERNKVKRVLERSKFHTDIQ------------------------------V-NME------------AAAGSTHSGSSSVAV---------------------------SE--SEK--FQTNN----------------------
>P0CU43_1_Hypsi_CAHS_77580
---------------------------------------------------------------MSNYQQES--------------------------SYQYSDRSNNGQQ-------------QE----------QQEKKEVEHS-SYTHTDVKVNM---PNLIAPFISSSAGLAQELVGE--GFQASVSRITGAS--GELTVIDTEAETEEARRDMEAKAREQELLSRQFEKELERKTEAYRKQQEVETEKIRKELEKQHLRDVEFRKELMEQTIENQKRQIDLEARYAKKELERERNKVKRVLERSKFHTDIQ------------------------------V-NME------------AAAGSTHSGSSSVAV---------------------------SE--SEK--FQTNN----------------------
>GAV09045_1_CAHS16_Ramazzottius_varieornatus
---------------------------------------------------------MADYQQQNVYVSEN--------------------------NNSGYQQDGQQNE--------------------------QSKKEVEHS-SFTHTDVKVNL---PHIPAPFISTSAGLAQELVGE--GFQASVSRITGAS--NELHVEETEQQSEEVRRDNIAKQHEIEQLNKQFERELERKTELYRKQQEVETERIRKELEKQHLRDVEFRKELVEQTIEQQKKMIDLEARYAKKELERERQKARQTLERAKFHTDIQ------------------------------V-NMD------------ASAGNTQSSSSTVSQ---------------------------SEKVTQS--YKQN-----------------------
>OP974323_Macrobiotus_sp_1_CAHS_8a
-----------------------LNSIYCHVSVVLNHSALKLKPAQFSVLLNFLTRFITTFSAMSAVQNVS--------------------------RDAVFVPQEQRDEEWVRQQREQYGDDWER------RVREREQSQVQHS-SYTHTEVKAPL---YNLPSPFISTSLHLAKQLIGE--GFQASIARFSGQS--EEASVEDFPELEEEARKDYEAKQREQEMLAQLFQKELERKTDAYRKQQEIETERIRKELEKQHFRDVEFRKELTEQAVENQRRQIELEAKYAKKELERERRRARNILEKSKFHTDIH------------------------------V-SF-------------------------------------------------------------------------------------------
>BV898_07587_p01_hypsibius_dujardini_nhd315_core_32_85_1_protein
---------------------------------------------------------------MSNYQQES--------------------------SYQYSDRSNNGQQ-------------QE----------QQEKKEVEHS-SYTHTDVKVNM---PNLIAPFISSSAGLAQELVGE--GFQASVSRITGAS--GELTVIDTEAETEEARRDMEAKAREQELLSRQFEKELERKTEAYRKQQEVETEKIRKELEKQHLRDVEFRKELMEQTIENQKRQIDLEARYAKKELERERNKVKRVLERSKFHTDIQ------------------------------V-NME------------AAAGSTHSGSSSVAV---------------------------SE--SEK--FQTNN----------------------
>GAU88387_1_CAHS6_Ramazzottius_varieornatus
-----------------------------------------------MEQQHFEKTVITQQQGGD-------------------------------------------------------------SSAAHHASSAHHTEQQTQSSSYTHTEVSAPV--ITAPPPIISTGAAGLADQIVGQ--GFSASAARISGAS--VDVAVAETPEMRQKSAEDQARYQREQEAIARAHEKDLEKKTEHYRKEAEAEAERIRKALEQQHARDVEFRKEVVESAIDKQKREVDLEAKYAKKELEHERELAMNALEQSKLQTNVQ------------------------------V-QME------------TAAGTTVTGGTTVSQ---------------------------HTEVTHEEHKEKKSLTDKIKSLF-------------
>GAV04192_1_CAHS13_Ramazzottius_varieornatus
--------------------------------------------------------------------------------------------------------------------------------------MSHHVGDHHDYKEYTHTEMKAPV--IQSMSPVIASGVSGLAEELVSH--GGTTSTARVSASA--VPI-VHDTPELRQKSAEDNARYQREQETIARQHEKDLEKKTEAYRKEAEAEAEKIRKQLEAQHARDVEFRKEIVETAIDRQKREIELEAKYAKKELEHERQLALKALEQSKLATNVR------------------------------V-QMD------------TSAGSTFSSGVSTHV---------------------------VTNNK-------------------------------
>GAV02446_1_CAHS12_Ramazzottius_varieornatus
-----------------------------------------------MSHTHEQKFERVEERKVDDKKGLQEVRVGVDTGHGDPALNFTPTDATLVRTGGVGGTTASSHSSHMSSSTGGAVTGASQYSSTMHQEGGHMTTEASKNTSYTHTEVRAPV--IDTAPPIISTGASGMAEQIVGQ--GFTASAARITGSS--ADVNIVETAEAREKRMRDEEKYAREQEAINRHADKDLEKKTEAYRKEAEHEAEKIRKALEKQHERDIEFRKEVVGSTIEKQKAEIELEAKRAKAALEHERQLANDALERSKMHTDVQ------------------------------V-TMD------------TAAGHTVSGGTTMSS---------------------------SEQHSSSHSSSRTGGL--------------------
>GAV01369_1_CAHS10_Ramazzottius_varieornatus
-----------------------------------------------MPLHHDTTL-------------------------------------------------------------------------------SHMEQDRSKTSSYTHSEATAPL--IHPTPPIIATGTEGMAQDIVGH--GFAASATRVTSQT--ATGIVHETPQTLEQAHAYQQKHDKEQEDIRGQAEKELEKKTEKYRKEAEEQAEKIRKELEKQHHRDIEFRKEVVESAIDRQKREVELAADYAKKRLEHEKALAMDALEQSKLRTDIQ------------------------------V-NMN------------TATGSTSTGATVRSE---------------------------HTEFHTTPGDTVGSLMRQY-----------------
>GAU90929_1_CAHS7_Ramazzottius_varieornatus
--------------------------------------------MPVLPMSEEMSESVTTYNAGDHN----------------------------------GHKPVMAAAAHASSNVKQQQQQQQQAAPAQPQVTAATHKDLIGHRAQTYSSINPPA--IHLSPVLVSPGTMGPADEIVGH--GLVASAACVSATA--TPF-VFETAEQAEKSLKDREDYLREQEKISLEHEKKLEKLTDSYRKSTEEEAERIRKELEKQHERDVAFRKDVLNSTIDRQQKEVDLQVKYAKKQLEHEREMAIHALEEAKAQAEVH------------------------------V-QMD------------TAAGTTFSDVNSSAS---------------------------ETPQI----KEKKSLGSKLKSLL-------------
>BV898_02951_p01_hypsibius_dujardini_nhd315_core_32_85_1_protein
---------------------------------------------------------------------------------------------------------------------------------------GSASASAEKTTNYTHTEIRAPM--VNPLPPIISTGAAGLAQEIVGE--GFTASATRISGAA--ATTQVLESQASREQAFKDQEKYSREQASIARAHDKDLEKKTEEYRKTAEAEAEKIRKELEKQHARDVEFRKDLVESAIDRQKREVDLEAKYAKKELEHERELAMNALEQSKMATNVQ------------------------------V-QMD------------------------------------------------------------------------------------------
>BV898_05814_p01_hypsibius_dujardini_nhd315_core_32_85_1_protein
---------------------------------------------------------------------------------------------------------------------------------------GNVVKEAEKTTSYTHTEAHAPL--ITPSQPFIVTGAAGLAQEIVGE--GFTASASRISGGA--VNTKVIETAEMRQKELREQEQFAREQAAIIQHHDKDLARKTEKYQKEAEAEAEKIRKELEKQHARDVEFRKDLVETAIDRQKQEIDLEAKKAKADLERERQMAKEALDNSKMQTNIE------------------------------V-QMN------------------------------------------------------------------------------------------
>sp_P0CU46_1_CAHS2_HYPDU
-----------------------------------------------MSQQYEKKVERTEVVYGG-----------------------------------------------------------------DRRVEGSASASAEKTTNYTHTEIRAPM--VNPLPPIISTGAAGLAQEIVGE--GFTASATRISGAA--ATTQVLESQASREQAFKDQEKYSREQAAIARAHDKDLEKKTEEYRKTAEAEAEKIRKELEKQHARDVEFRKDLVESAIDRQKREVDLEAKYAKKELEHERELAMNALEQSKMATNVQ------------------------------V-QMD------------TAAGTTVSGGTTVSE---------------------------HTEVH--DGKEKKSLGEKIKSLF-------------
