# Supplementary material for: The Evolution of Temperature and Desiccation-Related Protein Families in Tardigrada Reveals a Complex Acquisition of Extremotolerance
Source: Genome Biol Evol. 2023 Nov 29;16(1):evad217. doi: 10.1093/gbe/evad217 (PMC10799326; doi:10.1093/gbe/evad217)
Supplement: evad217_Supplementary_Data [file evad217_supplementary_data.zip › SupplementalInformation/SupplementalInformation/CAHS_Complete/CAHS.Frequencies.txt]

NAME	Freq(A)	Freq(V)	Freq(L)	Freq(I)	Freq(P)	Freq(M)	Freq(F)	Freq(W)	Freq(G)	Freq(S)	Freq(T)	Freq(C)	Freq(N)	Freq(Q)	Freq(Y)	Freq(D)	Freq(E)	Freq(K)	Freq(R)	Freq(H)
EZ761416_1_TSA_Milnesium_tardigradum_contig18941	0.150579150579151	0.0579150579150579	0.0424710424710425	0.0617760617760618	0.0231660231660232	0.0154440154440154	0.00772200772200772	0	0.0424710424710425	0.0888030888030888	0.111969111969112	0	0.0154440154440154	0.0231660231660232	0.0115830115830116	0.0501930501930502	0.115830115830116	0.0888030888030888	0.0424710424710425	0.0501930501930502
EZ763024_1_TSA_Milnesium_tardigradum_contig26455	0.141732283464567	0.062992125984252	0.031496062992126	0.0590551181102362	0.0236220472440945	0.0275590551181102	0.0118110236220472	0	0.0275590551181102	0.0866141732283465	0.114173228346457	0.015748031496063	0.0118110236220472	0.0393700787401575	0.0118110236220472	0.0433070866141732	0.114173228346457	0.0511811023622047	0.0748031496062992	0.0511811023622047
EZ760591_1_TSA_Milnesium_tardigradum_contig10939	0.13963963963964	0.0720720720720721	0.036036036036036	0.036036036036036	0.018018018018018	0.027027027027027	0.00900900900900901	0	0.045045045045045	0.0855855855855856	0.0900900900900901	0	0.018018018018018	0.0630630630630631	0.00900900900900901	0.036036036036036	0.126126126126126	0.0675675675675676	0.0675675675675676	0.0540540540540541
EZ758904_1_TSA_Milnesium_tardigradum_contig00023	0.109144542772861	0.079646017699115	0.0412979351032448	0.0353982300884956	0.0294985250737463	0.0206489675516224	0.00884955752212389	0	0.0324483775811209	0.0619469026548673	0.162241887905605	0	0.0206489675516224	0.056047197640118	0.023598820058997	0.0589970501474926	0.0855457227138643	0.0206489675516224	0.0855457227138643	0.0678466076696165
EZ761505_1_TSA_Milnesium_tardigradum_contig19345	0.0693069306930693	0.0693069306930693	0.0247524752475248	0.0495049504950495	0.0247524752475248	0.0247524752475248	0.0148514851485149	0.00495049504950495	0.0445544554455446	0.0841584158415842	0.0742574257425743	0	0.0148514851485149	0.158415841584158	0.0346534653465347	0.0346534653465347	0.128712871287129	0.0495049504950495	0.0544554455445545	0.0396039603960396
P0CU48_1_Hypsi_CAHS_94205	0.114537444933921	0.066079295154185	0.0440528634361234	0.0440528634361234	0.0220264317180617	0.026431718061674	0.0176211453744493	0	0.052863436123348	0.0616740088105727	0.066079295154185	0	0.0308370044052863	0.0616740088105727	0.00881057268722467	0.039647577092511	0.145374449339207	0.079295154185022	0.0837004405286344	0.0352422907488987
P0CU45_1_Hypsi_CAHS_94205	0.114537444933921	0.0616740088105727	0.0440528634361234	0.0484581497797357	0.0220264317180617	0.026431718061674	0.0176211453744493	0	0.052863436123348	0.066079295154185	0.0616740088105727	0	0.0308370044052863	0.0616740088105727	0.00881057268722467	0.039647577092511	0.145374449339207	0.079295154185022	0.0837004405286344	0.0352422907488987
J7M799_1_Ramazzottius_CAHS1	0.118143459915612	0.0759493670886076	0.0421940928270042	0.0464135021097046	0.0379746835443038	0.0210970464135021	0.0126582278481013	0	0.029535864978903	0.0506329113924051	0.0717299578059072	0	0.00843881856540084	0.0590717299578059	0.0126582278481013	0.0464135021097046	0.147679324894515	0.0717299578059072	0.0886075949367089	0.0590717299578059
OP974251_Acutuncus_antarcticus_1_CAHS_1a	0.0949720670391061	0.0558659217877095	0.0893854748603352	0.0670391061452514	0.00558659217877095	0.0111731843575419	0.0837988826815642	0.00558659217877095	0.0279329608938547	0.0446927374301676	0.0279329608938547	0.00558659217877095	0.0167597765363128	0.0670391061452514	0.0167597765363128	0.0391061452513966	0.145251396648045	0.0893854748603352	0.0782122905027933	0.0279329608938547
OP974252_Acutuncus_antarcticus_1_CAHS_1b	0.0772946859903382	0.0531400966183575	0.0628019323671498	0.0676328502415459	0.00966183574879227	0.0144927536231884	0.0917874396135266	0.00483091787439614	0.0289855072463768	0.0966183574879227	0.0434782608695652	0.00483091787439614	0.0144927536231884	0.0579710144927536	0.0193236714975845	0.0434782608695652	0.1256038647343	0.0917874396135266	0.072463768115942	0.0193236714975845
OP974253_Acutuncus_antarcticus_2_CAHS_1a	0.0949720670391061	0.0558659217877095	0.0893854748603352	0.0670391061452514	0.00558659217877095	0.0111731843575419	0.0837988826815642	0.00558659217877095	0.0279329608938547	0.0446927374301676	0.0279329608938547	0.00558659217877095	0.0167597765363128	0.0670391061452514	0.0167597765363128	0.0391061452513966	0.145251396648045	0.0893854748603352	0.0782122905027933	0.0279329608938547
BV898_10309_p01_hypsibius_dujardini_nhd315_core_32_85_1_protein	0.114537444933921	0.0616740088105727	0.0440528634361234	0.0484581497797357	0.0220264317180617	0.026431718061674	0.0176211453744493	0	0.052863436123348	0.0616740088105727	0.066079295154185	0	0.0308370044052863	0.0616740088105727	0.00881057268722467	0.039647577092511	0.145374449339207	0.079295154185022	0.0837004405286344	0.0352422907488987
BV898_04552_p01_hypsibius_dujardini_nhd315_core_32_85_1_protein	0.107344632768362	0.0564971751412429	0.0338983050847458	0.0508474576271186	0.0225988700564972	0.0225988700564972	0.0225988700564972	0.00564971751412429	0.0564971751412429	0.0451977401129944	0.0451977401129944	0	0.0282485875706215	0.0677966101694915	0.0112994350282486	0.0395480225988701	0.152542372881356	0.0903954802259887	0.101694915254237	0.0395480225988701
P0CU50_1_CAHS8_HYPDU	0.114537444933921	0.066079295154185	0.0440528634361234	0.0440528634361234	0.0220264317180617	0.026431718061674	0.0176211453744493	0	0.052863436123348	0.0616740088105727	0.066079295154185	0	0.0308370044052863	0.0616740088105727	0.00881057268722467	0.039647577092511	0.145374449339207	0.079295154185022	0.0837004405286344	0.0352422907488987
OP974254_Paramacrobiotus_areolatus_1_CAHS_1c	0.116788321167883	0.0510948905109489	0.0364963503649635	0.0510948905109489	0.0145985401459854	0.0218978102189781	0.0291970802919708	0	0.0437956204379562	0.0364963503649635	0.109489051094891	0.0145985401459854	0.0072992700729927	0.0875912408759124	0.0218978102189781	0.0583941605839416	0.124087591240876	0.072992700729927	0.072992700729927	0.0291970802919708
OP974255_Paramacrobiotus_richtersi_1_CAHS_1a	0.128834355828221	0.0368098159509202	0.098159509202454	0.0552147239263804	0.0122699386503067	0.00613496932515337	0.0184049079754601	0	0.0184049079754601	0.0429447852760736	0.0797546012269939	0.0122699386503067	0.0368098159509202	0.0429447852760736	0.0184049079754601	0.049079754601227	0.141104294478528	0.0858895705521472	0.098159509202454	0.0184049079754601
OP974256_Paramacrobiotus_richtersi_1_CAHS_1d	0.157894736842105	0.037593984962406	0.0827067669172932	0.0300751879699248	0.0075187969924812	0.0150375939849624	0.0150375939849624	0	0.0150375939849624	0.0451127819548872	0.0451127819548872	0	0.0150375939849624	0.0451127819548872	0.0150375939849624	0.0526315789473684	0.195488721804511	0.105263157894737	0.105263157894737	0.0150375939849624
OP974257_Paramacrobiotus_areolatus_1_CAHS_1b	0.12	0.056	0.032	0.056	0.008	0.016	0.032	0	0.04	0.032	0.096	0.016	0.008	0.088	0.024	0.072	0.12	0.08	0.072	0.032
OP974258_Paramacrobiotus_areolatus_1_CAHS_1d	0.116788321167883	0.0510948905109489	0.0364963503649635	0.0510948905109489	0.0145985401459854	0.0218978102189781	0.0291970802919708	0	0.0437956204379562	0.0364963503649635	0.109489051094891	0.0145985401459854	0.0072992700729927	0.0875912408759124	0.0218978102189781	0.0583941605839416	0.124087591240876	0.072992700729927	0.072992700729927	0.0291970802919708
OP974259_Paramacrobiotus_richtersi_1_CAHS_1e	0.152317880794702	0.0397350993377483	0.0794701986754967	0.033112582781457	0.00662251655629139	0.0132450331125828	0.0264900662251656	0	0.0397350993377483	0.0596026490066225	0.0463576158940397	0	0.0132450331125828	0.0463576158940397	0.0132450331125828	0.0529801324503311	0.178807947019868	0.0927152317880795	0.0927152317880795	0.0132450331125828
OP974260_Paramacrobiotus_areolatus_1_CAHS_1a	0.135135135135135	0.0405405405405405	0.0810810810810811	0.027027027027027	0.00675675675675676	0.0135135135135135	0.027027027027027	0	0.0472972972972973	0.0472972972972973	0.0675675675675676	0	0.0202702702702703	0.0337837837837838	0.0135135135135135	0.0608108108108108	0.168918918918919	0.0878378378378378	0.101351351351351	0.0202702702702703
OP974261_Paramacrobiotus_richtersi_1_CAHS_1b	0.104072398190045	0.0452488687782805	0.0769230769230769	0.0678733031674208	0.00904977375565611	0.0226244343891403	0.0316742081447964	0.00452488687782805	0.0316742081447964	0.0588235294117647	0.0542986425339367	0.00452488687782805	0.0497737556561086	0.0452488687782805	0.0407239819004525	0.0407239819004525	0.131221719457014	0.085972850678733	0.081447963800905	0.0135746606334842
OP974262_Macrobiotus_polonicus_1_CAHS_1a	0.13768115942029	0.0217391304347826	0.0942028985507246	0.0507246376811594	0.0072463768115942	0.0072463768115942	0.0217391304347826	0	0.036231884057971	0.0507246376811594	0.0434782608695652	0	0.0217391304347826	0.0507246376811594	0.0144927536231884	0.0652173913043478	0.152173913043478	0.108695652173913	0.0869565217391304	0.0289855072463768
OP974263_Macrobiotus_sp_2_CAHS_1a	0.126984126984127	0.0476190476190476	0.0740740740740741	0.0582010582010582	0.00529100529100529	0.00529100529100529	0.0264550264550265	0	0.0529100529100529	0.0687830687830688	0.0582010582010582	0.00529100529100529	0.0211640211640212	0.0529100529100529	0.0105820105820106	0.0476190476190476	0.137566137566138	0.0846560846560847	0.0899470899470899	0.0264550264550265
OP974264_Macrobiotus_sp_1_CAHS_1a	0.116822429906542	0.0514018691588785	0.0794392523364486	0.0607476635514019	0.0186915887850467	0.00467289719626168	0.0233644859813084	0	0.0514018691588785	0.0747663551401869	0.0607476635514019	0.00467289719626168	0.0186915887850467	0.0514018691588785	0.0233644859813084	0.0467289719626168	0.121495327102804	0.088785046728972	0.0747663551401869	0.0280373831775701
OP974265_Dactylobiotus_sp_CAHS_1a	0.127551020408163	0.0561224489795918	0.076530612244898	0.0510204081632653	0.00510204081632653	0.00510204081632653	0.0408163265306122	0.00510204081632653	0.0561224489795918	0.0663265306122449	0.0459183673469388	0.00510204081632653	0.0459183673469388	0.0663265306122449	0.0153061224489796	0.0357142857142857	0.122448979591837	0.0663265306122449	0.076530612244898	0.0306122448979592
OP974266_Dactylobiotus_sp_CAHS_1b	0.131428571428571	0.0514285714285714	0.0857142857142857	0.0571428571428571	0.00571428571428571	0.00571428571428571	0.0457142857142857	0.00571428571428571	0.04	0.0685714285714286	0.0228571428571429	0	0.0342857142857143	0.0685714285714286	0.0171428571428571	0.04	0.137142857142857	0.0742857142857143	0.0742857142857143	0.0342857142857143
OP974267_Dactylobiotus_sp_CAHS_1c	0.136094674556213	0.0591715976331361	0.0650887573964497	0.0532544378698225	0.00591715976331361	0.0236686390532544	0.0591715976331361	0	0.0414201183431953	0.0650887573964497	0.0532544378698225	0.00591715976331361	0.0118343195266272	0.0532544378698225	0.0118343195266272	0.0532544378698225	0.130177514792899	0.0710059171597633	0.0828402366863905	0.0177514792899408
OP974268_Mesobiotus_radiatus_1_CAHS_1a	0.1375	0.04375	0.09375	0.05	0.00625	0.01875	0.025	0	0.03125	0.04375	0.075	0	0.0375	0.08125	0.0125	0.05	0.1125	0.0875	0.08125	0.0125
OP974269_Paramacrobiotus_areolatus_1_CAHS_2b	0.148514851485149	0.0445544554455446	0.0643564356435644	0.0495049504950495	0.00495049504950495	0.0198019801980198	0.0148514851485149	0	0.0396039603960396	0.0841584158415842	0.0396039603960396	0.0099009900990099	0.0297029702970297	0.0841584158415842	0.0297029702970297	0.0693069306930693	0.099009900990099	0.0693069306930693	0.0742574257425743	0.0247524752475248
OP974270_Paramacrobiotus_richtersi_1_CAHS_2a	0.137931034482759	0.0620689655172414	0.0551724137931034	0.0206896551724138	0.0137931034482759	0.0206896551724138	0.0206896551724138	0	0.0482758620689655	0.0482758620689655	0.0344827586206897	0.00689655172413793	0.0206896551724138	0.096551724137931	0.0137931034482759	0.0482758620689655	0.151724137931034	0.0896551724137931	0.096551724137931	0.0137931034482759
OP974271_Paramacrobiotus_areolatus_1_CAHS_2a	0.128491620111732	0.0670391061452514	0.0726256983240224	0.0502793296089385	0.00558659217877095	0.0167597765363128	0.0279329608938547	0	0.0391061452513966	0.0558659217877095	0.0279329608938547	0.00558659217877095	0.0391061452513966	0.100558659217877	0.0167597765363128	0.0558659217877095	0.106145251396648	0.0837988826815642	0.0837988826815642	0.0167597765363128
J7MDG6_1_Ramazzottius_CAHS2	0.087962962962963	0.0555555555555556	0.0509259259259259	0.037037037037037	0.0185185185185185	0.0185185185185185	0.0185185185185185	0	0.0509259259259259	0.0740740740740741	0.0787037037037037	0	0.0324074074074074	0.115740740740741	0.0185185185185185	0.0462962962962963	0.12037037037037	0.0509259259259259	0.087962962962963	0.037037037037037
GAU91761_1_CAHS8_Ramazzottius_varieornatus	0.0990990990990991	0.0675675675675676	0.0405405405405405	0.0225225225225225	0.0225225225225225	0.0315315315315315	0.0135135135135135	0	0.045045045045045	0.121621621621622	0.0675675675675676	0	0.0225225225225225	0.103603603603604	0.0135135135135135	0.036036036036036	0.117117117117117	0.0675675675675676	0.0720720720720721	0.036036036036036
BV898_04449_p01_hypsibius_dujardini_nhd315_core_32_85_1_protein	0.0969162995594714	0.0572687224669604	0.052863436123348	0.0352422907488987	0.0308370044052863	0.0308370044052863	0.0176211453744493	0	0.052863436123348	0.0748898678414097	0.0440528634361234	0.00881057268722467	0.039647577092511	0.092511013215859	0.013215859030837	0.0308370044052863	0.149779735682819	0.066079295154185	0.0881057268722467	0.0176211453744493
OP974324_Acutuncus_antarcticus_1_CAHS_5a	0.0551181102362205	0.0551181102362205	0.0866141732283465	0.062992125984252	0	0	0.0393700787401575	0	0.0393700787401575	0.0551181102362205	0.062992125984252	0	0.031496062992126	0.062992125984252	0.0236220472440945	0.062992125984252	0.133858267716535	0.118110236220472	0.0708661417322835	0.0393700787401575
OP974272_Paramacrobiotus_richtersi_1_CAHS_5a	0.0973782771535581	0.0674157303370786	0.0561797752808989	0.0449438202247191	0.0224719101123595	0.0187265917602996	0.0187265917602996	0	0.0337078651685393	0.0823970037453183	0.0936329588014981	0	0.0112359550561798	0.052434456928839	0.0299625468164794	0.0374531835205993	0.131086142322097	0.0749063670411985	0.0711610486891386	0.0561797752808989
OP974273_Paramacrobiotus_richtersi_1_CAHS_5c	0.0952380952380952	0.0659340659340659	0.0549450549450549	0.0476190476190476	0.0256410256410256	0.021978021978022	0.0183150183150183	0	0.0366300366300366	0.0805860805860806	0.0915750915750916	0	0.010989010989011	0.0512820512820513	0.0293040293040293	0.0366300366300366	0.131868131868132	0.0769230769230769	0.0695970695970696	0.0549450549450549
OP974274_Paramacrobiotus_areolatus_1_CAHS_5a	0.0808080808080808	0.0656565656565657	0.0606060606060606	0.0404040404040404	0.0101010101010101	0.0252525252525253	0.0252525252525253	0	0.0303030303030303	0.0656565656565657	0.0656565656565657	0	0.0252525252525253	0.0808080808080808	0.0252525252525253	0.0454545454545455	0.151515151515152	0.095959595959596	0.0808080808080808	0.0252525252525253
OP974275_Paramacrobiotus_areolatus_1_CAHS_5b	0.0801393728222996	0.0731707317073171	0.0487804878048781	0.0557491289198606	0.0209059233449477	0.00348432055749129	0.0174216027874564	0	0.0522648083623693	0.0905923344947735	0.0905923344947735	0	0.0139372822299652	0.0487804878048781	0.0313588850174216	0.0418118466898955	0.114982578397213	0.0731707317073171	0.0766550522648084	0.0662020905923345
OP974276_Paramacrobiotus_richtersi_1_CAHS_5b	0.0891089108910891	0.0396039603960396	0.0594059405940594	0.0544554455445545	0.0247524752475248	0.0247524752475248	0.0247524752475248	0	0.0247524752475248	0.0643564356435644	0.0594059405940594	0	0.0247524752475248	0.0742574257425743	0.0297029702970297	0.0544554455445545	0.143564356435644	0.103960396039604	0.0841584158415842	0.0198019801980198
OP974277_Macrobiotus_Joannae_1_CAHS_5b	0.0698924731182796	0.043010752688172	0.0806451612903226	0.0483870967741935	0.0268817204301075	0.021505376344086	0.021505376344086	0	0.021505376344086	0.0591397849462366	0.0591397849462366	0.00537634408602151	0.021505376344086	0.0967741935483871	0.0376344086021505	0.0537634408602151	0.129032258064516	0.118279569892473	0.0698924731182796	0.0161290322580645
OP974278_Macrobiotus_Joannae_1_CAHS_5a	0.0774647887323944	0.0528169014084507	0.0633802816901408	0.0352112676056338	0.028169014084507	0.0211267605633803	0.028169014084507	0.00352112676056338	0.0492957746478873	0.0880281690140845	0.0774647887323944	0.00352112676056338	0.0176056338028169	0.0633802816901408	0.0352112676056338	0.0316901408450704	0.130281690140845	0.0704225352112676	0.0845070422535211	0.0387323943661972
OP974279_Macrobiotus_sp_1_CAHS_5a	0.125	0.0576923076923077	0.0625	0.0432692307692308	0.0192307692307692	0.0144230769230769	0.0288461538461538	0	0.0240384615384615	0.0673076923076923	0.0721153846153846	0	0.0192307692307692	0.0576923076923077	0.0384615384615385	0.0432692307692308	0.125	0.0721153846153846	0.0913461538461538	0.0384615384615385
OP974280_Macrobiotus_sp_2_CAHS_5b	0.113445378151261	0.0672268907563025	0.0546218487394958	0.0420168067226891	0.0210084033613445	0.0168067226890756	0.0252100840336134	0	0.0252100840336134	0.0714285714285714	0.0798319327731092	0	0.0168067226890756	0.0504201680672269	0.0336134453781513	0.0420168067226891	0.130252100840336	0.0714285714285714	0.092436974789916	0.046218487394958
OP974281_Macrobiotus_sp_2_CAHS_5a	0.10738255033557	0.0671140939597315	0.0671140939597315	0.0268456375838926	0.00671140939597315	0.0201342281879195	0.0134228187919463	0	0.0268456375838926	0.0469798657718121	0.0268456375838926	0	0.0201342281879195	0.0738255033557047	0.0402684563758389	0.0604026845637584	0.167785234899329	0.12751677852349	0.0805369127516778	0.0201342281879195
OP974282_Dactylobiotus_sp_CAHS_5a	0.0846153846153846	0.0461538461538462	0.0692307692307692	0.0653846153846154	0.0269230769230769	0.0269230769230769	0.0269230769230769	0	0.0384615384615385	0.103846153846154	0.05	0.0230769230769231	0.0192307692307692	0.0538461538461538	0.0192307692307692	0.0423076923076923	0.123076923076923	0.0730769230769231	0.0653846153846154	0.0423076923076923
GAU95723_1_CAHS9_Ramazzottius_varieornatus	0.0941558441558442	0.0487012987012987	0.0779220779220779	0.0324675324675325	0.025974025974026	0.0162337662337662	0.0194805194805195	0.00324675324675325	0.0487012987012987	0.0681818181818182	0.0844155844155844	0	0.00649350649350649	0.0292207792207792	0.025974025974026	0.0551948051948052	0.126623376623377	0.0714285714285714	0.0616883116883117	0.103896103896104
BV898_04607_p01_hypsibius_dujardini_nhd315_core_32_85_1_protein	0.0763888888888889	0.0659722222222222	0.0694444444444444	0.0208333333333333	0.0173611111111111	0.0208333333333333	0.0138888888888889	0	0.0451388888888889	0.104166666666667	0.0729166666666667	0	0.0104166666666667	0.0243055555555556	0.0277777777777778	0.0451388888888889	0.152777777777778	0.107638888888889	0.0451388888888889	0.0798611111111111
OP974283_Acutuncus_antarcticus_2_CAHS_6a	0.0963855421686747	0.0522088353413655	0.0562248995983936	0.0602409638554217	0.036144578313253	0.0321285140562249	0.0120481927710843	0	0.0401606425702811	0.0803212851405622	0.104417670682731	0	0.0160642570281124	0.0803212851405622	0.0160642570281124	0.0401606425702811	0.116465863453815	0.036144578313253	0.0803212851405622	0.0441767068273092
P0CU47_1_Hypsibius_CAHS	0.133603238866397	0.0607287449392713	0.048582995951417	0.0607287449392713	0.0364372469635627	0.0202429149797571	0.00809716599190283	0	0.0364372469635627	0.0607287449392713	0.097165991902834	0	0.0242914979757085	0.0769230769230769	0.0202429149797571	0.0526315789473684	0.105263157894737	0.0161943319838057	0.097165991902834	0.0445344129554656
J7M3T1_1_Ramazzottius_CAHS3	0.1	0.0807692307692308	0.0538461538461538	0.05	0.0346153846153846	0.0153846153846154	0.0115384615384615	0	0.0615384615384615	0.05	0.107692307692308	0	0.0384615384615385	0.0615384615384615	0.0153846153846154	0.0346153846153846	0.119230769230769	0.0576923076923077	0.0769230769230769	0.0307692307692308
GAV06915_1_CAHS14_Ramazzottius_varieornatus	0.106463878326996	0.0684410646387833	0.0570342205323194	0.0684410646387833	0.0380228136882129	0.0190114068441065	0.00760456273764259	0	0.0608365019011407	0.0570342205323194	0.11787072243346	0	0.00380228136882129	0.064638783269962	0.0190114068441065	0.0418250950570342	0.106463878326996	0.0342205323193916	0.0950570342205323	0.0342205323193916
GAV02176_1_CAHS11_Ramazzottius_varieornatus	0.113636363636364	0.0568181818181818	0.0606060606060606	0.0568181818181818	0.0227272727272727	0.0189393939393939	0.0113636363636364	0	0.0681818181818182	0.0643939393939394	0.121212121212121	0	0.00757575757575758	0.0606060606060606	0.0227272727272727	0.0416666666666667	0.109848484848485	0.0492424242424242	0.0757575757575758	0.0378787878787879
GAV06916_1_CAHS15_Ramazzottius_varieornatus	0.106870229007634	0.0954198473282443	0.0572519083969466	0.0534351145038168	0.0343511450381679	0.0152671755725191	0.0114503816793893	0	0.0572519083969466	0.0343511450381679	0.106870229007634	0	0.0152671755725191	0.0572519083969466	0.0190839694656489	0.0458015267175573	0.118320610687023	0.0267175572519084	0.0916030534351145	0.0534351145038168
OP974284_Paramacrobiotus_richtersi_1_CAHS_6b	0.122448979591837	0.0693877551020408	0.0571428571428571	0.0857142857142857	0.0326530612244898	0.0285714285714286	0.00408163265306122	0	0.0489795918367347	0.036734693877551	0.0693877551020408	0	0.0244897959183673	0.073469387755102	0.0285714285714286	0.0489795918367347	0.114285714285714	0.0285714285714286	0.0979591836734694	0.0285714285714286
OP974285_Paramacrobiotus_richtersi_1_CAHS_6e	0.150375939849624	0.0601503759398496	0.0526315789473684	0.0676691729323308	0	0.0300751879699248	0.0075187969924812	0	0.0451127819548872	0.0300751879699248	0.0676691729323308	0	0.0225563909774436	0.0827067669172932	0.0150375939849624	0.0601503759398496	0.12781954887218	0.0300751879699248	0.12781954887218	0.0225563909774436
OP974286_Paramacrobiotus_richtersi_1_CAHS_6c	0.138121546961326	0.0718232044198895	0.0607734806629834	0.0718232044198895	0.0110497237569061	0.0220994475138122	0.0110497237569061	0	0.0441988950276243	0.0386740331491713	0.0662983425414365	0	0.0165745856353591	0.0552486187845304	0.0220994475138122	0.0552486187845304	0.132596685082873	0.0331491712707182	0.104972375690608	0.0441988950276243
OP974287_Paramacrobiotus_richtersi_1_CAHS_6d	0.132275132275132	0.0793650793650794	0.0846560846560847	0.0476190476190476	0.0264550264550265	0.0211640211640212	0.0105820105820106	0	0.0476190476190476	0.0423280423280423	0.0634920634920635	0	0.0158730158730159	0.0793650793650794	0.0264550264550265	0.0634920634920635	0.100529100529101	0.0423280423280423	0.0793650793650794	0.037037037037037
OP974288_Paramacrobiotus_areolatus_1_CAHS_6c	0.108870967741935	0.0766129032258065	0.0604838709677419	0.0604838709677419	0.0362903225806452	0.0201612903225806	0.0120967741935484	0	0.0443548387096774	0.0524193548387097	0.092741935483871	0	0.0161290322580645	0.0685483870967742	0.0241935483870968	0.0524193548387097	0.108870967741935	0.0282258064516129	0.0846774193548387	0.0524193548387097
OP974289_Macrobiotus_polonicus_1_CAHS_6b	0.108597285067873	0.081447963800905	0.0588235294117647	0.0497737556561086	0.0271493212669683	0.0407239819004525	0.00452488687782805	0	0.0497737556561086	0.0678733031674208	0.081447963800905	0	0.0407239819004525	0.0678733031674208	0.0271493212669683	0.0497737556561086	0.104072398190045	0.0226244343891403	0.0904977375565611	0.0271493212669683
OP974290_Macrobiotus_sp_1_CAHS_6a	0.12	0.0742857142857143	0.0628571428571429	0.0457142857142857	0.0114285714285714	0.0228571428571429	0.00571428571428571	0	0.0342857142857143	0.0628571428571429	0.0742857142857143	0	0.0457142857142857	0.08	0.0228571428571429	0.0571428571428571	0.12	0.0285714285714286	0.0914285714285714	0.04
OP974291_Macrobiotus_polonicus_1_CAHS_6a	0.108597285067873	0.081447963800905	0.0588235294117647	0.0497737556561086	0.0271493212669683	0.0407239819004525	0.00452488687782805	0	0.0497737556561086	0.0678733031674208	0.081447963800905	0	0.0407239819004525	0.0678733031674208	0.0271493212669683	0.0497737556561086	0.104072398190045	0.0226244343891403	0.0904977375565611	0.0271493212669683
OP974292_Paramacrobiotus_areolatus_1_CAHS_4a	0.116197183098592	0.0845070422535211	0.0422535211267606	0.0387323943661972	0.0316901408450704	0.0105633802816901	0.0211267605633803	0	0.0316901408450704	0.0669014084507042	0.102112676056338	0.0211267605633803	0.0176056338028169	0.0352112676056338	0.0140845070422535	0.0352112676056338	0.130281690140845	0.0704225352112676	0.0492957746478873	0.0809859154929577
OP974293_Paramacrobiotus_richtersi_1_CAHS_4a	0.10580204778157	0.0853242320819113	0.037542662116041	0.0341296928327645	0.0341296928327645	0.0170648464163823	0.0273037542662116	0	0.0307167235494881	0.0921501706484642	0.0784982935153584	0.0307167235494881	0.0170648464163823	0.0273037542662116	0.0136518771331058	0.0204778156996587	0.143344709897611	0.0921501706484642	0.037542662116041	0.0750853242320819
OP974294_Macrobiotus_Joannae_1_CAHS_4a	0.0986394557823129	0.0884353741496599	0.0408163265306122	0.054421768707483	0.0374149659863946	0.0136054421768707	0.0136054421768707	0	0.0340136054421769	0.0714285714285714	0.0986394557823129	0.0102040816326531	0.0204081632653061	0.0374149659863946	0.0136054421768707	0.0442176870748299	0.122448979591837	0.0850340136054422	0.0476190476190476	0.0680272108843537
OP974295_Macrobiotus_sp_2_CAHS_4a	0.0953947368421053	0.0953947368421053	0.0427631578947368	0.0460526315789474	0.0361842105263158	0.0164473684210526	0.0230263157894737	0.00328947368421053	0.0328947368421053	0.0822368421052632	0.0690789473684211	0.00986842105263158	0.00986842105263158	0.0361842105263158	0.0296052631578947	0.0328947368421053	0.131578947368421	0.0855263157894737	0.0493421052631579	0.0723684210526316
OP974296_Macrobiotus_sp_1_CAHS_4a	0.0921052631578947	0.101973684210526	0.0427631578947368	0.0526315789473684	0.0361842105263158	0.0164473684210526	0.0164473684210526	0	0.0328947368421053	0.0921052631578947	0.0723684210526316	0.0131578947368421	0.00657894736842105	0.0328947368421053	0.0164473684210526	0.0296052631578947	0.131578947368421	0.0888157894736842	0.0526315789473684	0.0723684210526316
GAU88203_1_CAHS5_Ramazzottius_varieornatus	0.0689655172413793	0.0842911877394636	0.0459770114942529	0.0306513409961686	0.0344827586206897	0.0344827586206897	0.0114942528735632	0	0.0459770114942529	0.114942528735632	0.0919540229885057	0	0.0153256704980843	0.0421455938697318	0.0191570881226054	0.0306513409961686	0.14176245210728	0.0804597701149425	0.053639846743295	0.053639846743295
BV898_04448_p01_hypsibius_dujardini_nhd315_core_32_85_1_protein	0.137724550898204	0.0658682634730539	0.0718562874251497	0.0419161676646707	0.0119760479041916	0.00598802395209581	0.0179640718562874	0	0.0239520958083832	0.0598802395209581	0.0718562874251497	0	0.0119760479041916	0.0359281437125748	0.0239520958083832	0.0419161676646707	0.173652694610778	0.0718562874251497	0.101796407185629	0.029940119760479
BV898_04447_p01_hypsibius_dujardini_nhd315_core_32_85_1_protein	0.117647058823529	0.0588235294117647	0.0686274509803922	0.0294117647058824	0.00980392156862745	0.00980392156862745	0.0196078431372549	0.00980392156862745	0	0.0392156862745098	0.0294117647058824	0	0.0294117647058824	0.0294117647058824	0.0196078431372549	0.0588235294117647	0.205882352941176	0.107843137254902	0.137254901960784	0.0196078431372549
OP974297_Acutuncus_antarcticus_2_CAHS_7a	0.109090909090909	0.0545454545454545	0.0606060606060606	0.0242424242424242	0.00606060606060606	0.0121212121212121	0.0545454545454545	0	0.0303030303030303	0.0848484848484849	0.0363636363636364	0	0.0181818181818182	0.0848484848484849	0.0303030303030303	0.0424242424242424	0.157575757575758	0.0787878787878788	0.096969696969697	0.0181818181818182
GAU88113_1_CAHS4_Ramazzottius_varieornatus	0.0758928571428571	0.0491071428571429	0.0580357142857143	0.0357142857142857	0.0223214285714286	0.0267857142857143	0.0223214285714286	0.00446428571428571	0.0401785714285714	0.0803571428571429	0.0491071428571429	0	0.0223214285714286	0.116071428571429	0.0267857142857143	0.0357142857142857	0.142857142857143	0.0758928571428571	0.0669642857142857	0.0491071428571429
BV898_12322_p01_hypsibius_dujardini_nhd315_core_32_85_1_protein	0.081447963800905	0.0542986425339367	0.0542986425339367	0.0407239819004525	0.0180995475113122	0.0271493212669683	0.0361990950226244	0	0.0361990950226244	0.081447963800905	0.0316742081447964	0.00452488687782805	0.0226244343891403	0.135746606334842	0.0271493212669683	0.0271493212669683	0.153846153846154	0.0769230769230769	0.0678733031674208	0.0226244343891403
OP974298_Macrobiotus_sp_2_CAHS_7b	0.0638297872340425	0.0585106382978723	0.0904255319148936	0.0372340425531915	0.0106382978723404	0.0159574468085106	0.0478723404255319	0.0106382978723404	0.0319148936170213	0.0691489361702128	0.0212765957446809	0.0106382978723404	0.0212765957446809	0.111702127659574	0.0159574468085106	0.0478723404255319	0.132978723404255	0.0638297872340425	0.117021276595745	0.0212765957446809
OP974299_Macrobiotus_sp_2_CAHS_7a	0.0603015075376884	0.0603015075376884	0.0954773869346734	0.0351758793969849	0.0201005025125628	0.0201005025125628	0.0703517587939698	0.0201005025125628	0.0351758793969849	0.0603015075376884	0.0201005025125628	0.0100502512562814	0.0201005025125628	0.110552763819095	0.0251256281407035	0.0452261306532663	0.120603015075377	0.0603015075376884	0.0954773869346734	0.0150753768844221
OP974300_Macrobiotus_pallari_1_CAHS_7a	0.102409638554217	0.0662650602409639	0.072289156626506	0.0481927710843374	0.00602409638554217	0.0180722891566265	0.0180722891566265	0	0.0301204819277108	0.036144578313253	0.0542168674698795	0.00602409638554217	0.0301204819277108	0.108433734939759	0.0180722891566265	0.0481927710843374	0.144578313253012	0.0602409638554217	0.108433734939759	0.0240963855421687
OP974301_Macrobiotus_sp_1_CAHS_7b	0.0567010309278351	0.0618556701030928	0.0979381443298969	0.0360824742268041	0.0206185567010309	0.0206185567010309	0.0721649484536082	0.0206185567010309	0.0360824742268041	0.0618556701030928	0.0206185567010309	0.0103092783505155	0.0206185567010309	0.0979381443298969	0.0257731958762887	0.0463917525773196	0.118556701030928	0.0618556701030928	0.0979381443298969	0.0154639175257732
OP974302_Mesobiotus_philipinicus_1_CAHS_7a	0.0769230769230769	0.0659340659340659	0.0604395604395604	0.0549450549450549	0.010989010989011	0.0164835164835165	0.032967032967033	0	0.0274725274725275	0.0659340659340659	0.0494505494505494	0	0.032967032967033	0.0934065934065934	0.021978021978022	0.0274725274725275	0.164835164835165	0.10989010989011	0.0769230769230769	0.010989010989011
OP974303_Mesobiotus_philipinicus_1_CAHS_7b	0.0736842105263158	0.068421052631579	0.0578947368421053	0.0578947368421053	0.0105263157894737	0.0157894736842105	0.0421052631578947	0	0.0263157894736842	0.0736842105263158	0.0526315789473684	0	0.0315789473684211	0.0894736842105263	0.0210526315789474	0.0315789473684211	0.152631578947368	0.105263157894737	0.0736842105263158	0.0157894736842105
OP974304_Mesobiotus_radiatus_1_CAHS_7a	0.0927835051546392	0.0463917525773196	0.0824742268041237	0.0618556701030928	0.0103092783505155	0.0154639175257732	0.0309278350515464	0	0.0412371134020619	0.0463917525773196	0.0309278350515464	0.00515463917525773	0.0463917525773196	0.103092783505155	0.0309278350515464	0.0309278350515464	0.139175257731959	0.0927835051546392	0.0876288659793814	0.00515463917525773
OP974305_Macrobiotus_sp_1_CAHS_7a	0.0625	0.0568181818181818	0.0965909090909091	0.0397727272727273	0.0113636363636364	0.0170454545454545	0.0511363636363636	0.0113636363636364	0.0340909090909091	0.0681818181818182	0.0227272727272727	0.0113636363636364	0.0227272727272727	0.102272727272727	0.0170454545454545	0.0511363636363636	0.130681818181818	0.0625	0.107954545454545	0.0227272727272727
OP974306_Acutuncus_antarcticus_1_CAHS_8a	0.0451127819548872	0.0526315789473684	0.0827067669172932	0.0601503759398496	0.0150375939849624	0.0075187969924812	0.112781954887218	0.0037593984962406	0.0225563909774436	0.0902255639097744	0.0413533834586466	0	0.0488721804511278	0.0601503759398496	0.0263157894736842	0.0263157894736842	0.116541353383459	0.0977443609022556	0.075187969924812	0.0150375939849624
OP974307_Acutuncus_antarcticus_2_CAHS_8a	0.0451127819548872	0.0526315789473684	0.0827067669172932	0.0601503759398496	0.0150375939849624	0.0075187969924812	0.112781954887218	0.0037593984962406	0.0225563909774436	0.0902255639097744	0.0413533834586466	0	0.0488721804511278	0.0601503759398496	0.0263157894736842	0.0263157894736842	0.116541353383459	0.0977443609022556	0.075187969924812	0.0150375939849624
OP974308_Paramacrobiotus_areolatus_1_CAHS_8a	0.0529801324503311	0.0198675496688742	0.0662251655629139	0.0728476821192053	0	0.0198675496688742	0.033112582781457	0	0.0198675496688742	0.0662251655629139	0.0198675496688742	0	0.033112582781457	0.112582781456954	0.0463576158940397	0.0463576158940397	0.165562913907285	0.0993377483443709	0.105960264900662	0.0198675496688742
OP974309_Paramacrobiotus_areolatus_1_CAHS_8d	0.0588235294117647	0.0666666666666667	0.0588235294117647	0.0352941176470588	0.0235294117647059	0.0352941176470588	0.0352941176470588	0	0.0274509803921569	0.0980392156862745	0.0431372549019608	0.00392156862745098	0.0352941176470588	0.113725490196078	0.0352941176470588	0.0352941176470588	0.125490196078431	0.0627450980392157	0.0823529411764706	0.0235294117647059
OP974310_Paramacrobiotus_areolatus_1_CAHS_8c	0.0516431924882629	0.0610328638497653	0.0704225352112676	0.0469483568075117	0.0234741784037559	0.0375586854460094	0.0422535211267606	0	0.0187793427230047	0.0938967136150235	0.0469483568075117	0	0.0375586854460094	0.117370892018779	0.0187793427230047	0.0422535211267606	0.122065727699531	0.0610328638497653	0.0892018779342723	0.0187793427230047
OP974311_Paramacrobiotus_richtersi_1_CAHS_8d	0.0642857142857143	0.05	0.0785714285714286	0.0785714285714286	0	0.0142857142857143	0.0285714285714286	0	0.00714285714285714	0.0642857142857143	0.0285714285714286	0	0.00714285714285714	0.121428571428571	0.0357142857142857	0.05	0.15	0.0857142857142857	0.114285714285714	0.0214285714285714
OP974312_Paramacrobiotus_areolatus_1_CAHS_8b	0.0656934306569343	0.0437956204379562	0.0583941605839416	0.0802919708029197	0.0072992700729927	0.0437956204379562	0.0145985401459854	0	0.0072992700729927	0.0437956204379562	0.0218978102189781	0	0.0218978102189781	0.102189781021898	0.0218978102189781	0.0656934306569343	0.160583941605839	0.109489051094891	0.116788321167883	0.0145985401459854
OP974313_Paramacrobiotus_richtersi_1_CAHS_8b	0.0769230769230769	0.0538461538461538	0.0692307692307692	0.0769230769230769	0	0.0153846153846154	0.0230769230769231	0	0.00769230769230769	0.0615384615384615	0.0153846153846154	0	0.00769230769230769	0.130769230769231	0.0230769230769231	0.0538461538461538	0.161538461538462	0.0923076923076923	0.107692307692308	0.0230769230769231
OP974314_Paramacrobiotus_richtersi_1_CAHS_8e	0.0851063829787234	0.0567375886524823	0.0780141843971631	0.0780141843971631	0.00709219858156028	0.0425531914893617	0.0212765957446809	0	0.0212765957446809	0.049645390070922	0.0212765957446809	0.00709219858156028	0.00709219858156028	0.0638297872340425	0.0283687943262411	0.0567375886524823	0.148936170212766	0.106382978723404	0.099290780141844	0.0212765957446809
OP974315_Paramacrobiotus_richtersi_1_CAHS_8a	0.0857142857142857	0.05	0.0571428571428571	0.0714285714285714	0.00714285714285714	0.05	0.0214285714285714	0	0	0.0571428571428571	0.0285714285714286	0	0.0142857142857143	0.0928571428571429	0.0214285714285714	0.05	0.164285714285714	0.114285714285714	0.0928571428571429	0.0214285714285714
OP974316_Paramacrobiotus_richtersi_1_CAHS_8c	0.079136690647482	0.0575539568345324	0.0719424460431655	0.079136690647482	0.00719424460431655	0.0431654676258993	0.0287769784172662	0	0.0215827338129496	0.0503597122302158	0.0215827338129496	0.0143884892086331	0.00719424460431655	0.0575539568345324	0.0215827338129496	0.0575539568345324	0.151079136690647	0.107913669064748	0.0935251798561151	0.0287769784172662
P0CU51_1_ParaRichtersi_CAHS_107838	0.0786026200873362	0.0655021834061135	0.0480349344978166	0.0567685589519651	0.0305676855895196	0.0436681222707424	0.0393013100436681	0	0.0262008733624454	0.0829694323144105	0.0305676855895196	0	0.0349344978165939	0.0960698689956332	0.0218340611353712	0.0436681222707424	0.139737991266376	0.0829694323144105	0.0698689956331878	0.00873362445414847
P0CU52_1_ParaRichetersi_CAHS_106094	0.066079295154185	0.0484581497797357	0.039647577092511	0.0440528634361234	0.0352422907488987	0.0616740088105727	0.039647577092511	0	0.0308370044052863	0.0748898678414097	0.039647577092511	0.00440528634361234	0.0352422907488987	0.0748898678414097	0.0352422907488987	0.0440528634361234	0.145374449339207	0.0748898678414097	0.079295154185022	0.026431718061674
OP974317_Macrobiotus_Joannae_1_CAHS_8b	0.0784313725490196	0.0431372549019608	0.0823529411764706	0.0509803921568627	0.0313725490196078	0.0431372549019608	0.0431372549019608	0.00392156862745098	0.0235294117647059	0.0784313725490196	0.0431372549019608	0.0117647058823529	0.0117647058823529	0.0784313725490196	0.0196078431372549	0.0509803921568627	0.133333333333333	0.0705882352941176	0.0784313725490196	0.0235294117647059
OP974318_Macrobiotus_polonicus_1_CAHS_8a	0.0551181102362205	0.062992125984252	0.094488188976378	0.0511811023622047	0.0236220472440945	0.0275590551181102	0.0275590551181102	0	0.031496062992126	0.0826771653543307	0.047244094488189	0.015748031496063	0.0196850393700787	0.0866141732283465	0.0236220472440945	0.031496062992126	0.137795275590551	0.0551181102362205	0.106299212598425	0.0196850393700787
OP974319_Macrobiotus_polonicus_1_CAHS_8b	0.0714285714285714	0.0634920634920635	0.0793650793650794	0.0357142857142857	0.0357142857142857	0.0357142857142857	0.0436507936507936	0.00396825396825397	0.0277777777777778	0.0753968253968254	0.0595238095238095	0	0.0119047619047619	0.0992063492063492	0.0198412698412698	0.0396825396825397	0.134920634920635	0.0674603174603175	0.0833333333333333	0.0119047619047619
OP974320_Macrobiotus_Joannae_1_CAHS_8a	0.0663716814159292	0.0486725663716814	0.079646017699115	0.0530973451327434	0.0353982300884956	0.0221238938053097	0.0398230088495575	0	0.0309734513274336	0.0530973451327434	0.0442477876106195	0.0132743362831858	0.0265486725663717	0.0707964601769911	0.0309734513274336	0.0442477876106195	0.146017699115044	0.079646017699115	0.0973451327433628	0.0176991150442478
OP974321_Macrobiotus_pallari_1_CAHS_8a	0.0641025641025641	0.0448717948717949	0.0705128205128205	0.032051282051282	0.032051282051282	0.0384615384615385	0.0256410256410256	0	0.0384615384615385	0.0705128205128205	0.0512820512820513	0	0.0128205128205128	0.115384615384615	0.032051282051282	0.032051282051282	0.166666666666667	0.0576923076923077	0.102564102564103	0.0128205128205128
OP974322_Macrobiotus_sp_2_CAHS_8a	0.0723404255319149	0.051063829787234	0.0680851063829787	0.0382978723404255	0.0212765957446809	0.00851063829787234	0.0553191489361702	0.0127659574468085	0.0170212765957447	0.0723404255319149	0.0382978723404255	0.00425531914893617	0.0212765957446809	0.0978723404255319	0.025531914893617	0.0382978723404255	0.157446808510638	0.0638297872340425	0.11063829787234	0.025531914893617
P0CU44_1_Hypsi_CAHS_77611	0.0714285714285714	0.0580357142857143	0.0625	0.0357142857142857	0.00892857142857143	0.0178571428571429	0.0267857142857143	0	0.0357142857142857	0.0982142857142857	0.0535714285714286	0	0.0446428571428571	0.0892857142857143	0.0267857142857143	0.03125	0.160714285714286	0.0803571428571429	0.0758928571428571	0.0223214285714286
P0CU43_1_Hypsi_CAHS_77580	0.0714285714285714	0.0580357142857143	0.0580357142857143	0.0357142857142857	0.00892857142857143	0.0223214285714286	0.0267857142857143	0	0.0357142857142857	0.0982142857142857	0.0535714285714286	0	0.0446428571428571	0.0892857142857143	0.0267857142857143	0.03125	0.160714285714286	0.0803571428571429	0.0758928571428571	0.0223214285714286
GAV09045_1_CAHS16_Ramazzottius_varieornatus	0.0570175438596491	0.0657894736842105	0.0570175438596491	0.0394736842105263	0.0131578947368421	0.0131578947368421	0.0263157894736842	0	0.0307017543859649	0.0833333333333333	0.0570175438596491	0	0.0526315789473684	0.12280701754386	0.0263157894736842	0.0350877192982456	0.144736842105263	0.0789473684210526	0.0657894736842105	0.0307017543859649
OP974323_Macrobiotus_sp_1_CAHS_8a	0.0705882352941176	0.0627450980392157	0.0823529411764706	0.0392156862745098	0.0235294117647059	0.00784313725490196	0.0549019607843137	0.00784313725490196	0.0156862745098039	0.0745098039215686	0.0392156862745098	0.00392156862745098	0.0274509803921569	0.0901960784313725	0.0274509803921569	0.0352941176470588	0.141176470588235	0.0666666666666667	0.0980392156862745	0.0313725490196078
BV898_07587_p01_hypsibius_dujardini_nhd315_core_32_85_1_protein	0.0714285714285714	0.0580357142857143	0.0580357142857143	0.0357142857142857	0.00892857142857143	0.0223214285714286	0.0267857142857143	0	0.0357142857142857	0.0982142857142857	0.0535714285714286	0	0.0446428571428571	0.0892857142857143	0.0267857142857143	0.03125	0.160714285714286	0.0803571428571429	0.0758928571428571	0.0223214285714286
GAU88387_1_CAHS6_Ramazzottius_varieornatus	0.131687242798354	0.065843621399177	0.0411522633744856	0.0411522633744856	0.0205761316872428	0.0164609053497942	0.0164609053497942	0	0.0411522633744856	0.0781893004115226	0.0823045267489712	0	0.00823045267489712	0.0905349794238683	0.0164609053497942	0.037037037037037	0.131687242798354	0.0781893004115226	0.0493827160493827	0.0534979423868313
GAV04192_1_CAHS13_Ramazzottius_varieornatus	0.111111111111111	0.0757575757575758	0.0555555555555556	0.0404040404040404	0.0202020202020202	0.0202020202020202	0.0101010101010101	0	0.0353535353535354	0.0808080808080808	0.0707070707070707	0	0.0202020202020202	0.0555555555555556	0.0252525252525253	0.0404040404040404	0.131313131313131	0.0858585858585859	0.0656565656565657	0.0555555555555556
GAV02446_1_CAHS12_Ramazzottius_varieornatus	0.107744107744108	0.0606060606060606	0.0336700336700337	0.037037037037037	0.0168350168350168	0.0303030303030303	0.0134680134680135	0	0.0808080808080808	0.101010101010101	0.101010101010101	0	0.0168350168350168	0.0404040404040404	0.0134680134680135	0.0471380471380471	0.114478114478114	0.0673400673400673	0.063973063973064	0.0538720538720539
GAV01369_1_CAHS10_Ramazzottius_varieornatus	0.0995475113122172	0.0407239819004525	0.0542986425339367	0.0452488687782805	0.0316742081447964	0.0271493212669683	0.0135746606334842	0	0.0452488687782805	0.0588235294117647	0.113122171945701	0	0.00904977375565611	0.0678733031674208	0.0226244343891403	0.0497737556561086	0.122171945701357	0.0769230769230769	0.0588235294117647	0.0633484162895928
GAU90929_1_CAHS7_Ramazzottius_varieornatus	0.119402985074627	0.0671641791044776	0.0708955223880597	0.0335820895522388	0.0447761194029851	0.0261194029850746	0.0149253731343284	0	0.0335820895522388	0.0858208955223881	0.0597014925373134	0.00373134328358209	0.0223880597014925	0.0783582089552239	0.0186567164179104	0.0447761194029851	0.108208955223881	0.0858208955223881	0.0373134328358209	0.0447761194029851
BV898_02951_p01_hypsibius_dujardini_nhd315_core_32_85_1_protein	0.151685393258427	0.0449438202247191	0.0561797752808989	0.0449438202247191	0.0224719101123595	0.0224719101123595	0.0168539325842697	0	0.0337078651685393	0.0674157303370786	0.0674157303370786	0	0.0224719101123595	0.0617977528089888	0.0224719101123595	0.0449438202247191	0.140449438202247	0.0898876404494382	0.0674157303370786	0.0224719101123595
BV898_05814_p01_hypsibius_dujardini_nhd315_core_32_85_1_protein	0.134831460674157	0.050561797752809	0.050561797752809	0.0617977528089888	0.0168539325842697	0.0224719101123595	0.0224719101123595	0	0.0393258426966292	0.0337078651685393	0.0674157303370786	0	0.0280898876404494	0.0786516853932584	0.0112359550561798	0.0449438202247191	0.146067415730337	0.101123595505618	0.0617977528089888	0.0280898876404494
sp_P0CU46_1_CAHS2_HYPDU	0.126582278481013	0.0632911392405063	0.0506329113924051	0.0379746835443038	0.0168776371308017	0.0210970464135021	0.0168776371308017	0	0.0548523206751055	0.0675105485232067	0.080168776371308	0	0.0168776371308017	0.0548523206751055	0.0253164556962025	0.0421940928270042	0.139240506329114	0.0970464135021097	0.0632911392405063	0.0253164556962025
Mean_Freq_Across_Taxa	0.0997719412917618	0.0599492228257647	0.0625083137687356	0.0488780103672878	0.0188835276093463	0.021383487311045	0.0274460173981062	0.00144745435892908	0.0363626051285729	0.0676998949593053	0.062395357288869	0.00353980753093763	0.0229613718848857	0.0735705988257513	0.0221866335621475	0.0445958751092532	0.135733043502397	0.0755902250532511	0.0819172320731881	0.0331793801504644
