# Supplementary material for: The Evolution of Temperature and Desiccation-Related Protein Families in Tardigrada Reveals a Complex Acquisition of Extremotolerance
Source: Genome Biol Evol. 2023 Nov 29;16(1):evad217. doi: 10.1093/gbe/evad217 (PMC10799326; doi:10.1093/gbe/evad217)
Supplement: evad217_Supplementary_Data [file evad217_supplementary_data.zip › SupplementalInformation/SupplementalInformation/CAHS_Complete/CAHS.ncsRCFV.txt]

character nRCFV values:
ncsRCFV(A)	0.00502754144710566
ncsRCFV(V)	0.00219611954871984
ncsRCFV(L)	0.00296368299112188
ncsRCFV(I)	0.00233479926492728
ncsRCFV(P)	0.0019518588061759
ncsRCFV(M)	0.00160524161142873
ncsRCFV(F)	0.00288407002791821
ncsRCFV(W)	0.00048472760507376
ncsRCFV(G)	0.00219486315727852
ncsRCFV(S)	0.00322590081032047
ncsRCFV(T)	0.00472652912347893
ncsRCFV(C)	0.000937984061840222
ncsRCFV(N)	0.00199193857798044
ncsRCFV(Q)	0.00457445826063985
ncsRCFV(Y)	0.00132960069008467
ncsRCFV(D)	0.00170344564438712
ncsRCFV(E)	0.00336980628540136
ncsRCFV(K)	0.0036700031487538
ncsRCFV(R)	0.00298713058537077
ncsRCFV(H)	0.00299356508047697
