# Supplementary material for: The Evolution of Temperature and Desiccation-Related Protein Families in Tardigrada Reveals a Complex Acquisition of Extremotolerance
Source: Genome Biol Evol. 2023 Nov 29;16(1):evad217. doi: 10.1093/gbe/evad217 (PMC10799326; doi:10.1093/gbe/evad217)
Supplement: evad217_Supplementary_Data [file evad217_supplementary_data.zip › SupplementalInformation/SupplementalInformation/CAHS_Complete/CAHS.ntRCFV.txt]

ntRCFV values:
EZ761416_1_TSA_Milnesium_tardigradum_contig18941	0.00378823150551612
EZ763024_1_TSA_Milnesium_tardigradum_contig26455	0.00350294889182137
EZ760591_1_TSA_Milnesium_tardigradum_contig10939	0.00278504109244146
EZ758904_1_TSA_Milnesium_tardigradum_contig00023	0.00406182699383553
EZ761505_1_TSA_Milnesium_tardigradum_contig19345	0.00341858654004613
P0CU48_1_Hypsi_CAHS_94205	0.00155935989668344
P0CU45_1_Hypsi_CAHS_94205	0.00138967889818031
J7M799_1_Ramazzottius_CAHS1	0.00228942470597568
OP974251_Acutuncus_antarcticus_1_CAHS_2a	0.00274558538635464
OP974252_Acutuncus_antarcticus_1_CAHS_2b	0.00279361000920418
OP974253_Acutuncus_antarcticus_2_CAHS_2a	0.00274558538635464
BV898_10309_p01_hypsibius_dujardini_nhd315_core_32_85_1_protein	0.00146695383076536
BV898_04552_p01_hypsibius_dujardini_nhd315_core_32_85_1_protein	0.00213658771959534
P0CU50_1_CAHS8_HYPDU	0.00155935989668344
OP974254_Paramacrobiotus_areolatus_1_CAHS_2c	0.00241022597788125
OP974255_Paramacrobiotus_richtersi_1_CAHS_2a	0.00309157165496509
OP974256_Paramacrobiotus_richtersi_1_CAHS_2d	0.00417701736278344
OP974257_Paramacrobiotus_areolatus_1_CAHS_2b	0.0027198325326357
OP974258_Paramacrobiotus_areolatus_1_CAHS_2d	0.00241022597788125
OP974259_Paramacrobiotus_richtersi_1_CAHS_2e	0.00319388484969545
OP974260_Paramacrobiotus_areolatus_1_CAHS_2a	0.00317003327636684
OP974261_Paramacrobiotus_richtersi_1_CAHS_2b	0.00216001176008005
OP974262_Macrobiotus_polonicus_1_CAHS_2a	0.00307631435992068
OP974263_Macrobiotus_sp_2_CAHS_2a	0.0018760001337403
OP974264_Macrobiotus_sp_1_CAHS_2a	0.00179546982035425
OP974265_Dactylobiotus_sp_CAHS_2a	0.00220769529426804
OP974266_Dactylobiotus_sp_CAHS_2b	0.00218177343007975
OP974267_Dactylobiotus_sp_CAHS_2c	0.00197819547943308
OP974268_Mesobiotus_radiatus_1_CAHS_2a	0.0025638825851975
OP974269_Paramacrobiotus_areolatus_1_CAHS_1b	0.00266053099704366
OP974270_Paramacrobiotus_richtersi_1_CAHS_1a	0.00266188699112543
OP974271_Paramacrobiotus_areolatus_1_CAHS_1a	0.00245628353324768
J7MDG6_1_Ramazzottius_CAHS2	0.0021073890860752
GAU91761_1_CAHS8_Ramazzottius_varieornatus	0.00256059173738454
BV898_04449_p01_hypsibius_dujardini_nhd315_core_32_85_1_protein	0.00222830702953147
OP974324_Acutuncus_antarcticus_1_CAHS_5a	0.00274421557011917
OP974272_Paramacrobiotus_richtersi_1_CAHS_5a	0.00184099323219758
OP974273_Paramacrobiotus_richtersi_1_CAHS_5c	0.00180156307329631
OP974274_Paramacrobiotus_areolatus_1_CAHS_5a	0.00130980000996415
OP974275_Paramacrobiotus_areolatus_1_CAHS_5b	0.00275420570294068
OP974276_Paramacrobiotus_richtersi_1_CAHS_5b	0.00153360764678588
OP974277_Macrobiotus_Joannae_1_CAHS_5b	0.00248781121820704
OP974278_Macrobiotus_Joannae_1_CAHS_5a	0.00172953732787799
OP974279_Macrobiotus_sp_1_CAHS_5a	0.00141969805320221
OP974280_Macrobiotus_sp_2_CAHS_5b	0.00166187735452637
OP974281_Macrobiotus_sp_2_CAHS_5a	0.00288429863080184
OP974282_Dactylobiotus_sp_CAHS_5a	0.00217562430866253
GAU95723_1_CAHS9_Ramazzottius_varieornatus	0.00302576007067049
BV898_04607_p01_hypsibius_dujardini_nhd315_core_32_85_1_protein	0.00357922343066616
OP974283_Acutuncus_antarcticus_2_CAHS_6a	0.00242398152269691
P0CU47_1_Hypsibius_CAHS	0.00289854373486308
J7M3T1_1_Ramazzottius_CAHS3	0.0025984215443303
GAV06915_1_CAHS14_Ramazzottius_varieornatus	0.00310481684549701
GAV02176_1_CAHS11_Ramazzottius_varieornatus	0.00254911653910873
GAV06916_1_CAHS15_Ramazzottius_varieornatus	0.00333741497336171
OP974284_Paramacrobiotus_richtersi_1_CAHS_6b	0.0028917252600296
OP974285_Paramacrobiotus_richtersi_1_CAHS_6e	0.00341712396321018
OP974286_Paramacrobiotus_richtersi_1_CAHS_6c	0.0027342744290297
OP974287_Paramacrobiotus_richtersi_1_CAHS_6d	0.00265995092164671
OP974288_Paramacrobiotus_areolatus_1_CAHS_6c	0.00262086278227731
OP974289_Macrobiotus_polonicus_1_CAHS_6b	0.0026838382277094
OP974290_Macrobiotus_sp_1_CAHS_6a	0.00224464302099937
OP974291_Macrobiotus_polonicus_1_CAHS_6a	0.0026838382277094
OP974292_Paramacrobiotus_areolatus_1_CAHS_4a	0.00333312462187829
OP974293_Paramacrobiotus_richtersi_1_CAHS_4a	0.00378533918396107
OP974294_Macrobiotus_Joannae_1_CAHS_4a	0.00300987197631274
OP974295_Macrobiotus_sp_2_CAHS_4a	0.00290899988744521
OP974296_Macrobiotus_sp_1_CAHS_4a	0.00334548705259347
GAU88203_1_CAHS5_Ramazzottius_varieornatus	0.00358305811391906
BV898_04448_p01_hypsibius_dujardini_nhd315_core_32_85_1_protein	0.00256422944942616
BV898_04447_p01_hypsibius_dujardini_nhd315_core_32_85_1_protein	0.00442112072318272
OP974297_Acutuncus_antarcticus_2_CAHS_7a	0.00237144302417235
GAU88113_1_CAHS4_Ramazzottius_varieornatus	0.00207212279169505
BV898_12322_p01_hypsibius_dujardini_nhd315_core_32_85_1_protein	0.00242981147877188
OP974298_Macrobiotus_sp_2_CAHS_7b	0.00299107603214487
OP974299_Macrobiotus_sp_2_CAHS_7a	0.00328736833098651
OP974300_Macrobiotus_pallari_1_CAHS_7a	0.0021437564995601
OP974301_Macrobiotus_sp_1_CAHS_7b	0.00326183135960175
OP974302_Mesobiotus_philipinicus_1_CAHS_7a	0.00232450787975419
OP974303_Mesobiotus_philipinicus_1_CAHS_7b	0.00229110712877826
OP974304_Mesobiotus_radiatus_1_CAHS_7a	0.00274694837359979
OP974305_Macrobiotus_sp_1_CAHS_7a	0.00287950062276506
OP974306_Acutuncus_antarcticus_1_CAHS_8a	0.00406599004116493
OP974307_Acutuncus_antarcticus_2_CAHS_8a	0.00406599004116493
OP974308_Paramacrobiotus_areolatus_1_CAHS_8a	0.00390302953038994
OP974309_Paramacrobiotus_areolatus_1_CAHS_8d	0.00272425939287591
OP974310_Paramacrobiotus_areolatus_1_CAHS_8c	0.00286220535413935
OP974311_Paramacrobiotus_richtersi_1_CAHS_8d	0.00357499486858472
OP974312_Paramacrobiotus_areolatus_1_CAHS_8b	0.00413573949874948
OP974313_Paramacrobiotus_richtersi_1_CAHS_8b	0.00357443878857235
OP974314_Paramacrobiotus_richtersi_1_CAHS_8e	0.00312665529460744
OP974315_Paramacrobiotus_richtersi_1_CAHS_8a	0.00323129224386239
OP974316_Paramacrobiotus_richtersi_1_CAHS_8c	0.00306021450489672
P0CU51_1_ParaRichtersi_CAHS_107838	0.00252539920475643
P0CU52_1_ParaRichetersi_CAHS_106094	0.00237457763331996
OP974317_Macrobiotus_Joannae_1_CAHS_8b	0.00219320228947
OP974318_Macrobiotus_polonicus_1_CAHS_8a	0.00244292103108305
OP974319_Macrobiotus_polonicus_1_CAHS_8b	0.00220324366987918
OP974320_Macrobiotus_Joannae_1_CAHS_8a	0.00215773825651192
OP974321_Macrobiotus_pallari_1_CAHS_8a	0.00307135972774831
OP974322_Macrobiotus_sp_2_CAHS_8a	0.00273947594332163
P0CU44_1_Hypsi_CAHS_77611	0.00214498677484916
P0CU43_1_Hypsi_CAHS_77580	0.00216466119670824
GAV09045_1_CAHS16_Ramazzottius_varieornatus	0.00245149446267714
OP974323_Macrobiotus_sp_1_CAHS_8a	0.00243899509159197
BV898_07587_p01_hypsibius_dujardini_nhd315_core_32_85_1_protein	0.00216466119670824
GAU88387_1_CAHS6_Ramazzottius_varieornatus	0.00240329419950376
GAV04192_1_CAHS13_Ramazzottius_varieornatus	0.0017954840279437
GAV02446_1_CAHS12_Ramazzottius_varieornatus	0.00329648630578974
GAV01369_1_CAHS10_Ramazzottius_varieornatus	0.00241828391551124
GAU90929_1_CAHS7_Ramazzottius_varieornatus	0.00232771621793703
BV898_02951_p01_hypsibius_dujardini_nhd315_core_32_85_1_protein	0.00170447509944173
BV898_05814_p01_hypsibius_dujardini_nhd315_core_32_85_1_protein	0.00217054316609095
sp_P0CU46_1_CAHS2_HYPDU	0.00198243460642483
