# Supplementary material for: The Evolution of Temperature and Desiccation-Related Protein Families in Tardigrada Reveals a Complex Acquisition of Extremotolerance
Source: Genome Biol Evol. 2023 Nov 29;16(1):evad217. doi: 10.1093/gbe/evad217 (PMC10799326; doi:10.1093/gbe/evad217)
Supplement: evad217_Supplementary_Data [file evad217_supplementary_data.zip › SupplementalInformation/SupplementalInformation/CAHS_Complete/CAHS.phy]

114 440
EZ761416_1_TSA_Milnesium_tardigradum_contig18941	----------------------------------------------MNPTSEHISETTTTVKTTDTG---------VGLQNVSASHHASG--IHHDSSAASS----------------------------------------TESTKFVHTETKVPM---ATPAPPIISAATGIADSIVSE--GMTASAARISAGA--NESIVPVVDT--QKAAADYDKYQREAAAIAAAHERDVAKKTEAYRKETEEQAEKIRKELEKQHAKDIEFRKDLVEDAITRQKREIELEAKMAKKELEREAEAALAALDKSKLSTDIA------------------------------V-SIN------------TAAGSTVAGG---------------------------…
EZ763024_1_TSA_Milnesium_tardigradum_contig26455	-------------------------------MSHTVEKTVVQETRTVGSNADYSSPNVTYMNCPTTG---------GQCITTCSTEHTHGAECHTHAHSHSD----------------------------------------VQATSTLHTEIRTPI---IAPAAPVMVTSTGVASEIIGE--SMTASASRISSSA--SQAVVAEVPL--EVRRRDQEAFDREAAAIAARAEHDIAKKTEQYRKETEAQAERIRKELEKQHAKDIEFRKEILEDTIARQKREVELEAKMAKRELDREAAAAREALDRSKLATDIS------------------------------V-SID------------TAAGHTVATE---------------------------…
EZ760591_1_TSA_Milnesium_tardigradum_contig10939	------------------------------------------------MSHQQTREVTKEIHVESSG-------------QSGASSHASG--HVVAGHETSA----------------------------------------VEHTKYLHTETKVPM---ATPAPPIIHASSGLQH---ME--GMTASAARITAGS--AETTNVQVSE--EVRRRDQAQFEREAAAIAARHEKDVQAKTEAYRKETEEQAEKIRRELEKQHQKDVEFRKDMVDDTINRQKREVELESAMAKRQLEREAEAAKAALDKSKLSTDIH------------------------------V-ELN------------TAAGNTVAGG---------------------------…
EZ758904_1_TSA_Milnesium_tardigradum_contig00023	---------------------------------------MSTHRDRDSANNEYIAETVSSVTTSTAADLTTGRTLYATPVTSTARHHDTTTSSHTSQRMATDYTTGAGTVYTEKTVMREPVNVVHTQIDRVTAVPITETQVHAETQHYLHTQMRTPV---VESHPPQLPAHTDVAGSILND--SAFSSTAHISTNA--MHAQAVPVDA--AERARQEEHFRREADRIALQHQRAIDEKSEAYRRDTEAQAERIRQELEKQHLRDVQFRQELVDDAITRQKREVQLEAQAVMADLELERRRAHEALERSKMSTDIN------------------------------V-NID------------TLAGSTTAGGTTVIEKTEVQKGVAYHTTPVGVTTHVE…
EZ761505_1_TSA_Milnesium_tardigradum_contig19345	----------------------------------------MDQQQSVQIQQSEWKEPVEFV--PQNGHTSEQVYQTGEQQPEVTSASVAGINVHITGSKEYDTTQGRG----------------------------QQQHSSSLSQKQIRSEGYAQV---SGATHMPEYAHNGQEQHI-----DVVQSTSTFSAQT--QDVIADTVPQ--ELTDIDRAFYEKEMSRIAEEHERKVKQRTEAYRKETEMQAEKLRVEMQKQHIQEQQYRRELSEATIAREKQEAL-------------------------------------------------------------------------------------------------------------------…
P0CU48_1_Hypsi_CAHS_94205	---------------------------------------------------------------------------------------MSGRNVESHM-ERNEKVVVNNSG------------------HA----DVKKQQQQVEHTEFTHTEVKAPL--IHPAPPIISTGAAGLAEEIVGQ--GFTASAARISGGT--AEVHLQPSAAMTEEARRDQERYRQEQESIAKQQEREMEKKTEAYRKTAEAEAEKIRKELEKQHARDVEFRKDLIESTIDRQKREVDLEAKMAKRELDREGQLAKEALERSRLATNVE------------------------------V-NFD------------SAAGHTVSGGTTVST----------------------…
P0CU45_1_Hypsi_CAHS_94205	---------------------------------------------------------------------------------------MSGRNVESHM-ERNEKVVVNNSG------------------HA----DVKKQQQQVEHTEFTHTEVKAPL--IHPAPPIISTGAAGLAEEIVGQ--GFTASAARISGGT--AEVHLQPSAAMTEEARRDQERYRQEQESIAKQQEREMEKKTEAYRKTAEAEAEKIRKELEKQHARDVEFRKDLIESTIDRQKREVDLEAKMAKRELDREGQLAKEALERSRLATNVE------------------------------V-NFD------------SAAGHTVSGGTTISS----------------------…
J7M799_1_Ramazzottius_CAHS1	--------------------------------------------------------------------------------------MPYEKHVEQTVVEKTEQPGHSSTH------------------HAPAQRTVAREQEEVVHKEFTHTDIRVPH--IDAPPPIIAASAVGLAEEIVSH--GFQASAARISGAS--TEVDMRPSPKLAEEARRDAERYQKEHEMINRQAEATLQKKAEEYRHQTEAEAEKIRRELEKQHERDIQFRKDLIDQTIEKQKREVDLEAKMAKRELDREAQLAKEALERSRMATNVE------------------------------V-TLD------------TAAGHTVSGGTTVSS----------------------…
OP974251_Acutuncus_antarcticus_1_CAHS_2a	------------------------------------------------------------------------------------------KRFEKDF-FLHFFLVFF---------------------QN----EILKWEQKLLILFFVENVILTFM---------FCVAAAGLAEEIVGQ--GFSASVARISGSS--NEVHVQETPEQSAQARRDHERYLQEQGSIAHQQERDIEKKTEAYRKTAEAEAEKIRKELEKQHARDIEFRKDLVESAIERQKREVDLEAKMAKRELDREYLF---------LFTKIK------------------------------L-I---------------------------------------------------…
OP974252_Acutuncus_antarcticus_1_CAHS_2b	----------------------------------------------------------------------------ISIFSIFFYDKLTDRSFEKTL-VFLKKTLFSESKVEKTAIKISSSFFFSPFFKM----RSLKWEQNSTLQFFIENVILTFM---------FCVVAAGLAEEIVGQ--GFSASVSRISGSS--NEVHVQETPEQSAQARRDHERYLQEQGSIAHQQERDIEKKTEAYRKTAEAEAEKIRKELEKQHARDIDFRKDLVESAIERQKREVDLEAKMAKRELDREYFFG--------------------------------------------------------------------------------------------------…
OP974253_Acutuncus_antarcticus_2_CAHS_2a	------------------------------------------------------------------------------------------KRFEKDF-FLHFFLVFF---------------------QN----EILKWEQKLLILFFVENVILTFM---------FCVAAAGLAEEIVGQ--GFSASVARISGSS--NEVHVQETPEQSAQARRDHERYLQEQGSIAHQQERDIEKKTEAYRKTAEAEAEKIRKELEKQHARDIEFRKDLVESAIERQKREVDLEAKMAKRELDREYLF---------LFTKIK------------------------------L-I---------------------------------------------------…
BV898_10309_p01_hypsibius_dujardini_nhd315_core_32_85_1_protein	---------------------------------------------------------------------------------------MSGRNVESHM-ERNEKVVVNNSG------------------HA----DVKKQQQQVEHTEFTHTEVKAPL--IHPAPPIISTGAAGLAEEIVGQ--GFTASAARISGGT--AEIHLQPSAAMTEEARRDQERYRQEQESIAKQQEREMEKKTEAYRKTAEAEAEKIRKELEKQHARDVEFRKDLIESTIDRQKREVDLEAKMAKRELDREGQLAKEALERSRLATNVE------------------------------V-NFD------------SAAGHTVSGGTTVST----------------------…
BV898_04552_p01_hypsibius_dujardini_nhd315_core_32_85_1_protein	---------------------------------------------------------------------------------------MSGRNVESHM-ERNEKVVVNNSG------------------HA----DVKKHQQQVEHTEFTHTEVKAPL--IHPAPPIISTGAAGLAEEIVGQ--GFTASAARISGAF--GR-------NGRKEARRDQERYRQEQESIAKQQEREMEKKTEAYRKTAEAEAEKIRKELEKQHARDVEFRKDLIESTIDRQKREVDLEAKMAKRELDREGQW---------------------------------------------------------------------------------------------------…
P0CU50_1_CAHS8_HYPDU	---------------------------------------------------------------------------------------MSGRNVESHM-ERNEKVVVNNSG------------------HA----DVKKQQQQVEHTEFTHTEVKAPL--IHPAPPIISTGAAGLAEEIVGQ--GFTASAARISGGT--AEVHLQPSAAMTEEARRDQERYRQEQESIAKQQEREMEKKTEAYRKTAEAEAEKIRKELEKQHARDVEFRKDLIESTIDRQKREVDLEAKMAKRELDREGQLAKEALERSRLATNVE------------------------------V-NFD------------SAAGHTVSGGTTVST----------------------…
OP974254_Paramacrobiotus_areolatus_1_CAHS_2c	-------------------------------------------------------------------------------------------------------------------------------------------------------------------QYRGFTTTAGLAQDMVGS--GFTASAARITGTS--QEACVTATPQMQEQARKDEERYHREHDAIAQQHEKDLEKKTEAYRKQAEAEAEKIRKELEKQHARDVEFRKDIVDTTINVC---VKLD-QIFGETVSIQPAMLTETETRS-------------------------------------------------------------------------------------------…
OP974255_Paramacrobiotus_richtersi_1_CAHS_2a	----------------------------------------------------------------------------------------------------------------------------------------------------------------------------------------LAGSAARYTATS---EVTFLPNRKLEEEARRDEIARQKEADNIARTHERDLLKRTEQYRQQAEAEAEKIRKELEKQHDKDIAFRKSLIDSAVTRQQREIDLEAKMAKKELLREAELAKENLEKTRAATSVE------------------------------V-DFT------------TAGECVECIGLTTVA----------------------…
OP974256_Paramacrobiotus_richtersi_1_CAHS_2d	-----------------------------------------------------------------------------------------------------------------------------------------------------------------------------------------------YTATT--QELSMQPSDKLLQEAARDEAARSREAEAIAKAHERDLEKKTEAYRKEAEAEAEKIRKELEKQHERDVEFRKGLIDSAIERQKREVELEAKMAKRELDREAQVAKEALERSKLATNVE------------------------------V-NFD------------SAGELTR------------------------------…
OP974257_Paramacrobiotus_areolatus_1_CAHS_2b	-------------------------------------------------------------------------------------------------------------------------------------------------------------------QYRGFTTTAGLAQDMVGS--GFTASAARITGTS--QEACVTATPQMQEQARKDEERYHREHDAIAQQHEKDLEKKTEAYRKQAEAEAEKIRKELEKQHARDVEFRKDIVDTTINVC---VKLD-QIFDETVSI-------------------------------------------------------------------------------------------------------…
OP974258_Paramacrobiotus_areolatus_1_CAHS_2d	-------------------------------------------------------------------------------------------------------------------------------------------------------------------QYRGFTTTAGLAQDMVGS--GFTASAARITGTS--QEACVTATPQMQEQARKDEERYHREHDAIAQQHEKDLEKKTEAYRKQAEAEAEKIRKELEKQHARDVEFRKDIVDTTINVC---VKLD-QIFGETVSIQPAMLTETETRS-------------------------------------------------------------------------------------------…
OP974259_Paramacrobiotus_richtersi_1_CAHS_2e	--------------------------------------------------------------------------------------------------------------------------------------------------------------------------FSGIAEDLVG---GFTGSASRYTATT--QELSMQPSDKLLQEAARDEAARSREAEAIAKAHERDLEKKTEAYRKEAEAEAEKIRKELEKQHERDVEFRKGLIDSAIERQKREVELEAKMAKRELDREAQVAKEALERSKLATNVE------------------------------V-NFD------------SAGELTQ------------------------------…
OP974260_Paramacrobiotus_areolatus_1_CAHS_2a	--------------------------------------------------------------------------------------------------------------------------------------------------------------------------FTGMAEDLVG---GFTGSAARYTATT--GDLHVQPSEKLLQEAARDEATRARESDNIAKTHERELEKKTEAYRREAEAEAEKIRKELEKQHERDVEFRKGLIDSAIERQKREVDLESKMAKRELDREAQLAKEALERSKLATNVE------------------------------V-NFD------------SAGT---------------------------------…
OP974261_Paramacrobiotus_richtersi_1_CAHS_2b	----------------------------------------------------------------------------VLYYIQYIKHNLKNEPNGTVQ-------------------------------------STTETNMRNLIKNRYIDMVYLYM--ICRWYQRKLTFFSGIAEDLVG---GFTGSASRYTATT--QELSMQPSDKLLQEAARDEAARSREAEAIAKAHERDLEKKTEAYRKEAEAEAEKIRKELEKQHERDVEFRKGLIDSAIERQKREVELEAKMAKRELDREAQVAKEALERSKLATNVE------------------------------V-NFD------------SAGELNSIISTNKIN----------------------…
OP974262_Macrobiotus_polonicus_1_CAHS_2a	------------------------------------------------------------------------------------------------------------------------------------------------------NEDNKAV--LRKLSERLLLFSANIADSLVG---GFTGSAARYTATT--GDLSIQPSAKLQQEAAKDEEAHRREADAIARQHEKTLEHKTEEYRKQAEAEAEKIRKELEKQHERDIEFRKGLIDSAIDRQKKEVDLEAKMAKRELE--------------------------------------------------------------------------------------------------------…
OP974263_Macrobiotus_sp_2_CAHS_2a	------------------------------------------------------------------------------------------------------------------------------------------------------------------------VISANIAEQLVG---GFTGSAARYTATT--GDITIQPNAKLAQEAARDEEARRREGDAIASQHEKLLERKTEEYRKQAEQEAEKIRKELEKQHERDIEFRKGLIDSAIDRQKKEVDLEAKMAKKELEREAQLAKEALERSKLATNVE------------------------------V-NFD------------SAGGKLQHSISFFCL----------------------…
OP974264_Macrobiotus_sp_1_CAHS_2a	---------------------------------------------------------------------------------------------------------------------------------------------QTKPLSYPLYIASVPS--TIDGHVKYLVISANIAEQLVG---GFTGSAARYTATT--GDITIQPNAKLAQEAARDEEARRREGDAIASQHEKLLEKKTEEYRKQAEQEAEKIRKELEKQHERDIEFRKGLIDSAIDRQKKEVDLEAKMAKKELEREAQLAKEALERSKLATNVE------------------------------V-NFD------------SAGGKLQHSISFFCL----------------------…
OP974265_Dactylobiotus_sp_CAHS_2a	-------------------------------------------------------------------------------------------------------------------------------------------------------------------HLVFYSIAAGLAQDIVGQ--GFTASAARIAGAS--SEAVVQASPELLEQARVDEERYHREQNLIASHHERDLEKKTEAYRKQAEAEAEKIRKELEKQHNRDIEFRKDLVEGAIERQKREVDLEAKTAKQGLEREGKMAKEALERSKLATSVE------------------------------V-NFN------------SAGQSNFWNHIFVFQ----------------------…
OP974266_Dactylobiotus_sp_CAHS_2b	-------------------------------------------------------------------------------------------------------------------------------------------------------------------HLVFYSIAAGLAQDIVGQ--GFTASAARIAGAS--SEAVVQASPELLEQARVDEERYHREQNLIASHHERDLEKKTEAYRKQAEAEAEKIRKELEKQHNRDIEFRKDLVESAIERQKREVDLEAKTAKQGLEREGKMAKEALERSKLATSVE------------------------------V-NFD------------SAGQSNFWNHIFSFQ----------------------…
OP974267_Dactylobiotus_sp_CAHS_2c	----------------------------------------------------------------------------------------------------------------------------------------------------------------------TFFISAGLAEEIVGQ--GFTASATRIGGTA--AETHCEASPQLLEQARIDQESYHRELALIASQQEKDVEKKTEAYRKQAEAEAEMIRKELEKQHVRDVDFRKDLVASAIDRQKREVDVEAKMAKRELEREGMMAKEALDRSKLTTSVE------------------------------V-SFD------------STGRSRNFIFVLFFA----------------------…
OP974268_Mesobiotus_radiatus_1_CAHS_2a	----------------------------------------------------------------------------------------------------------------------------------------------------------------SKLKTLNSIFSTGVAQDLVG---GFTANIARVTETS--QGMQVQKTPQILAMEQQDDARYRQEQAAIAAAHQKELERLTEDYRKKAEAEALKVKQELEKQHSRDMNFRKELIDIAIERQRKEIDLESKLAKRNLEREAELAKSTLDRTRLATNVE------------------------------V-NFT------------AAAAGT-------------------------------…
OP974269_Paramacrobiotus_areolatus_1_CAHS_1b	---------------------------------------------------------------------------------------------------------------------------------CSD--------------------------------------LAGLGQALVGE--GFTASAARISGGA--GEIIVQNNAQQSEEARRDQERYQREQDAIARRQEQLVESKSEAYRKDAEAQAEKIRKELEKQHQKDVDFRKELVTDAISAQKKQVELEAMMAKRELDREAQAAREALDKSKMATNVSRATESADICASTHAAYSDSYISSDHQRKVHV-KPA------------DTGNYILAFSTNMYT----------------------…
OP974270_Paramacrobiotus_richtersi_1_CAHS_1a	-------------------------------------------------------------------------------------------------------------------------------PLCF---------------------------------------AAGLGQMLVGE--GFTASAVRASGES--EQVTVAPSERQAEEARRDQERYQREKDAITERQKHSVENKAENYRKEAEQQAEKIRKELEKQHQRDVDFKEELVGEAIAAQKKQVDLEASMAKRQLDREGQAARDALEKSKMTTNVR------------------------------------------------------------------------------------…
OP974271_Paramacrobiotus_areolatus_1_CAHS_1a	--------------------------------------------------------------------------------------------------------------------------------RCSV-------------TNLLFINFINNV--LI---------LAGLGQALVGE--GFTASAARISGGA--GEIIVQNNAQQSEEARRDQERYQREQDAISRRQEQLVEAKSEAYRKDAEAQAEKIRKELEKQHQKDVDFRKELVTDAISAQKKQVELEAMMAKRELDREAQAAREALDKSKMATNVS-----------------------------VV-QLD------------QQHVHPRKFKKSYDT----------------------…
J7MDG6_1_Ramazzottius_CAHS2	-------------------------------------------------------------------------------------------------------------------------MSRDQGSTEYDANQRQEQHQEQHNTSYTHTDVRTNI--PNIPAPFISTGVSGLGQQLVGE--GFTASAARISGQS--SETHVQMTPEMEAEARKDRERYERELQAINERHQRDIEGKTEAYRKQAEQEAERLRKELEKQHQRDIEFRKSLVQGTIENQKRQVELEAQLAKRELDREARLATQALDQSKMATDVQ------------------------------V-NFD------------SAVGHTVSGATTVSQ----------------------…
GAU91761_1_CAHS8_Ramazzottius_varieornatus	-------------------------------------------------------------------------------------------------------------------MSQRASEHSSSSHQSSGQSGQSSQHVQEQNTSYTHTDVRTNV--PNVPPPVISTSAAGLSEQMVGQ--GFTASAARVSGQS--TEAHVQMTPEMEAEARKDRERYERELEAINQRHQKDIEGKTEAYRKQAEAEAERLRRELEKQHQRDVEFRKSLVQGTIDNQKKQVELEAMMAKRELDREAKLAQDALEKSKMATDAQ------------------------------V-TFE------------SAVGHTISGSTTVSQ----------------------…
BV898_04449_p01_hypsibius_dujardini_nhd315_core_32_85_1_protein	-------------------------------------------------------------------------------------------------------------MQQNNENFERVVERSEVRQECQQPCREEESRQEEHNSSYLHTEVRAPV--PNIPPPMMS-GSAGLGQALVGE--GFQASAARISGGS--QEMNIQPSEKLLQEAAMDKERYAREQEAIQNRLQSETERKTEAYRKTAEAEAERIRKELEKQHERDIEFRKDLVQGTIDSQKKQVELGAIMAKRELDREAKLARDALEQSKMATNVE------------------------------V-NFD------------SAAGHTVSGGQTVSQ----------------------…
OP974324_Acutuncus_antarcticus_1_CAHS_5a	-----------------------------------------------------------------------------------------------------------------------------------------------------------------------------IFFGVFSF-------------------------------------------------------QLTDEYRKKTEQEAEKIRRELEKQYKRDIDYRKEIVNDSVKRQKQELELEVKFAKKELEHDRLLAREALNQSRTTTDVQ------------------------------V-NLD------------TSIGHTVAGSNQA------------------------…
OP974272_Paramacrobiotus_richtersi_1_CAHS_5a	----------------------------------------FSFEALGMEHTEVHKTTESATGRSRTMETET--------------------------MVKDQPGTYVPLREQADHSPT-SSH----------------RSFQEKQTVYTHTDVRKPS-MGTIQPIVMSSAAG-LAQEIVAE--GFHASAASVHSTT--AATTVAESPQTYELKLRDLEHYRREQEAISRKYDKEVEKLTEKYRRKTEAEADKIRKELEKQHARDVEFREKLVQEAIARQKEEIVLEAKYATKELDRQRILALEALERSRHHANIQ------------------------------V-NLE------------TVAGHTVSESQNV------------------------…
OP974273_Paramacrobiotus_richtersi_1_CAHS_5c	----------------------------------------FSFEALGMEHTEVHKTTESATGRSRTMETET--------------------------MVKDQPGTYVPLREQADHSPT-SSH----------------RSFQEKQTVYTHTDVRKPS-MGTIQPIVMSSAAG-LAQEIVAE--GFHASAASVHSTT--AATTVAESPQTYELKLRDLEHYRREQEAISRKYDKEVEKLTEKYRRKTEAEADKIRKELEKQHARDVEFREKLVQEAIARQKEEIVLEAKYATKELDRQRILALEALERSRHHANIQ------------------------------V-NLE------------TVAGHTVSESQNV------------------------…
OP974274_Paramacrobiotus_areolatus_1_CAHS_5a	-------------------------------------------------------------------------------------------------------------------------H----------------NFTISR-----------------------------LVLEIVGE--GFSATAARVTGQS--PQVSVTETFSSQEKYLKEQENYRKEQESLVRKYERAVEKMNEDYRKKTEQEAEKIRKEMEKQHERDIAFRKELMEKAIERQKEEIALEAKYARKELERQREMAVDALDRTKNQADVQ------------------------------V-NLD------------TVAGHTVSETQSVQR----------------------…
OP974275_Paramacrobiotus_areolatus_1_CAHS_5b	------------------------IRYFDVIALRKPYRNMSGTGEQHTEHTEVRKTTESVSGRSTTTERES--------------------------IIRDDTGSARP------GSPTSSHQ----------------SFQEKHHTVYTHTDVRVPA-LATVQPVVISSAVG-FAREIVSD--GFQGSAASVHSTS--GVTTVAESPHTYEVKLKDLEHYRREQESIAHKYEKEVEKLTEKYRRKTEAEAEKIRKELEKQHARDVNFREKLVQEAIARQKEEIALEAKYATKELERQRTLALDALERSRHQADIQ------------------------------V-NLD------------TAAGHTVSESQN-------------------------…
OP974276_Paramacrobiotus_richtersi_1_CAHS_5b	-------------------------------------------------------------------------------------------------------------------------I----------------NFIQQQHRSYSDIKFSR------------------LSTEIVGE--GFTASAARVTGAS--PPVTVTETLNSQEKYLREQENYRREQEALVRKYERSIEKMNEEYRKKTEQEADKIRKEMEKQHERDIEFRKELMDKAIERQKEEIALEAKYARKELERQREMAMDALDKTKKQADVQ------------------------------V-NLD------------TLAGHTVSESQSQ------------------------…
OP974277_Macrobiotus_Joannae_1_CAHS_5b	--------------------------------------------------------------------------------------------------------------------------------------------------------------------QSKLQASS-RFAEIVGD--GFSATAARISSPGK-DQLQITETHYSQEKYLKEQQNYRKEQESLVKKYEKAVEKMHEDYRKKTEQEAEKIRKEMEKQHERDIQFRKELMEKAIERQKEEIALETKYARKELERQREMAVDALDRTKNQTDVQ------------------------------V-NID------------TGSSTSPQYTDTF------------------------…
OP974278_Macrobiotus_Joannae_1_CAHS_5a	-----------------QEISVGFFLHLRFFNISPYCYRMSEEYERKVEKVETRRTSTDGSARRTSMEQF-------------------------------GVN-GRS------GSPTSSHQ----------------SHTETHHTSYTHTEARMPQ-LAPHQPVIISSSAG-LAQGIVAE--GFQASAASITTSTTGGVYTVSDSPQTHALKLKDLAHYREEQEKIAKKYEKEVEKLTEKYRKRTEQEADKIRKELEKQHERDVQFREKLVEEAIARQKEELSLEAKYAQKELERQRMMAMDALERSRKEADIQ------------------------------VQSVD------------SLRRANHLTTRAE------------------------…
OP974279_Macrobiotus_sp_1_CAHS_5a	-------------------------------------------------------------------TNL-------------------------------DSGLGRP------LSPTASHH----------------SHVEKHHTTYTHTDARVPQ-LAPQQAVVITSAAG-LAQEIVAE--GFQASAASVSSTT--GAVNVTDSAQTYATKLKDLDHYREERDKIARKYEKEIEKMTEKYRRKTEAEAEKIRRELEKQHERDVAFREKLVEEAIARQKEEITLEAKYAQKELERQRVLAMDALERSRNEADIQ------------------------------V-SYS-------------------AQRSNI------------------------…
OP974280_Macrobiotus_sp_2_CAHS_5b	-------------------------------------KTMPHEIEHKTERVEVRHTTDGAESVRSSVTNL-------------------------------DSGLGRP------LSPTASHH----------------SHVEKHHTTYTHTDARVPQ-LAPQQAVVITSAAG-LAQEIVAE--GFQASAASVSSTT--GAVNVTDSAQTYATKLKDLDHYREERDKIARKYEKEIEKMTEKYRRKTEAEAEKIRRELEKQHERDVAFREKLVEEAIARQKEEITLEAKYAQKELERQRVLAMDALERSRNEADIQ------------------------------V-SYS-------------------AQRSNI------------------------…
OP974281_Macrobiotus_sp_2_CAHS_5a	---------------------------------------------------------------------------------------------------------------------------------------------------------------------FLS-----DVAELVGE--GYSATAARVSAPGK-DQVHVSETHESQEKYLKEQENYRKEQEALVRKYEKAVEKLQEDYRKKTEAEADKLRKEMEKQHERDIAFRKELMDKAIERQKEEIALEAKYARKELERQREMAVNALDRSKKQTDVQ------------------------------V-NID------------SGQ----------------------------------…
OP974282_Dactylobiotus_sp_CAHS_5a	----------------------------------------------LFFQSLFLKTINICKMSCPVNPSET--------------------------GSSIDYPAGQCIRKSSGHFCGTD------------------SLQSCHSVHTVHTDVRSPTQMPHQHASVISSPAG-LAQEMVAE--GFQASAATLSSHS--ASICIAESPLIQEKRMKDEEEYRRQQDAIAHKYEKEIEKLTENYRRKTEAEAEKIRKELEKQHERDVVFREKLVEEAIERQKEEMALEAKFARKELEREKLLALEALERSRYQADIH------------------------------V-DLD------------TVAGHTVSESQR-------------------------…
GAU95723_1_CAHS9_Ramazzottius_varieornatus	MSSAALSWLHGEHYATTDKPFSDIYALLEDFHVSQEPHKMTHYKEDEITAQAAREAGGIDAFHTKSVTTID--------------------------GHGERHTELSELVETSGTGHHHHHHGLPGFPHLPDLHLGRRRSSASSHAHTTYTEAAELP-IHTTHPIVLTSAGG-VLHDVVSDHSSFGATAERVATHD--IVHDLQETPEARDKRLREEAKYQHEKDRIAREHEEHMAKVTGKYLEKTEHEAERIRKELEKQYKRDIDYRKELVEDSVKRQKQELELEAKFAKKELERERELAKAALELSKMHTDVQ------------------------------V-NME------------TAAGHTHSNSHTS------------------------…
BV898_04607_p01_hypsibius_dujardini_nhd315_core_32_85_1_protein	----------------------------MTHYKEDEELLEHLREDSGFQAFKTKAVDDVVAGNGNTHSELH--------------------------ETVKEKASVSSASSSSSSSPP-STG----------------RSSVERHVTYTHTEAKSGPLIHTTHPVVLSSASGMLAHEIMEEQSGFMASATHVSGSEH-GVAAAHESPELREQRLKDEAKYREKQDEIARKHDKHLEKVTEEYRKKTEAEAEKIRKELEKQYKRDIDYRKEMVDESVKRQKKELELEVKYAKKELDHERLLAKEALEQSKMHTDVL------------------------------V-NLD------------TSAGHTVSGGSHV------------------------…
OP974283_Acutuncus_antarcticus_2_CAHS_6a	----------------------------EGL---GLQRTVPIQP---HRQREEHEVIQHESH--SRAPETT--------------------------VITIPTTRFES------------------------------SKMESTRSGVTFTDDRALTIPAPVVAPQIHG----MTQSM--H--LTGGASAEIHATT---DVNLATESQLKDMGPEEYERYRMKVESLARQQELELSQKASTYRNQVEKDAELIRQTLERQHIRDIEFRKDMVEASVDRQQQEIQLEAEYAMRTLENERAAAQAALEQAKMSSHID------------------------------V-NID------------SAIGTTHSHGK--------------------------…
P0CU47_1_Hypsibius_CAHS	----------------------------QGL---GAQRTVPIQP---HQQREDHEVITHESH--ARAPETT--------------------------VVTIPTTRFES------------------------------AQLESRRDGRTYTEDKELTIPAPVVAPQIHA-----HQQV--N--MSGGTSATIHATT---DLHLASEAQINDMGPEEYERYRAKVEALARIHEDETSRKAAAYRNAVEADAELIRQTLERQHMRDIEFRKDLVESSVDRQQQEIRLEAEYAMRALEQERVNARAALDQAMASTNID------------------------------V-NID------------SAIGTTHSQGR--------------------------…
J7M3T1_1_Ramazzottius_CAHS3	-----------------------------GPTIGGAQRTVPVPPGSHSEVHEEREVIKHGT---KTESETH--------------------------VVTVPVTTFGS------------------------------TNMESVRTGFTVTQDKNLTVAAPNIAAPIHS-----NLDL--N--LGGGARAEITAGT---TVDL-SKIQRKDLGPEEYARYKAKVEQLARQDEQDAGMRAAQYREEVERDAELIRQILERQHIRDLEFRKEMVENQVNRQEREIQLEAEYAMRALELERNAAKEALESAKAQTNVN------------------------------V-KVE------------SAIGTTVSKGA--------------------------…
GAV06915_1_CAHS14_Ramazzottius_varieornatus	-----------------------------GPRLGGLQRTVIVPPGPHSQIHEQTDIIRHKT---ATQSETH--------------------------MIQVPVTTFGS------------------------------TNMESVRTGYTVTEDKPLTIAAPVLAQPIHT-----RLDV--Q--LGGGASAEIHAGT---TVDL-SAIQGQDLGPEEYARYRAKVEALAREDEREAGLRAAEYRTEVERDAETIRQILERQHIRDLEFRREMIEHQVDRQEREIQLEAEYAMRALEMERQAARKALETAKAQTHVD------------------------------V-RVD------------TAIGTTISKGA--------------------------…
GAV02176_1_CAHS11_Ramazzottius_varieornatus	----------------------------GGPTIGGLQRTVTVPTGAHSTIREQTDVIKHHTSGGATQSETH--------------------------VISVPVTSFES------------------------------SNMESVRTGYTYTEDKALTVAAPQLAQPIHT-----TLDL--Q--LGGGASAEIHAGT---TVDL-TQMQRKDLGPEEYARYKAKVEALAAKDERDAGKRAAMYREEVERDAELIRQILERQHIRDLEFRKEMIEHQVNRQEREIQLEAEYAMRALELERKAAREALEEAKAQTAVD------------------------------V-KFD------------TAIGVTISKGS--------------------------…
GAV06916_1_CAHS15_Ramazzottius_varieornatus	----------------------------GGPSIGGVQRTVVVPTGAHAQIHQETEVIRHGH---ATPSETH--------------------------VIQVPVTTFGH------------------------------TDMESVRTGFTVTEDKPLTIAAPSLAAPIRN-----HLDV--N--LGGGAHAEIHAAT---TVDL-SAVQRSDMGPEEYARYKAKVEALARRDERETGLMAAEYRNEVERDAELIRQILERQHIRDLEFRKEMIEKQVNRQEEEIQLETEYALRALELERQAAREALETAKAQTHVD------------------------------V-RVD------------TAVGTTISRGD--------------------------…
OP974284_Paramacrobiotus_richtersi_1_CAHS_6b	----------------------------------------IIIPGQYREVIEKTEVIRSAAP--R-QETVE--------------------------VIQIPIHRMET------------------------------AQMEHIRSGVTYTNDKELVIPGVMLAPPIPS----VTHDLLAQ--GSGGTHAEIYADT---NVDLLANAKLQ-QSPEEYARYRASVEALAREHEMDTAQRAAMYRNQVEADAELIRRTLERQQIRDIEFRQKMVETSVDRQQHEIQLEAEYAMRALEKEREAASRALEQAKAQTHID------------------------------V-RVD------------TAIGTTISKGD--------------------------…
OP974285_Paramacrobiotus_richtersi_1_CAHS_6e	-----------------------------------------------------------------------------------------------------------------------------------------------------------------------------------------------------------------------------ASVEALAREHEMDTAQRAAMYRNQVEADAELIRRTLERQQIRDIEFRQKMVETSVDRQQHEIQLEAEYAMRALEKEREAASRALEQAKAQTHID------------------------------V-RVD------------TAIGTTISKGD--------------------------…
OP974286_Paramacrobiotus_richtersi_1_CAHS_6c	---------------------------------------------------------------------------------------------------------------------------------------------------------------------KQTS----LFQDILAR--GSGGTHAEIHADT---NVDLLANVNLESQSPEEYARYRARVEELAHQHEIDTAEKAAIYRVQVEADAELIRRTLERQHIRDIEFRKEMVESAVDRQQREIQLEAEYAMRALEMERAAAQDALERAKMETHID------------------------------V-KVD------------TAIGTTISKGE--------------------------…
OP974287_Paramacrobiotus_richtersi_1_CAHS_6d	------------------------------------------------------------------------------------------------------------------------------------------------------------FVILLQYAPQIPS----MTHDLLVQ--GSGGTSAEIHAST---NVDLLANAQLAGQSPEEYARYRAGVEQLARQHEVETAQKADAYRHQVEADAELIRRTLERQHVRDIEFRKDMVSTAVDRQQQEIKMEAEYALKTLEQERLAAERALDQAKMETHID------------------------------V-KVD------------SAIGTTVSKGD--------------------------…
OP974288_Paramacrobiotus_areolatus_1_CAHS_6c	----------------------------------------IVLPGQHRTVVERTEVIQHSAP--RFQERVD--------------------------IVSVPVQRMET------------------------------SQMEHIRSGYTYTDDKELVIPGPMLAPPIPS----VTHDLLAQ--GSGGTHAEIHAST---NVDLLANTRLE-QSPEEYNRYRARVEALAQEHETDTAQKAAQYRGQVEADAELIRRTLERQHIRDIEFRKDLVESAVDRQQHEIQLEAEYAMRALEKEREAARNALEQAKMETHID------------------------------V-KVD------------SAIGTTISKGH--------------------------…
OP974289_Macrobiotus_polonicus_1_CAHS_6b	------------------------------------------------------------------TVIVY--------------------------IVSVPVQRMEG------------------------------ARLEHVRSGITYTDNKMMTVPGPMLAPPIQS----GTSELLAQ--GSGGTSAEIHAST---NVDLLTNVNMDTMAPEEYERYRQRVEDLAAQHASESAEKAAQYRNQVEQDAELIRRTLERQHIRDIEFRKDMVESAVDRQQHEIQLEAEYAMRALEKEREAARNALDQAKMQTNID------------------------------V-RVD------------TAVGTTISRGN--------------------------…
OP974290_Macrobiotus_sp_1_CAHS_6a	-----------------------------------------------------------------------------------------------------------------------------------------------------------------------HS----VTHDLLAQ--GSGGSSAEVHAST---NVDLLANVDINSMAPEEYERYRQRVEELARQHEAEASAKASQYRQQVEQDAELIRKTLERQHIRDIEFRKDMVESAVDRQQHEIQLEAEYAMRALEKEREAARNALDQAKMQTNID------------------------------V-NID------------TAIGTTVSRGS--------------------------…
OP974291_Macrobiotus_polonicus_1_CAHS_6a	------------------------------------------------------------------TVIVY--------------------------IVSVPVQRMEG------------------------------ARLEHVRSGITYTDNKMMTVPGPMLAPPIQS----GTSELLAQ--GSGGTSAEIHAST---NVDLLTNVNMDTMAPEEYERYRQRVEDLAAQHASESAEKAAQYRNQVEQDAELIRRTLERQHIRDIEFRKDMVESAVDRQQHEIQLEAEYAMRALEKEREAARNALDQAKMQTNID------------------------------V-RVD------------TAVGTTISRGN--------------------------…
OP974292_Paramacrobiotus_areolatus_1_CAHS_4a	----------------------------LQITNTSYTFTIMERKVVEKVEVHTTGNVPPVLAHQTIAGEHISPV----TTGVC---------SSV--TCTTACAPACSERHEHHHHDHHHDHIHAADRT---------CETHEHSTHYTHSEVKAPV-LNPPAPFVVTSASG-LAQEIVSE--GFSASAARVSGES--TTT-VCETAATSKQAAVDRERYEKEQAAIAKQHEKELEKKTEAYRKQAEAEAEKIRKELEKQHARDVEFRKDVLEATIDRQKKEVELEAKFAKKELEHERQLALDALERSKMSTNIE------------------------------V-NFD------------SAAGHTTTEGVVVSE----------------------…
OP974293_Paramacrobiotus_richtersi_1_CAHS_4a	---------------------------IFYLFESSSLFFTMERKVVEKIEVHTTGNVPPV--IPAACSNVTCTTV---CDPKCVERHEHHHHSGV--ACATVCSPACGERHEHHQHHEHHEH-SGKCTE---------TSTTEKSSHYTHTEVKAPV-LNPPAPFVVTSASG-LAQEIVSE--GFSASAARVSGES--TTTLIHESAASSKQAAVDAEKYEREKAAIAKQHEKELEKKTESYRKQAEAEAEKIRKELEKQHARDVEFRKDIVESTIERQKKEVELEAKMAKKELEHEKKLAMDALEHSKMSTNIE------------------------------V-KFD------------SAAGQTTTEGVVVSE----------------------…
OP974294_Macrobiotus_Joannae_1_CAHS_4a	-----------------------------QSFTSILKAMPIEKKVVEKVEVRTSGDVPPVIVVPTIAGDHTHNVATTGYVGTNPLAPNLSTASSVVTTCTTDCTPTV---HKHHEEHHHHHH--GSEVT---------RECSEQSVNHTHTEVRAPI-INAPAPIMVTSVGG-LADELVSE--GFTASATRISSEA--SHQTIVESAALHRQAAQDKERYDREQAAISKQHEKDLEKKTEKYRKDAEEQAEKIRKEMEKQHAKDIEFRKELVETAIDRQKKEVELEAKYAKKELEHERQKALDALEHSKMSTNIE------------------------------V-KFD------------AAAGTTTSEGTVVSE----------------------…
OP974295_Macrobiotus_sp_2_CAHS_4a	SRWYKVNHFMGSKYQFSYPSDLTLLQYSFHQSAKSYFIMSYEKKIVEKVEVTTTGDVPPV-VHPVLAGQHI-------VTGASP----IPVTSSV--TCTTACPPGV---HEHHHDHHHHHH--GSETV---------CETAEHSTHRTHTEVRAPL-ITPAAPIVSTSVSG-LAQDIVSE--GFTASAARVSAES--SHELVIETDEMRRKAAADRERYEREQAAIEKQYEHNLEKKTEKYRKEAEEQAEKIRKEMEKQHHKDVEFRKELVEAAIDKQKKEIEVEAKLARKELELERQKAIEALERSKMSTNIE------------------------------V-KFD------------AAAGKTVSEGVVVSE----------------------…
OP974296_Macrobiotus_sp_1_CAHS_4a	SK-----SICGKQVSVLLSFKSHSITVFLRQSAKSYSIMSYEKKIVEKVEVTTTGDVPPV-VHPVLAGQHI-------VTGTSP----IPVTSSV--TCTTACPPGV---HEHHHDHHHHHH--GSETI---------CETAEHSTHRTHTEVRAPL-ITPAAPIVSTSVSG-LAQDIVSE--GFTASAARVSAES--SHELVVETDEMRRKAAADRERYEREQAAIEKQYEHNLEKKTEKYRKEAEEQAEKIRKEMEKQHHKDVEFRKELVEAAIDKQKKEIEVEAKLARKELELERQKAIEALERSKMSTNIE------------------------------V-KFD------------AAAGKTVSEGVVVSE----------------------…
GAU88203_1_CAHS5_Ramazzottius_varieornatus	----------------------------------------MERTVEKSVEVRTTGSSHPSNVTSSQYTVER--------------------------ETTIPATLGDATYTGTPYPHGGLGH-SSSQSS---------SDSQERVTNYTHTEVRVPQ-VSMPAPIIVTSASG-LAEEMVGS--GFTASASRVTGSS--VEQMVQESPALHQKSLEEAERHDHELAKVTEKMDHKMEKKAEKYRKEAEKEADKIRKLMEKQHEKDVEFRKELVETSIEKQKKEIEIEAKHAKAELEHERQLALEALERSKMTSNVE------------------------------V-NFD------------TSVGQTVSESHVGTH----------------------…
BV898_04448_p01_hypsibius_dujardini_nhd315_core_32_85_1_protein	-------------------------------------------------------------------------------------------------------------------------------------------------TSYTHTEIKAP--LHVTSPILISSAEG-LAQEIVGE--GFTASAARVAGTA--TQEYVHETVETSRQAALDRQRRDREMEAVARRSEEEVAKKTEAYRKTAEAEAEKIRRELEKQHARDVEFRKDLVESAIDRQKREVDLEAKYAKTELEHERKLALEALERSKLESNIE------------------------------V-NFD-------------------------------------------------…
BV898_04447_p01_hypsibius_dujardini_nhd315_core_32_85_1_protein	-------------------------------------------------------------------------------------------------------------------------------------------------------------------------------------------------------------------------QRRDREMEAVARRSEEEVAKKTEAYRKTAEAEAEKIRRELEKQHARDVEFRKDLVESAIDRQKREVDLEAKYAKTELEHERKLALEPWNRSKLESNIE------------------------------V-NFD-------------------------------------------------…
OP974297_Acutuncus_antarcticus_2_CAHS_7a	------------------------------------------------------------------------------------------------------------------------------------------------------------------LFFVFS-----------GE--GFHASVSRFTGAS--KDSQVYESPALAEEAQKDYEAKQREQQLLAQAFEKELERRTEVYRKQAEVESEKIRKEMEKQHFRDVEFRKELADVAIENQKKQIDLESRYAKRELDRQRQMARESLERSKFTQEIQ------------------------------V-NLD------------TAAGHTES-GA--------------------------…
GAU88113_1_CAHS4_Ramazzottius_varieornatus	------------------------------------------MSTQQQNVQWEQNQYSTGTNGQPQDGQVH-------------------------------------------------------------------EANKEQHTSYVHTEVRMP-QLPTPVFMSSSEG---LAKELVGE--GFHASISRISAGV--QNMEIYDSPQLQAEAQRDYEAKMAEQEHLTKIFEKEIARRTELYRKEQEAESEKIRKELEKQHHRDVEFRKELVEAAIEQQKRQLDLESRYAKKELDRQRQMARQALEHSKFDQKIE------------------------------V-TLD------------SAAGQTHS-HG--------------------------…
BV898_12322_p01_hypsibius_dujardini_nhd315_core_32_85_1_protein	--------------------------------------------MSNPNFQYEQQQ----QQQQQQQREGY-------------------------------------------------------------------VQEKEQHTSYVHTEVKMPMHLAQPVFMSSSEG---LAKELIGE--GFHASISRFTGAS--KEAVIYESPKLAKEAQDDFEGKQREQEQLAQAFEKELERRTEIYRKQAEKESELIRKELEKQHMRDVEFRKELADVAIENQKKQIDIESRYAKRELDRQRQMARESLERSKFQSEIQ------------------------------V-NLE------------TAVGATQS-GS--------------------------…
OP974298_Macrobiotus_sp_2_CAHS_7b	--------------------------------------------------------------------------------------------------------------------------------------------------FLWFWSRCLREPSSTGLLHRFF-----LIKCFVGE--GLHVNVSRIMGAS--KQTSIYESPELQAEAERDYELKMKEQEQLAKDFERELEHRTLVYRKQQESEADRIRQELEKQHIRDVQFRQELADLAIENQKKQVDLEMRFAKRELDRQRRVARESLDRDKFQQQVQ------------------------------V-EIE------------SAAGNSVSQGN--------------------------…
OP974299_Macrobiotus_sp_2_CAHS_7a	-------------------------------------------------------------ISPFFYQLVV-------------------------------------------------------------------KFGFLWFLWFWYWSRCLREPFSTGLLPRFF-----LMKCFVGE--GLHVNVSRIMGAS--KQTSIYESPELQAEAERDYELKMKEQEQLAKDFERELEHRTLVYRKQQESEADRIRQELEKQHIRDVQFRQELADLAIENQKKQVDLEMRFAKRELDRQRRVARESLDRDKFQQQVQ------------------------------V-EIE------------SAAGNSVSQGN--------------------------…
OP974300_Macrobiotus_pallari_1_CAHS_7a	--------------------------------------------------------------------------------------------------------------------------------------------------FL-----CL----------------------VAGE--GMHVNIARITNAS--QQQQIHESPEIAAEAQRDYVQKMKEQEQLAQEFERELEHRTIVYRKQQEAETERIRKELEKQHLRDVEFRQNLADLAVEQQKKQVDLETRYAKRELDRQRRMARDALERTKLSENIQ------------------------------V-EID------------SGAGNTVS-GA--------------------------…
OP974301_Macrobiotus_sp_1_CAHS_7b	-------------------------------------------------------------ISPFFYQLVV-------------------------------------------------------------------KFGFLWFLWFWYWSRCLREPFSTGLLPRFF-----LMKCFVGE--GLHVNVSRIMGAS--KQTSIYESPELQAEAERDYELKMKEQEQLAKDFERELEHRTLVYRKQQESEADRIRQELEKQHIRDVQFRQELADLAIENQKKQVDLEMRFAKRELDRQRRVARESLDRDKFQQQVQ------------------------------V-EIE------------SAAGNSVSQGN--------------------------…
OP974302_Mesobiotus_philipinicus_1_CAHS_7a	--------------------------------------------------------------------------------------------------------------------------------------------------KSEMKSSINQKFSFTTKLPQNF---------LIGE--GMSVNVQRVTAAS--QEI-VYESPELAAEAQRDYEEKEKEHAQLAVAFEKELERRTEIYRKQQEEEAEKIRRELEKQHLRDVEFRQSLVEVTIENQKKQIDIETRYAKRDMDRQKRAAKESLERNKFKQEVQ------------------------------V-SIQ------------SGAGATISEGL--------------------------…
OP974303_Mesobiotus_philipinicus_1_CAHS_7b	------------------------------------------------------------------------------------------------------------------------------------------HVTFSFSIKSEMKSSINQKFSFTTKLPQNF---------LIGE--GMSVNVQRVTAAS--QEI-VYESPELAAEAQRDYEDKEKEHAQLAVAFEKELERRTEIYRKQQEEEAEKIRRELEKQHLRDVEFRQSLVEVTIENQKKQIDIETRYAKRDMDRQKRAAKESLERNKFKQEVQ------------------------------V-SIQ------------SGAGATISEGL--------------------------…
OP974304_Mesobiotus_radiatus_1_CAHS_7a	-----------------------------------------------------------------------------------------------------------------------------------------------KPLNKIKLCSSQQQYAYTLRIFRIARE---LLIIFTGE--GMSVNIQRVMGGS--QEVANYESPELAAEAQRDYEEKQKEVNLLAATFEKELERRTDAYRKQQEEQAELIRKELEKQHLRDVEFRQSLVGEAIENQKKQIDLEARYAKRDMDRQKRAAKESLERNKFQQEVQ------------------------------V-NIQ------------SGAGNTISEGL--------------------------…
OP974305_Macrobiotus_sp_1_CAHS_7a	--------------------------------------------------------------------------------------------------------------------------------------------------FLWFWSRCLREPSSTGLLHRFF-----LIKCFVGE--GLHVNVSRIMGAS--KQTSIYESPELQAEAERDYELKMKEQEQLAKDFERELEHRTLVYRKQQESEADRIRQELEKQHIRDVQFRQELADLAIENQKKQVDLEMRFAKRELDRQRRVARESLDRDKFQQQVQ------------------------------V-EIE------------SAAGNSVSQGN--------------------------…
OP974306_Acutuncus_antarcticus_1_CAHS_8a	-----------------------------------RKSVKLLVSFYRNFSNNSFISISFQLNNVELLNEFS--------------------------KFMYFSTEKIMNSLLKKFFFFQKWTFFSQFFPLARNFRHLYFSVIIFIFSYTHTDVKVGL---PNLPAPFISTSVGLAQELVGE--GFQASVSRISGAS--GELEVRDTEQQTEEARRDEEAKFREQEILSKQFERELERKTEAYRKQQEIETEKIRKELEKQHLRDVEFRKELVEQAIENQKRQIDLEARYAKKYLERERSKARSILDNSKFHTDIQ------------------------------V-N------------------------EVFFS----------------------…
OP974307_Acutuncus_antarcticus_2_CAHS_8a	-----------------------------------RKSVKLLVSFYRNFSNNSFISISFQLNNVELLNEFS--------------------------KFMYFSTEKIMNSLLKKFFFFQKWTFFSQFFPLARNFRHLYFSVIIFIFSYTHTDVKVGL---PNLPAPFISTSVGLAQELVGE--GFQASVSRISGAS--GELEVRDTEQQTEEARRDEEAKFREQEILSKQFERELERKTEAYRKQQEIETEKIRKELEKQHLRDVEFRKELVEQAIENQKRQIDLEARYAKKYLERERSKARSILDNSKFHTDIQ------------------------------V-N------------------------EVFFS----------------------…
OP974308_Paramacrobiotus_areolatus_1_CAHS_8a	--------------------------------------------------------------------------------------------------YNFSFR---------------------------------------------------------------------------------QASISRISGIT--EEMQNIDMTQLDEEARRDYESKQKEQELLQQQFEKELERKTELYRKAQEAEADIIRKELEKQHIRDVEFRKELVEHAIENQKRQIDIESKYAKKELGRERSKARSMLERQKFHSDIQ------------------------------V-RNL---------------------GQEKRQ----------------------…
OP974309_Paramacrobiotus_areolatus_1_CAHS_8d	--------------------------------RRENHNQYSLQPVLFKSYI-----LSFTFTSFSYLSAQS--------------------------RMSVQYENQNGQH-------------QE----------VCERSEVQQT-SYMQSSVKVPF---MNLPTPFISTSAVLAQDLVGE--GFQASISRITGIS--DQMESVENPQLDEEARRDLEAKQREQDTLARQYQTELERKTEAYRKAQEVEVEKIRKELEKQHLRDVEFRKEVVEMAIENQKKQIDLESRYAKKEMDRERMRARQMLEQQKFHSDIQ------------------------------V-NME------------SSAAGTHAGGQVVSE----------------------…
OP974310_Paramacrobiotus_areolatus_1_CAHS_8c	---------------------------------RDNHNQFSLLPVLSKSNI-----LSFTFTSFSNLSAQS--------------------------RMSIQYEHQNGHQ-------------QE----------VRERSEVQQT-SYMQSSVKVPF---MNLPTPFISTSAVLAQDLVGE--GFQASISRITGIS--DQMESVENPQLDEETRRDIEAKQREQDTLARQYQTELERKTEAYRKAQEVEVEKIRKELEKQHLRDVEFRKQVVEMAIENQKKQIDLESRFAKKEMDRERMRARQMLEQQ-------------------------------------------------------------------------------------------…
OP974311_Paramacrobiotus_richtersi_1_CAHS_8d	------------------------------------------------------------------------------------------------------------------------------------------------------------------------------------------ASISRISGVS--QEIQQVDSAQLDEEVRRDYESKQREAELLQQQFDQEVAKKTEAYRKQQEIEAELIRKMLEKQHIRDVEFRKELVEHAIENQKRQIDIESRYAKKELERERTKARMLLERQKFHSDIQ------------------------------V-RT--------------------------------------------------…
OP974312_Paramacrobiotus_areolatus_1_CAHS_8b	------------------------------------------------------------------------------------------------------------------------------------------------------------------------------------------ASISRITGIS--DQMENIENPQLDEEARRDIEAKQREQDMLARQYQTELERKTEAYRKAQEVEVEKIRKELEKQHLRDVEFRKEVVEMAIENQKKQIDLESRYAKKEMDRERMRARQMLEQQKFHSDIQ------------------------------V-KDS-------------------------------------------------…
OP974313_Paramacrobiotus_richtersi_1_CAHS_8b	------------------------------------------------------------------------------------------------------------------------------------------------------------------------------------------ASISRISGVS--QEIQQVDSAQLDEEVRRDYESKQREAELLQQQFDQEVAKKTEAYRKQQEIEAELIRKMLEKQHIRDVEFRKELVEHAIENQKRQIDIESRYAKKELERERTKARMLLERQKFHSDIQ------------------------------V-QA--------------------------------------------------…
OP974314_Paramacrobiotus_richtersi_1_CAHS_8e	----------------------------------------------------------------------------------------------------------------------------------------------------------------------------------------LQASISRISAVT--EDMQSIEIPELVEEARRAYAAKSHEIEVLGVQYEKELERKTEAYRKMQEAEADKIRKELEKQHMRDVEFRKEIAELAIDNQKKMIDLECRYAKKDMDRERTKVRLMLEQQKFHSDIQ------------------------------V-RI--------------------------------------------------…
OP974315_Paramacrobiotus_richtersi_1_CAHS_8a	-----------------------------------------------------------------------------------------------------------------------------------------------------------------------------------------QASISRISAVS--EEMQSIEIPELAEEARRDFAAKTREQEMLSAQYEKEVEKKTEAYRKQQEAEADKIRKELEKQHLRDVEFRKEIVELAIENQKRMIDVESRYAKKDMDRERTKVRMMLEQQKFHSDIQ------------------------------V-NI--------------------------------------------------…
OP974316_Paramacrobiotus_richtersi_1_CAHS_8c	------------------------------------------------------------------------------------------------------------------------------------------------------------------------------------------ASISRISAVT--EDMQSIEIPELVEEARRAHAAKSHEIEVLGVQYEKELERKTEAYRKMQEVEADKIRKELEKQHMRDVEFRKEIAELAIDNQKKMIDLECRYAKKDMDRERTKVRLMLEQQKFHSDIQ------------------------------V-RI--------------------------------------------------…
P0CU51_1_ParaRichtersi_CAHS_107838	------------------------------------------------------------MSAEAMNMNMN--------------------------QDAVFIPPPEGEQ-------------YE----------RKEKQEIQQT-SYLQSQVKVPL---VNLPAPFFSTS-FSAQEILGE--GFQASISRISAVS--EELSSIEIPELAEEARRDFAAKTREQEMLSANYQKEVERKTEAYRKQQEVEADKIRKELEKQHLRDVEFRKDIVEMAIENQKKMIDVESRYAKKDMDRERVKVRMMLEQQKFHSDIQ------------------------------V-NLD------------SSAAGTETGGQVVSE----------------------…
P0CU52_1_ParaRichetersi_CAHS_106094	--------------------------------------------------------------MEAMNMNIP--------------------------RDAMFVPPPESEQ-------------NG----------YHEKSEVQQT-SYMQSQVKVPH---YNFPTPYFTTS-FSAQELLGE--GFQASISRISAVT--EDMQSMEIPEFVEEARRDYAAKTRENEMLGQQYEKELERKSEAYRKHQEVEADKIRKELEKQHMRDIEFRKEIAELAIENQKRMIDLECRYAKKDMDRERTKVRMMLEQQKFHSDIQ------------------------------V-NLD------------SSAAGTESGGHVVSQ----------------------…
OP974317_Macrobiotus_Joannae_1_CAHS_8b	--------------------------------LHDC--------------------TTLSLI-MPVVENIS--------------------------RDAMFVAPEQSQD-------------YEH--------RYLEQSDAKHT-SYTHTEVKAPL---MNLPTPFISSSMGLAQQLVGE--GFQASMSRISGAS--EEFMVGDFPEIEEEARKDCDAKQREQDLMAQMFEKELQRKTEAYRKQQEIETERIRKELEKQHLRDVEFRKELMEQAIENQKRQIELEAKYAKKELERERLRARMTLDKSKFHTDIR------------------------------V-SADRLCVSFSPQISREEVAQIESAMVRPLT----------------------…
OP974318_Macrobiotus_polonicus_1_CAHS_8a	----------------------------------CEIHISFCDVSVLLLTRSLGLVRRVTSLSMPSVDVMS--------------------------RDSMFVRPEQDRH-------------------------QQRQQYVRQS-SYICTEVTAPL---MNLPTPYISTSLGLAEQLVGE--GFQTSIARISGAS--EELLVGNFPQLEEEIRRDAEAKQLEQEQLTQMFEKELCRKTEAYRKQQEIETERIRRELEKHHLRDVEFRKELMEQAIENQKRQIELEAKYAKKELERERVRARLTLDRSKFHADIR------------------------------V-NME------------SSVAGTQSEGQIVSE----------------------…
OP974319_Macrobiotus_polonicus_1_CAHS_8b	-------------------------------------TQSTAYPFRALTFWLFVQVATVVSLTMPSVDMMP--------------------------RDAMFVPPEQDRY------------------------QQREQSEVKQS-SYTHTEVKAPL---MNLPTPFISTSLGLAEQLVGE--GFQASIARISGAS--EELLVGDFPQLEEEMRRDVEAKQREQDQLAQMFEKELQRKTEAYRKQQEIETERIRKELEKQHLRDVEFRKELMEQAIENQKRQIELEAKYAKKDLERERVRARLTLDQSKFHTDIS------------------------------V-SME------------SSVAGTQSEGQIVSE----------------------…
OP974320_Macrobiotus_Joannae_1_CAHS_8a	-----------------------------------------------------YDCYLPNRLIMSAVDNIP--------------------------RDAVFVPEDQREE-------------YER--------REREQSEVKHS-SYTHTEVKAPL---MNLPTPFISTSIGLAQQLIGE--GFQASVARISGAS--EEYLVGEFPQIDEEARKDNEAKQREQELTAQMFEKELQRKTEAYRKQQEIETERIRKELEKQHLRDVDFRKELMEQAIENQKRQIELEAKYAKKELERERLRARLTLDKSKFHTDIR------------------------------V-SKM--------------------------G----------------------…
OP974321_Macrobiotus_pallari_1_CAHS_8a	------------------------------------------------------------SAKMSAVDNVQ--------------------------RDAIFVPEGEREE-------------YERRQREQGQYREREQSEVKQS-SYMHTEVKTPM---MNLPTPFISTSLGLAQQLLGE--GFQASVARISGAS--EESTVQDYPQLEEETRRDLEAKQREQDMLAQMFEKELQRKTEAYRKQQEIETERIRKELEKQHLR----------------------------------------------------------------------------------------------------------------------------------------…
OP974322_Macrobiotus_sp_2_CAHS_8a	---------------------------------------------------FFLTRSINTFSAMSAVQNVS--------------------------RDAVFVPQEQRDEEWVRQQREQYGDDWER------RVREREQSQVQHS-SYTHTEVKAPL---YNLPSPFISTSLHLAKQLIGE--GFQASIARFSGQS--EEASVEDFPELEEEARKDYEAKQREQEMLAQLFQKELERKTDAYRKQQEIETERIRKELEKQHFRDVEFRKELTEQAVENQRRQIELEAKYAKKELERERRRARNILEKSKFHTDIH------------------------------V-SF--------------------------------------------------…
P0CU44_1_Hypsi_CAHS_77611	---------------------------------------------------------------MSNYQQES--------------------------SYQYSDRSNNGQQ-------------QE----------QQEKKEVEHS-SYTHTDVKVNM---PNLIAPFISSSAGLAQELVGE--GFQASVSRITGAS--GELTVIDTEAETEEARRDLEAKAREQELLSRQFEKELERKTEAYRKQQEVETEKIRKELEKQHLRDVEFRKELMEQTIENQKRQIDLEARYAKKELERERNKVKRVLERSKFHTDIQ------------------------------V-NME------------AAAGSTHSGSSSVAV----------------------…
P0CU43_1_Hypsi_CAHS_77580	---------------------------------------------------------------MSNYQQES--------------------------SYQYSDRSNNGQQ-------------QE----------QQEKKEVEHS-SYTHTDVKVNM---PNLIAPFISSSAGLAQELVGE--GFQASVSRITGAS--GELTVIDTEAETEEARRDMEAKAREQELLSRQFEKELERKTEAYRKQQEVETEKIRKELEKQHLRDVEFRKELMEQTIENQKRQIDLEARYAKKELERERNKVKRVLERSKFHTDIQ------------------------------V-NME------------AAAGSTHSGSSSVAV----------------------…
GAV09045_1_CAHS16_Ramazzottius_varieornatus	---------------------------------------------------------MADYQQQNVYVSEN--------------------------NNSGYQQDGQQNE--------------------------QSKKEVEHS-SFTHTDVKVNL---PHIPAPFISTSAGLAQELVGE--GFQASVSRITGAS--NELHVEETEQQSEEVRRDNIAKQHEIEQLNKQFERELERKTELYRKQQEVETERIRKELEKQHLRDVEFRKELVEQTIEQQKKMIDLEARYAKKELERERQKARQTLERAKFHTDIQ------------------------------V-NMD------------ASAGNTQSSSSTVSQ----------------------…
OP974323_Macrobiotus_sp_1_CAHS_8a	-----------------------LNSIYCHVSVVLNHSALKLKPAQFSVLLNFLTRFITTFSAMSAVQNVS--------------------------RDAVFVPQEQRDEEWVRQQREQYGDDWER------RVREREQSQVQHS-SYTHTEVKAPL---YNLPSPFISTSLHLAKQLIGE--GFQASIARFSGQS--EEASVEDFPELEEEARKDYEAKQREQEMLAQLFQKELERKTDAYRKQQEIETERIRKELEKQHFRDVEFRKELTEQAVENQRRQIELEAKYAKKELERERRRARNILEKSKFHTDIH------------------------------V-SF--------------------------------------------------…
BV898_07587_p01_hypsibius_dujardini_nhd315_core_32_85_1_protein	---------------------------------------------------------------MSNYQQES--------------------------SYQYSDRSNNGQQ-------------QE----------QQEKKEVEHS-SYTHTDVKVNM---PNLIAPFISSSAGLAQELVGE--GFQASVSRITGAS--GELTVIDTEAETEEARRDMEAKAREQELLSRQFEKELERKTEAYRKQQEVETEKIRKELEKQHLRDVEFRKELMEQTIENQKRQIDLEARYAKKELERERNKVKRVLERSKFHTDIQ------------------------------V-NME------------AAAGSTHSGSSSVAV----------------------…
GAU88387_1_CAHS6_Ramazzottius_varieornatus	-----------------------------------------------MEQQHFEKTVITQQQGGD-------------------------------------------------------------SSAAHHASSAHHTEQQTQSSSYTHTEVSAPV--ITAPPPIISTGAAGLADQIVGQ--GFSASAARISGAS--VDVAVAETPEMRQKSAEDQARYQREQEAIARAHEKDLEKKTEHYRKEAEAEAERIRKALEQQHARDVEFRKEVVESAIDKQKREVDLEAKYAKKELEHERELAMNALEQSKLQTNVQ------------------------------V-QME------------TAAGTTVTGGTTVSQ----------------------…
GAV04192_1_CAHS13_Ramazzottius_varieornatus	--------------------------------------------------------------------------------------------------------------------------------------MSHHVGDHHDYKEYTHTEMKAPV--IQSMSPVIASGVSGLAEELVSH--GGTTSTARVSASA--VPI-VHDTPELRQKSAEDNARYQREQETIARQHEKDLEKKTEAYRKEAEAEAEKIRKQLEAQHARDVEFRKEIVETAIDRQKREIELEAKYAKKELEHERQLALKALEQSKLATNVR------------------------------V-QMD------------TSAGSTFSSGVSTHV----------------------…
GAV02446_1_CAHS12_Ramazzottius_varieornatus	-----------------------------------------------MSHTHEQKFERVEERKVDDKKGLQEVRVGVDTGHGDPALNFTPTDATLVRTGGVGGTTASSHSSHMSSSTGGAVTGASQYSSTMHQEGGHMTTEASKNTSYTHTEVRAPV--IDTAPPIISTGASGMAEQIVGQ--GFTASAARITGSS--ADVNIVETAEAREKRMRDEEKYAREQEAINRHADKDLEKKTEAYRKEAEHEAEKIRKALEKQHERDIEFRKEVVGSTIEKQKAEIELEAKRAKAALEHERQLANDALERSKMHTDVQ------------------------------V-TMD------------TAAGHTVSGGTTMSS----------------------…
GAV01369_1_CAHS10_Ramazzottius_varieornatus	-----------------------------------------------MPLHHDTTL-------------------------------------------------------------------------------SHMEQDRSKTSSYTHSEATAPL--IHPTPPIIATGTEGMAQDIVGH--GFAASATRVTSQT--ATGIVHETPQTLEQAHAYQQKHDKEQEDIRGQAEKELEKKTEKYRKEAEEQAEKIRKELEKQHHRDIEFRKEVVESAIDRQKREVELAADYAKKRLEHEKALAMDALEQSKLRTDIQ------------------------------V-NMN------------TATGSTSTGATVRSE----------------------…
GAU90929_1_CAHS7_Ramazzottius_varieornatus	--------------------------------------------MPVLPMSEEMSESVTTYNAGDHN----------------------------------GHKPVMAAAAHASSNVKQQQQQQQQAAPAQPQVTAATHKDLIGHRAQTYSSINPPA--IHLSPVLVSPGTMGPADEIVGH--GLVASAACVSATA--TPF-VFETAEQAEKSLKDREDYLREQEKISLEHEKKLEKLTDSYRKSTEEEAERIRKELEKQHERDVAFRKDVLNSTIDRQQKEVDLQVKYAKKQLEHEREMAIHALEEAKAQAEVH------------------------------V-QMD------------TAAGTTFSDVNSSAS----------------------…
BV898_02951_p01_hypsibius_dujardini_nhd315_core_32_85_1_protein	---------------------------------------------------------------------------------------------------------------------------------------GSASASAEKTTNYTHTEIRAPM--VNPLPPIISTGAAGLAQEIVGE--GFTASATRISGAA--ATTQVLESQASREQAFKDQEKYSREQASIARAHDKDLEKKTEEYRKTAEAEAEKIRKELEKQHARDVEFRKDLVESAIDRQKREVDLEAKYAKKELEHERELAMNALEQSKMATNVQ------------------------------V-QMD-------------------------------------------------…
BV898_05814_p01_hypsibius_dujardini_nhd315_core_32_85_1_protein	---------------------------------------------------------------------------------------------------------------------------------------GNVVKEAEKTTSYTHTEAHAPL--ITPSQPFIVTGAAGLAQEIVGE--GFTASASRISGGA--VNTKVIETAEMRQKELREQEQFAREQAAIIQHHDKDLARKTEKYQKEAEAEAEKIRKELEKQHARDVEFRKDLVETAIDRQKQEIDLEAKKAKADLERERQMAKEALDNSKMQTNIE------------------------------V-QMN-------------------------------------------------…
sp_P0CU46_1_CAHS2_HYPDU	-----------------------------------------------MSQQYEKKVERTEVVYGG-----------------------------------------------------------------DRRVEGSASASAEKTTNYTHTEIRAPM--VNPLPPIISTGAAGLAQEIVGE--GFTASATRISGAA--ATTQVLESQASREQAFKDQEKYSREQAAIARAHDKDLEKKTEEYRKTAEAEAEKIRKELEKQHARDVEFRKDLVESAIDRQKREVDLEAKYAKKELEHERELAMNALEQSKMATNVQ------------------------------V-QMD------------TAAGTTVSGGTTVSE----------------------…
