# Supplementary material for: The Evolution of Temperature and Desiccation-Related Protein Families in Tardigrada Reveals a Complex Acquisition of Extremotolerance
Source: Genome Biol Evol. 2023 Nov 29;16(1):evad217. doi: 10.1093/gbe/evad217 (PMC10799326; doi:10.1093/gbe/evad217)
Supplement: evad217_Supplementary_Data [file evad217_supplementary_data.zip › SupplementalInformation/SupplementalInformation/CAHS_Complete/CAHS.tRCFV.txt]

tRCFV values:
EZ761416_1_TSA_Milnesium_tardigradum_contig18941	0.00316836580693958
EZ763024_1_TSA_Milnesium_tardigradum_contig26455	0.00292976378981665
EZ760591_1_TSA_Milnesium_tardigradum_contig10939	0.00232932674662685
EZ758904_1_TSA_Milnesium_tardigradum_contig00023	0.00339719305492111
EZ761505_1_TSA_Milnesium_tardigradum_contig19345	0.00285920559125659
P0CU48_1_Hypsi_CAHS_94205	0.00130420291636625
P0CU45_1_Hypsi_CAHS_94205	0.00116228670217453
J7M799_1_Ramazzottius_CAHS1	0.00191480772635298
OP974251_Acutuncus_antarcticus_1_CAHS_2a	0.00229632715041101
OP974252_Acutuncus_antarcticus_1_CAHS_2b	0.00233649353747212
OP974253_Acutuncus_antarcticus_2_CAHS_2a	0.00229632715041101
BV898_10309_p01_hypsibius_dujardini_nhd315_core_32_85_1_protein	0.00122691719103972
BV898_04552_p01_hypsibius_dujardini_nhd315_core_32_85_1_protein	0.00178697935024185
P0CU50_1_CAHS8_HYPDU	0.00130420291636625
OP974254_Paramacrobiotus_areolatus_1_CAHS_2c	0.00201584236976987
OP974255_Paramacrobiotus_richtersi_1_CAHS_2a	0.00258569992542219
OP974256_Paramacrobiotus_richtersi_1_CAHS_2d	0.00349353490354675
OP974257_Paramacrobiotus_areolatus_1_CAHS_2b	0.00227478821831687
OP974258_Paramacrobiotus_areolatus_1_CAHS_2d	0.00201584236976987
OP974259_Paramacrobiotus_richtersi_1_CAHS_2e	0.00267127168293236
OP974260_Paramacrobiotus_areolatus_1_CAHS_2a	0.00265132292603458
OP974261_Paramacrobiotus_richtersi_1_CAHS_2b	0.00180657053119899
OP974262_Macrobiotus_polonicus_1_CAHS_2a	0.00257293917100296
OP974263_Macrobiotus_sp_2_CAHS_2a	0.00156903153065009
OP974264_Macrobiotus_sp_1_CAHS_2a	0.0015016783366906
OP974265_Dactylobiotus_sp_CAHS_2a	0.0018464516417001
OP974266_Dactylobiotus_sp_CAHS_2b	0.0018247713542027
OP974267_Dactylobiotus_sp_CAHS_2c	0.00165450472267911
OP974268_Mesobiotus_radiatus_1_CAHS_2a	0.00214435625281061
OP974269_Paramacrobiotus_areolatus_1_CAHS_1b	0.00222519015193807
OP974270_Paramacrobiotus_richtersi_1_CAHS_1a	0.00222632426564703
OP974271_Paramacrobiotus_areolatus_1_CAHS_1a	0.00205436355923828
J7MDG6_1_Ramazzottius_CAHS2	0.00176255846890979
GAU91761_1_CAHS8_Ramazzottius_varieornatus	0.00214160388414696
BV898_04449_p01_hypsibius_dujardini_nhd315_core_32_85_1_protein	0.0018636906929923
OP974324_Acutuncus_antarcticus_1_CAHS_5a	0.0022951814762578
OP974272_Paramacrobiotus_richtersi_1_CAHS_5a	0.00153975278417081
OP974273_Paramacrobiotus_richtersi_1_CAHS_5c	0.00150677455487223
OP974274_Paramacrobiotus_areolatus_1_CAHS_5a	0.00109547834113537
OP974275_Paramacrobiotus_areolatus_1_CAHS_5b	0.00230353693056211
OP974276_Paramacrobiotus_richtersi_1_CAHS_5b	0.00128266448929062
OP974277_Macrobiotus_Joannae_1_CAHS_5b	0.00208073239093501
OP974278_Macrobiotus_Joannae_1_CAHS_5a	0.0014465343323118
OP974279_Macrobiotus_sp_1_CAHS_5a	0.00118739384364308
OP974280_Macrobiotus_sp_2_CAHS_5b	0.00138994551355731
OP974281_Macrobiotus_sp_2_CAHS_5a	0.00241234284270337
OP974282_Dactylobiotus_sp_CAHS_5a	0.00181962840926581
GAU95723_1_CAHS9_Ramazzottius_varieornatus	0.00253065704510299
BV898_04607_p01_hypsibius_dujardini_nhd315_core_32_85_1_protein	0.00299355757867671
OP974283_Acutuncus_antarcticus_2_CAHS_6a	0.00202734710431058
P0CU47_1_Hypsibius_CAHS	0.00242425703024925
J7M3T1_1_Ramazzottius_CAHS3	0.00217324362597254
GAV06915_1_CAHS14_Ramazzottius_varieornatus	0.00259677781459729
GAV02176_1_CAHS11_Ramazzottius_varieornatus	0.0021320063646205
GAV06916_1_CAHS15_Ramazzottius_varieornatus	0.00279131607183199
OP974284_Paramacrobiotus_richtersi_1_CAHS_6b	0.0024185542577322
OP974285_Paramacrobiotus_richtersi_1_CAHS_6e	0.00285798233485574
OP974286_Paramacrobiotus_richtersi_1_CAHS_6c	0.00228686699720234
OP974287_Paramacrobiotus_richtersi_1_CAHS_6d	0.00222470499387673
OP974288_Paramacrobiotus_areolatus_1_CAHS_6c	0.00219201281969082
OP974289_Macrobiotus_polonicus_1_CAHS_6b	0.00224468363658606
OP974290_Macrobiotus_sp_1_CAHS_6a	0.00187735363748606
OP974291_Macrobiotus_polonicus_1_CAHS_6a	0.00224468363658606
OP974292_Paramacrobiotus_areolatus_1_CAHS_4a	0.0027877277475915
OP974293_Paramacrobiotus_richtersi_1_CAHS_4a	0.00316594675395817
OP974294_Macrobiotus_Joannae_1_CAHS_4a	0.00251736870862534
OP974295_Macrobiotus_sp_2_CAHS_4a	0.00243300224982338
OP974296_Macrobiotus_sp_1_CAHS_4a	0.00279806732232752
GAU88203_1_CAHS5_Ramazzottius_varieornatus	0.00299676479536377
BV898_04448_p01_hypsibius_dujardini_nhd315_core_32_85_1_protein	0.00214464635988567
BV898_04447_p01_hypsibius_dujardini_nhd315_core_32_85_1_protein	0.0036976958000817
OP974297_Acutuncus_antarcticus_2_CAHS_7a	0.00198340544392611
GAU88113_1_CAHS4_Ramazzottius_varieornatus	0.00173306277386348
BV898_12322_p01_hypsibius_dujardini_nhd315_core_32_85_1_protein	0.00203222310870921
OP974298_Macrobiotus_sp_2_CAHS_7b	0.00250164833178884
OP974299_Macrobiotus_sp_2_CAHS_7a	0.00274945852690031
OP974300_Macrobiotus_pallari_1_CAHS_7a	0.00179297510770407
OP974301_Macrobiotus_sp_1_CAHS_7b	0.00272810015246347
OP974302_Mesobiotus_philipinicus_1_CAHS_7a	0.00194415026469492
OP974303_Mesobiotus_philipinicus_1_CAHS_7b	0.00191621485547715
OP974304_Mesobiotus_radiatus_1_CAHS_7a	0.00229746711299686
OP974305_Macrobiotus_sp_1_CAHS_7a	0.00240832992939989
OP974306_Acutuncus_antarcticus_1_CAHS_8a	0.00340067490569816
OP974307_Acutuncus_antarcticus_2_CAHS_8a	0.00340067490569816
OP974308_Paramacrobiotus_areolatus_1_CAHS_8a	0.00326437951048035
OP974309_Paramacrobiotus_areolatus_1_CAHS_8d	0.00227849071448078
OP974310_Paramacrobiotus_areolatus_1_CAHS_8c	0.00239386467360553
OP974311_Paramacrobiotus_richtersi_1_CAHS_8d	0.00299002093328113
OP974312_Paramacrobiotus_areolatus_1_CAHS_8b	0.00345901130782714
OP974313_Paramacrobiotus_richtersi_1_CAHS_8b	0.0029895558442562
OP974314_Paramacrobiotus_richtersi_1_CAHS_8e	0.00261504285339899
OP974315_Paramacrobiotus_richtersi_1_CAHS_8a	0.00270255813108968
OP974316_Paramacrobiotus_richtersi_1_CAHS_8c	0.0025594737241103
P0CU51_1_ParaRichtersi_CAHS_107838	0.00211216988126827
P0CU52_1_ParaRichetersi_CAHS_106094	0.00198602713914905
OP974317_Macrobiotus_Joannae_1_CAHS_8b	0.00183433011724335
OP974318_Macrobiotus_polonicus_1_CAHS_8a	0.00204318755405171
OP974319_Macrobiotus_polonicus_1_CAHS_8b	0.00184272843352804
OP974320_Macrobiotus_Joannae_1_CAHS_8a	0.00180466903944572
OP974321_Macrobiotus_pallari_1_CAHS_8a	0.00256879526186276
OP974322_Macrobiotus_sp_2_CAHS_8a	0.0022912173913118
P0CU44_1_Hypsi_CAHS_77611	0.00179400407389933
P0CU43_1_Hypsi_CAHS_77580	0.00181045918373062
GAV09045_1_CAHS16_Ramazzottius_varieornatus	0.00205035812096963
OP974323_Macrobiotus_sp_1_CAHS_8a	0.00203990401332156
BV898_07587_p01_hypsibius_dujardini_nhd315_core_32_85_1_protein	0.00181045918373062
GAU88387_1_CAHS6_Ramazzottius_varieornatus	0.00201004483348927
GAV04192_1_CAHS13_Ramazzottius_varieornatus	0.00150169021950202
GAV02446_1_CAHS12_Ramazzottius_varieornatus	0.00275708453379906
GAV01369_1_CAHS10_Ramazzottius_varieornatus	0.00202258179264414
GAU90929_1_CAHS7_Ramazzottius_varieornatus	0.0019468336247221
BV898_02951_p01_hypsibius_dujardini_nhd315_core_32_85_1_protein	0.00142557301896346
BV898_05814_p01_hypsibius_dujardini_nhd315_core_32_85_1_protein	0.00181537869053544
sp_P0CU46_1_CAHS2_HYPDU	0.00165805020425604
