# Supplementary material for: The Evolution of Temperature and Desiccation-Related Protein Families in Tardigrada Reveals a Complex Acquisition of Extremotolerance
Source: Genome Biol Evol. 2023 Nov 29;16(1):evad217. doi: 10.1093/gbe/evad217 (PMC10799326; doi:10.1093/gbe/evad217)
Supplement: evad217_Supplementary_Data [file evad217_supplementary_data.zip › SupplementalInformation/SupplementalInformation/CAHS_Complete/CAHS_ML/CAHS.fas.contree]

(EZ761416_1_TSA_Milnesium_tardigradum_contig18941:0.4548119940,(EZ763024_1_TSA_Milnesium_tardigradum_contig26455:0.5979433175,(EZ758904_1_TSA_Milnesium_tardigradum_contig00023:1.3707315625,((((((((P0CU48_1_Hypsi_CAHS_94205:0.0000021119,P0CU50_1_CAHS8_HYPDU:0.0000021119)76:0.0000021119,BV898_10309_p01_hypsibius_dujardini_nhd315_core_32_85_1_protein:0.0063336960)70:0.0000020679,P0CU45_1_Hypsi_CAHS_94205:0.0127146725)62:0.0024066525,BV898_04552_p01_hypsibius_dujardini_nhd315_core_32_85_1_protein:0.0918512277)97:0.2087067321,J7M799_1_Ramazzottius_CAHS1:0.7742318673)61:0.1905047634,((((OP974251_Acutuncus_antarcticus_1_CAHS_2a:0.0000021119,OP974253_Acutuncus_antarcticus_2_CAHS_2a:0.0000021119)99:0.2442254217,OP974252_Acutuncus_antarcticus_1_CAHS_2b:0.1535818081)100:1.0060697228,(((OP974254_Paramacrobiotus_areolatus_1_CAHS_2c:0.0000021119,OP974258_Paramacrobiotus_areolatus_1_CAHS_2d:0.0000021119)75:0.0000024338,OP974257_Paramacrobiotus_areolatus_1_CAHS_2b:0.0185634934)100:1.1827896583,((OP974265_Dactylobiotus_sp_CAHS_2a:0.0684791526,OP974266_Dactylobiotus_sp_CAHS_2b:0.0125399830)100:0.3825124079,OP974267_Dactylobiotus_sp_CAHS_2c:0.7453660773)96:0.2437418915)83:0.0328182754)53:0.2343630600,(((OP974255_Paramacrobiotus_richtersi_1_CAHS_2a:1.2827764763,(((OP974256_Paramacrobiotus_richtersi_1_CAHS_2d:0.0068342261,OP974261_Paramacrobiotus_richtersi_1_CAHS_2b:0.0497551557)100:0.0170541747,OP974259_Paramacrobiotus_richtersi_1_CAHS_2e:0.0000021119)100:0.3605026561,OP974260_Paramacrobiotus_areolatus_1_CAHS_2a:0.1894291931)100:0.2321805815)94:0.2778309126,(OP974262_Macrobiotus_polonicus_1_CAHS_2a:0.3352780741,(OP974263_Macrobiotus_sp_2_CAHS_2a:0.0085067784,OP974264_Macrobiotus_sp_1_CAHS_2a:0.0000023560)100:0.4994469883)99:0.2472281874)100:0.5279138204,OP974268_Mesobiotus_radiatus_1_CAHS_2a:1.7059591199)73:0.1596885583)59:0.4650699942)89:0.1324049647,((((((OP974324_Acutuncus_antarcticus_1_CAHS_5a:0.7385191056,BV898_04607_p01_hypsibius_dujardini_nhd315_core_32_85_1_protein:0.2690760585)99:0.2590591751,GAU95723_1_CAHS9_Ramazzottius_varieornatus:1.2361862768)100:0.6215837222,(((((OP974272_Paramacrobiotus_richtersi_1_CAHS_5a:0.0000021119,OP974273_Paramacrobiotus_richtersi_1_CAHS_5c:0.0000021119)100:0.3352879881,OP974275_Paramacrobiotus_areolatus_1_CAHS_5b:0.1534991922)100:0.1035466547,(OP974278_Macrobiotus_Joannae_1_CAHS_5a:0.6349094176,(OP974279_Macrobiotus_sp_1_CAHS_5a:0.0000021119,OP974280_Macrobiotus_sp_2_CAHS_5b:0.0000020796)100:0.2574526151)100:0.4036887500)100:0.1997515378,OP974282_Dactylobiotus_sp_CAHS_5a:0.8740616001)100:0.2785910203,((OP974274_Paramacrobiotus_areolatus_1_CAHS_5a:0.0000023802,(OP974277_Macrobiotus_Joannae_1_CAHS_5b:0.4700043553,OP974281_Macrobiotus_sp_2_CAHS_5a:0.3446939304)100:0.5228801222)100:0.2635677590,OP974276_Paramacrobiotus_richtersi_1_CAHS_5b:0.3109857836)100:0.5947456747)100:0.3532928375)100:0.4255510030,(((OP974292_Paramacrobiotus_areolatus_1_CAHS_4a:0.0809399076,OP974293_Paramacrobiotus_richtersi_1_CAHS_4a:0.3691605101)100:0.0850888269,((OP974294_Macrobiotus_Joannae_1_CAHS_4a:0.3221109692,(OP974295_Macrobiotus_sp_2_CAHS_4a:0.0744371277,OP974296_Macrobiotus_sp_1_CAHS_4a:0.0396648321)100:0.2350408610)99:0.1047357168,GAU88203_1_CAHS5_Ramazzottius_varieornatus:1.1011808257)95:0.1137877083)96:0.3403341012,(BV898_04448_p01_hypsibius_dujardini_nhd315_core_32_85_1_protein:0.0000021545,BV898_04447_p01_hypsibius_dujardini_nhd315_core_32_85_1_protein:0.0981210649)100:0.5524732372)100:0.3949467533)80:0.1453569094,(((GAU88387_1_CAHS6_Ramazzottius_varieornatus:0.1971482366,GAV04192_1_CAHS13_Ramazzottius_varieornatus:0.8195380403)91:0.1100112628,GAU90929_1_CAHS7_Ramazzottius_varieornatus:1.4068723695)39:0.0591124054,((GAV02446_1_CAHS12_Ramazzottius_varieornatus:0.6574673843,GAV01369_1_CAHS10_Ramazzottius_varieornatus:0.9335727127)57:0.1919621834,((BV898_02951_p01_hypsibius_dujardini_nhd315_core_32_85_1_protein:0.0110547315,sp_P0CU46_1_CAHS2_HYPDU:0.0000022297)100:0.2582146328,BV898_05814_p01_hypsibius_dujardini_nhd315_core_32_85_1_protein:0.6915395286)72:0.0859084337)27:0.1283406321)70:0.1579709018)87:0.1921710897,((((OP974283_Acutuncus_antarcticus_2_CAHS_6a:0.1658797392,P0CU47_1_Hypsibius_CAHS:0.2658754253)100:0.3285555078,((J7M3T1_1_Ramazzottius_CAHS3:0.2648059791,(GAV06915_1_CAHS14_Ramazzottius_varieornatus:0.1337008561,GAV06916_1_CAHS15_Ramazzottius_varieornatus:0.2722329192)98:0.0683231068)99:0.0620553953,GAV02176_1_CAHS11_Ramazzottius_varieornatus:0.1071091351)100:0.4245533128)98:0.0917101147,((((OP974284_Paramacrobiotus_richtersi_1_CAHS_6b:0.0000029245,OP974285_Paramacrobiotus_richtersi_1_CAHS_6e:0.0000021119)100:0.1822210761,(OP974286_Paramacrobiotus_richtersi_1_CAHS_6c:0.2795135526,OP974287_Paramacrobiotus_richtersi_1_CAHS_6d:0.5187404543)98:0.0681475386)99:0.1443284735,OP974288_Paramacrobiotus_areolatus_1_CAHS_6c:0.1118172587)99:0.1365647073,((OP974289_Macrobiotus_polonicus_1_CAHS_6b:0.0000021119,OP974291_Macrobiotus_polonicus_1_CAHS_6a:0.0000021119)100:0.2115621467,OP974290_Macrobiotus_sp_1_CAHS_6a:0.2288813200)84:0.1549956686)84:0.1896055471)100:2.1683410188,((((OP974297_Acutuncus_antarcticus_2_CAHS_7a:0.2202135173,BV898_12322_p01_hypsibius_dujardini_nhd315_core_32_85_1_protein:0.2934017756)99:0.1000127442,((((OP974298_Macrobiotus_sp_2_CAHS_7b:0.0000024041,OP974305_Macrobiotus_sp_1_CAHS_7a:0.0000021119)100:0.0333526461,(OP974299_Macrobiotus_sp_2_CAHS_7a:0.0000021119,OP974301_Macrobiotus_sp_1_CAHS_7b:0.0000021119)100:0.0399064268)100:0.6501168632,OP974300_Macrobiotus_pallari_1_CAHS_7a:0.4267574612)97:0.2900419540,((OP974302_Mesobiotus_philipinicus_1_CAHS_7a:0.0000021119,OP974303_Mesobiotus_philipinicus_1_CAHS_7b:0.0106588764)100:0.3775578866,OP974304_Mesobiotus_radiatus_1_CAHS_7a:0.4926037190)100:0.7417821947)100:0.8220557330)59:0.0881249700,GAU88113_1_CAHS4_Ramazzottius_varieornatus:0.5939383033)100:0.4497304747,(((OP974306_Acutuncus_antarcticus_1_CAHS_8a:0.0000021119,OP974307_Acutuncus_antarcticus_2_CAHS_8a:0.0000021119)100:0.9178608808,((P0CU44_1_Hypsi_CAHS_77611:0.0065820936,(P0CU43_1_Hypsi_CAHS_77580:0.0000021119,BV898_07587_p01_hypsibius_dujardini_nhd315_core_32_85_1_protein:0.0000021119)65:0.0000028963)100:0.3303272906,GAV09045_1_CAHS16_Ramazzottius_varieornatus:0.4300699369)87:0.0759795873)97:0.2250958033,(((OP974308_Paramacrobiotus_areolatus_1_CAHS_8a:0.4551874959,(OP974311_Paramacrobiotus_richtersi_1_CAHS_8d:0.0000024215,OP974313_Paramacrobiotus_richtersi_1_CAHS_8b:0.0387496299)100:0.3779310011)100:0.4274550387,(((OP974309_Paramacrobiotus_areolatus_1_CAHS_8d:0.0532096671,OP974310_Paramacrobiotus_areolatus_1_CAHS_8c:0.0501141644)100:0.0585259423,OP974312_Paramacrobiotus_areolatus_1_CAHS_8b:0.1513316967)100:0.4034751223,(((OP974314_Paramacrobiotus_richtersi_1_CAHS_8e:0.0385665325,OP974316_Paramacrobiotus_richtersi_1_CAHS_8c:0.0432386936)100:0.4467591578,P0CU52_1_ParaRichetersi_CAHS_106094:0.0790046339)100:0.1623919277,(OP974315_Paramacrobiotus_richtersi_1_CAHS_8a:0.1866713592,P0CU51_1_ParaRichtersi_CAHS_107838:0.1259215035)100:0.0603859833)100:0.2648037340)100:0.1149122993)100:0.1451921110,((OP974317_Macrobiotus_Joannae_1_CAHS_8b:0.3672785571,(OP974320_Macrobiotus_Joannae_1_CAHS_8a:0.1896013308,(OP974321_Macrobiotus_pallari_1_CAHS_8a:0.1623036345,(OP974322_Macrobiotus_sp_2_CAHS_8a:0.0199199924,OP974323_Macrobiotus_sp_1_CAHS_8a:0.0000029035)100:0.4553010963)83:0.0664021027)83:0.1560701280)82:0.1330703704,(OP974318_Macrobiotus_polonicus_1_CAHS_8a:0.3407283942,OP974319_Macrobiotus_polonicus_1_CAHS_8b:0.0570845797)100:0.1505499366)100:0.3422413724)95:0.1661542911)100:0.4592004007)100:0.6217531698)83:0.1052129816)94:0.1720901352)89:0.0631394965,(((OP974269_Paramacrobiotus_areolatus_1_CAHS_1b:0.1015068346,OP974271_Paramacrobiotus_areolatus_1_CAHS_1a:0.2660185078)100:0.4336912969,OP974270_Paramacrobiotus_richtersi_1_CAHS_1a:0.7457611554)100:0.7708087526,((J7MDG6_1_Ramazzottius_CAHS2:0.3041890637,GAU91761_1_CAHS8_Ramazzottius_varieornatus:0.2450227285)100:0.2766714037,BV898_04449_p01_hypsibius_dujardini_nhd315_core_32_85_1_protein:0.5651535918)98:0.1496674256)63:0.1884776591)100:0.8954426296)92:0.1006689299)92:0.2295362692,(EZ760591_1_TSA_Milnesium_tardigradum_contig10939:0.3324904596,EZ761505_1_TSA_Milnesium_tardigradum_contig19345:3.2051105909)93:0.2692247104);
