# Supplementary material for: The Evolution of Temperature and Desiccation-Related Protein Families in Tardigrada Reveals a Complex Acquisition of Extremotolerance
Source: Genome Biol Evol. 2023 Nov 29;16(1):evad217. doi: 10.1093/gbe/evad217 (PMC10799326; doi:10.1093/gbe/evad217)
Supplement: evad217_Supplementary_Data [file evad217_supplementary_data.zip › SupplementalInformation/SupplementalInformation/CAHS_Complete/CAHS_ML/CAHS.fas.iqtree]

IQ-TREE 2.2.2.3 COVID-edition built May  3 2023

Input file name: CAHS.fas
Type of analysis: ModelFinder + tree reconstruction + ultrafast bootstrap (1000 replicates)
Random seed number: 344574

REFERENCES
----------

To cite IQ-TREE please use:

Bui Quang Minh, Heiko A. Schmidt, Olga Chernomor, Dominik Schrempf,
Michael D. Woodhams, Arndt von Haeseler, and Robert Lanfear (2020)
IQ-TREE 2: New models and efficient methods for phylogenetic inference
in the genomic era. Mol. Biol. Evol., in press.
https://doi.org/10.1093/molbev/msaa015

To cite ModelFinder please use: 

Subha Kalyaanamoorthy, Bui Quang Minh, Thomas KF Wong, Arndt von Haeseler,
and Lars S Jermiin (2017) ModelFinder: Fast model selection for
accurate phylogenetic estimates. Nature Methods, 14:587–589.
https://doi.org/10.1038/nmeth.4285

Since you used ultrafast bootstrap (UFBoot) please also cite: 

Diep Thi Hoang, Olga Chernomor, Arndt von Haeseler, Bui Quang Minh,
and Le Sy Vinh (2018) UFBoot2: Improving the ultrafast bootstrap
approximation. Mol. Biol. Evol., 35:518–522.
https://doi.org/10.1093/molbev/msx281

SEQUENCE ALIGNMENT
------------------

Input data: 114 sequences with 440 amino-acid sites
Number of constant sites: 74 (= 16.8182% of all sites)
Number of invariant (constant or ambiguous constant) sites: 74 (= 16.8182% of all sites)
Number of parsimony informative sites: 324
Number of distinct site patterns: 406

ModelFinder
-----------

Best-fit model according to BIC: Q.insect+R6

List of models sorted by BIC scores: 

Model                  LogL         AIC      w-AIC        AICc     w-AICc         BIC      w-BIC
Q.insect+R6      -27811.945   56093.890 - 6.78e-12   56637.615 +    0.212   57054.282 +    0.835
Q.insect+R5      -27819.829   56105.658 - 1.89e-14   56634.998 +    0.783   57057.876 +    0.138
Q.insect+I+R6    -27812.496   56096.991 - 1.44e-12   56648.045 -  0.00115   57061.470 -    0.023
Q.insect+I+R5    -27820.478   56108.955 - 3.63e-15   56645.443 -  0.00422   57065.261 -  0.00345
Q.insect+F+R5    -27770.826   56045.653 +    0.202   56727.535 -  6.3e-21   57075.520 - 2.04e-05
Q.insect+F+R6    -27767.545   56043.091 +    0.728   56743.307 - 2.37e-24   57081.131 - 1.23e-06
Q.insect+F+I+R5  -27771.269   56048.537 -   0.0478   56739.527 - 1.57e-23   57082.491 - 6.25e-07
Q.pfam+R6        -27827.316   56124.632 - 1.43e-18   56668.358 - 4.46e-08   57085.024 - 1.76e-07
Q.pfam+R5        -27833.499   56132.997 - 2.18e-20   56662.337 - 9.06e-07   57085.216 -  1.6e-07
LG+R5            -27834.675   56135.349 - 6.74e-21   56664.689 -  2.8e-07   57087.568 - 4.94e-08
LG+R6            -27829.727   56129.454 - 1.28e-19   56673.180 - 4.01e-09   57089.846 - 1.58e-08
Q.pfam+I+R6      -27827.477   56126.954 - 4.48e-19   56678.008 - 3.58e-10   57091.433 - 7.15e-09
Q.pfam+I+R5      -27833.761   56135.522 - 6.18e-21   56672.010 - 7.19e-09   57091.827 - 5.87e-09
Q.insect+F+I+R6  -27770.053   56050.106 -   0.0218   56759.671 - 6.63e-28   57092.233 - 4.79e-09
LG+I+R5          -27834.462   56136.923 - 3.07e-21   56673.411 - 3.57e-09   57093.229 - 2.91e-09
LG+I+R6          -27829.823   56131.646 - 4.29e-20   56682.700 - 3.43e-11   57096.125 - 6.85e-10
LG+R4            -27850.236   56162.472 - 8.69e-27   56677.780 - 4.02e-10   57106.517 - 3.79e-12
LG+I+R4          -27850.774   56165.549 - 1.87e-27   56687.829 - 2.64e-12   57113.681 - 1.06e-13
LG+G4            -27887.045   56226.090 - 1.33e-40   56707.799 - 1.22e-16   57149.702 - 1.59e-21
LG+I+G4          -27886.224   56226.447 - 1.11e-40   56714.711 - 3.84e-18   57154.145 - 1.72e-22
Q.yeast+F+R5     -27837.282   56178.564 - 2.78e-30   56860.446 - 8.68e-50   57208.431 - 2.81e-34
LG+R3            -27908.063   56274.125 - 4.94e-51   56775.744 - 2.14e-31   57209.997 - 1.28e-34
Q.yeast+F+R6     -27833.784   56175.567 - 1.25e-29   56875.784 - 4.05e-53   57213.608 - 2.11e-35
Q.yeast+F+I+R5   -27837.863   56181.726 - 5.73e-31   56872.715 - 1.88e-52   57215.680 - 7.49e-36
Q.pfam+F+R5      -27841.437   56186.875 - 4.36e-32   56868.757 - 1.36e-51   57216.742 - 4.41e-36
LG+I+R3          -27910.046   56280.092 -  2.5e-52   56788.513 - 3.62e-34   57220.050 - 8.43e-37
Q.pfam+F+R6      -27837.722   56183.444 - 2.43e-31   56883.661 -  7.9e-55   57221.485 - 4.11e-37
Q.pfam+F+I+R5    -27841.886   56189.771 - 1.03e-32   56880.760 - 3.37e-54   57223.725 - 1.34e-37
Q.yeast+F+I+R6   -27836.804   56183.609 - 2.23e-31   56893.174 - 6.79e-57   57225.736 - 4.91e-38
Q.pfam+F+I+R6    -27838.354   56186.708 - 4.74e-32   56896.273 - 1.44e-57   57228.835 - 1.04e-38
VT+R5            -27918.555   56303.110 - 2.51e-57   56832.450 - 1.04e-43   57255.328 - 1.84e-44
VT+R6            -27913.900   56297.800 - 3.57e-56   56841.526 - 1.11e-45   57258.193 -  4.4e-45
VT+I+R5          -27918.879   56305.759 - 6.68e-58   56842.247 - 7.77e-46   57262.064 - 6.35e-46
VT+I+R6          -27918.690   56309.380 - 1.09e-58   56860.434 - 8.73e-50   57273.859 - 1.74e-48
LG+F+R5          -27874.221   56252.442 - 2.52e-46   56934.324 - 7.87e-66   57282.309 - 2.55e-50
LG+F+R6          -27869.553   56247.106 - 3.64e-45   56947.322 - 1.18e-68   57285.147 - 6.17e-51
Q.yeast+R6       -27927.553   56325.105 -  4.2e-62   56868.831 - 1.31e-51   57285.497 - 5.18e-51
LG+F+I+R5        -27874.299   56254.598 - 8.59e-47   56945.587 - 2.82e-68   57288.552 - 1.12e-51
LG+F+I+R6        -27869.744   56249.487 - 1.11e-45   56959.053 - 3.36e-71   57291.615 - 2.43e-52
Q.yeast+R5       -27937.211   56340.422 - 1.98e-65   56869.762 - 8.23e-52   57292.641 - 1.45e-52
Q.yeast+I+R6     -27928.240   56328.480 - 7.78e-63   56879.534 - 6.22e-54   57292.958 - 1.24e-52
Q.yeast+I+R5     -27938.152   56344.305 - 2.85e-66   56880.793 - 3.31e-54   57300.610 - 2.71e-54
rtREV+F+R5       -27889.247   56282.495 - 7.52e-53   56964.377 - 2.34e-72   57312.362 - 7.59e-57
rtREV+F+I+R5     -27889.690   56285.380 - 1.78e-53   56976.369 - 5.83e-75   57319.334 - 2.32e-58
rtREV+F+R6       -27887.345   56282.689 - 6.82e-53   56982.905 - 2.22e-76   57320.730 - 1.16e-58
WAG+R5           -27953.209   56372.418 - 2.24e-72   56901.758 - 9.28e-59   57324.637 - 1.64e-59
rtREV+F+I+R6     -27888.237   56286.474 - 1.03e-53   56996.039 - 3.12e-79   57328.601 - 2.26e-60
WAG+I+R5         -27952.590   56373.179 - 1.53e-72   56909.667 - 1.78e-60   57329.484 - 1.45e-60
WAG+R6           -27953.420   56376.841 - 2.45e-73   56920.566 - 7.64e-63   57337.233 - 3.02e-62
WAG+I+R6         -27952.076   56376.153 - 3.46e-73   56927.207 - 2.76e-64   57340.632 - 5.52e-63
rtREV+R5         -27984.145   56434.290 - 8.21e-86   56963.630 - 3.41e-72   57386.509 - 6.02e-73
rtREV+R6         -27979.483   56428.967 - 1.18e-84   56972.692 - 3.67e-74   57389.359 - 1.45e-73
rtREV+I+R5       -27984.268   56436.535 - 2.67e-86   56973.023 - 3.11e-74   57392.841 - 2.54e-74
rtREV+I+R6       -27980.681   56433.362 - 1.31e-85   56984.416 - 1.04e-76   57397.841 - 2.08e-75
VT+F+R5          -27940.395   56384.791 -  4.6e-75   57066.673 - 1.43e-94   57414.658 - 4.65e-79
VT+F+R6          -27937.438   56382.877 -  1.2e-74   57083.093 -  3.9e-98   57420.917 - 2.03e-80
VT+F+I+R5        -27941.345   56388.689 - 6.55e-76   57079.678 - 2.15e-97   57422.643 - 8.57e-81
VT+F+I+R6        -27937.814   56385.627 - 3.03e-75   57095.193 - 9.2e-101   57427.755 - 6.65e-82
JTTDCMut+R5      -28042.536   56551.073 - 3.59e-111   57080.413 - 1.49e-97   57503.291 - 2.63e-98
JTTDCMut+R6      -28036.795   56543.589 - 1.51e-109   57087.315 - 4.73e-99   57503.981 - 1.87e-98
JTTDCMut+I+R5    -28042.626   56553.251 - 1.21e-111   57089.739 - 1.41e-99   57509.557 - 1.15e-99
JTTDCMut+I+R6    -28038.631   56549.262 - 8.88e-111   57100.316 - 7.1e-102   57513.740 - 1.42e-100
JTT+R5           -28049.471   56564.942 - 3.5e-114   57094.282 - 1.45e-100   57517.161 - 2.56e-101
PMB+R5           -28049.967   56565.933 - 2.13e-114   57095.273 - 8.84e-101   57518.152 - 1.56e-101
JTT+R6           -28044.602   56559.203 - 6.16e-113   57102.929 - 1.92e-102   57519.595 - 7.59e-102
JTTDCMut+F+R5    -27993.123   56490.247 -  5.8e-98   57172.129 - 1.81e-117   57520.114 - 5.86e-102
PMB+R6           -28045.802   56561.605 - 1.85e-113   57105.330 - 5.79e-103   57521.997 - 2.28e-102
JTT+I+R5         -28049.453   56566.905 - 1.31e-114   57103.393 - 1.52e-102   57523.211 - 1.25e-102
JTTDCMut+F+R6    -27989.077   56486.154 - 4.49e-97   57186.370 - 1.46e-120   57524.195 - 7.61e-103
JTT+F+R5         -27995.599   56495.198 - 4.88e-99   57177.080 - 1.52e-118   57525.065 - 4.93e-103
PMB+I+R5         -28050.737   56569.475 - 3.63e-115   57105.963 - 4.22e-103   57525.780 - 3.45e-103
JTT+I+R6         -28044.937   56561.873 - 1.62e-113   57112.927 - 1.3e-104   57526.352 - 2.59e-103
JTTDCMut+F+I+R5  -27993.564   56493.127 - 1.37e-98   57184.116 - 4.51e-120   57527.081 - 1.8e-103
JTT+F+R6         -27992.323   56492.645 - 1.75e-98   57192.862 - 5.69e-122   57530.686 - 2.96e-104
JTT+F+I+R5       -27995.918   56497.837 -  1.3e-99   57188.826 - 4.28e-121   57531.791 - 1.71e-104
JTTDCMut+F+I+R6  -27990.112   56490.224 - 5.87e-98   57199.789 - 1.78e-123   57532.351 - 1.29e-104
JTT+F+I+R6       -27992.354   56494.707 - 6.24e-99   57204.272 - 1.89e-124   57536.835 - 1.37e-105
PMB+I+R6         -28050.563   56573.125 - 5.84e-116   57124.179 - 4.67e-107   57537.604 - 9.33e-106
WAG+F+R5         -28034.225   56572.451 - 8.19e-116   57254.333 - 2.55e-135   57602.318 - 8.26e-120
WAG+F+R6         -28029.700   56567.401 - 1.02e-114   57267.617 - 3.33e-138   57605.441 - 1.73e-120
WAG+F+I+R5       -28034.886   56575.773 - 1.55e-116   57266.762 - 5.1e-138   57609.727 - 2.03e-121
WAG+F+I+R6       -28029.318   56568.636 - 5.52e-115   57278.201 - 1.68e-140   57610.763 - 1.21e-121
LG+I+R2          -28120.762   56697.525 - 5.67e-143   57192.425 - 7.08e-122   57629.309 - 1.14e-125
LG+R2            -28133.701   56721.403 - 3.7e-148   57209.667 - 1.28e-125   57649.101 - 5.74e-130
PMB+F+R5         -28060.615   56625.231 - 2.83e-127   57307.113 - 8.83e-147   57655.098 - 2.86e-131
PMB+F+R6         -28057.796   56623.591 - 6.43e-127   57323.807 - 2.09e-150   57661.632 - 1.09e-132
Blosum62+R5      -28122.293   56710.586 - 8.27e-146   57239.925 - 3.43e-132   57662.804 - 6.07e-133
PMB+F+I+R5       -28061.473   56628.946 - 4.42e-128   57319.936 - 1.45e-149   57662.900 - 5.78e-133
Blosum62+R6      -28118.158   56706.316 - 6.99e-145   57250.041 - 2.18e-134   57666.708 - 8.61e-134
PMB+F+I+R6       -28058.012   56626.024 - 1.9e-127   57335.589 - 5.79e-153   57668.151 - 4.19e-134
Blosum62+I+R5    -28122.525   56713.050 - 2.41e-146   57249.538 - 2.81e-134   57669.355 - 2.29e-134
Blosum62+I+R6    -28122.297   56716.593 - 4.1e-147   57267.647 - 3.28e-138   57681.072 - 6.55e-137
Q.plant+R6       -28157.344   56784.687 - 6.71e-162   57328.413 - 2.09e-151   57745.079 - 8.26e-151
Q.plant+R5       -28166.588   56799.175 - 4.79e-165   57328.515 - 1.99e-151   57751.394 - 3.51e-152
Q.plant+I+R6     -28157.843   56787.686 - 1.5e-162   57338.741 - 1.2e-153   57752.165 - 2.39e-152
Q.plant+I+R5     -28166.964   56801.928 - 1.21e-165   57338.416 - 1.41e-153   57758.233 - 1.15e-153
Q.plant+F+R5     -28116.591   56737.182 - 1.39e-151   57419.064 - 4.32e-171   57767.049 - 1.4e-155
Q.plant+F+R6     -28112.859   56733.718 - 7.84e-151   57433.934 - 2.55e-174   57771.759 - 1.33e-156
Q.plant+F+I+R5   -28118.623   56743.246 - 6.69e-153   57434.235 - 2.2e-174   57777.200 - 8.75e-158
Q.plant+F+I+R6   -28113.578   56737.155 - 1.41e-151   57446.720 - 4.27e-177   57779.283 - 3.09e-158
DCMut+F+R5       -28128.194   56760.388 - 1.27e-156   57442.270 - 3.95e-176   57790.255 - 1.28e-160
DCMut+F+R6       -28123.522   56755.043 - 1.84e-155   57455.259 - 5.97e-179   57793.084 - 3.11e-161
DCMut+F+I+R6     -28121.029   56752.058 - 8.16e-155   57461.624 - 2.48e-180   57794.186 - 1.79e-161
DCMut+F+I+R5     -28127.586   56761.172 - 8.57e-157   57452.161 - 2.81e-178   57795.126 - 1.12e-161
Dayhoff+F+R5     -28131.107   56766.214 - 6.88e-158   57448.097 - 2.15e-177   57796.082 - 6.95e-162
Dayhoff+F+R6     -28126.490   56760.980 - 9.43e-157   57461.196 - 3.07e-180   57799.021 - 1.6e-162
Dayhoff+F+I+R6   -28123.829   56757.658 - 4.96e-156   57467.223 - 1.51e-181   57799.785 - 1.09e-162
Dayhoff+F+I+R5   -28130.618   56767.237 - 4.13e-158   57458.226 - 1.36e-179   57801.191 - 5.4e-163
DCMut+R5         -28193.655   56853.311 - 8.42e-177   57382.650 - 3.49e-163   57805.529 - 6.17e-164
DCMut+R6         -28188.485   56846.971 -   2e-175   57390.696 - 6.25e-165   57807.363 - 2.47e-164
Dayhoff+R5       -28194.639   56855.277 - 3.15e-177   57384.617 - 1.31e-163   57807.496 - 2.31e-164
Dayhoff+R6       -28189.503   56849.006 - 7.24e-176   57392.731 - 2.26e-165   57809.398 - 8.92e-165
DCMut+I+R5       -28192.630   56853.260 - 8.63e-177   57389.748 -   1e-164   57809.565 - 8.21e-165
DCMut+I+R6       -28187.259   56846.518 - 2.51e-175   57397.573 - 2.01e-166   57810.997 - 4.01e-165
Dayhoff+I+R5     -28193.607   56855.213 - 3.25e-177   57391.701 - 3.78e-165   57811.519 - 3.09e-165
Dayhoff+I+R6     -28188.130   56848.261 - 1.05e-175   57399.315 - 8.4e-167   57812.740 - 1.68e-165
Blosum62+F+R5    -28161.744   56827.488 - 3.41e-171   57509.371 - 1.06e-190   57857.355 - 3.44e-175
Blosum62+F+R6    -28157.000   56821.999 - 5.3e-170   57522.216 - 1.73e-193   57860.040 - 8.99e-176
Blosum62+F+I+R5  -28161.993   56829.987 - 9.77e-172   57520.976 - 3.21e-193   57863.941 - 1.28e-176
Blosum62+F+I+R6  -28157.045   56824.090 - 1.86e-170   57533.655 - 5.66e-196   57866.218 - 4.09e-177
mtInv+F+R5       -28213.407   56930.814 - 1.25e-193   57612.696 - 3.88e-213   57960.681 - 1.26e-197
mtInv+F+I+R5     -28212.875   56931.749 - 7.81e-194   57622.738 - 2.56e-215   57965.703 - 1.02e-198
mtInv+F+R6       -28210.615   56929.231 - 2.75e-193   57629.447 - 8.95e-217   57967.272 - 4.66e-199
mtInv+F+I+R6     -28209.552   56929.105 - 2.93e-193   57638.670 - 8.9e-219   57971.232 - 6.43e-200
cpREV+R6         -28271.188   57012.377 - 2.42e-211   57556.102 - 7.56e-201   57972.769 - 2.98e-200
cpREV+R5         -28277.500   57020.999 - 3.25e-213   57550.339 - 1.35e-199   57973.218 - 2.38e-200
cpREV+I+R5       -28277.683   57023.366 - 9.95e-214   57559.854 - 1.16e-201   57979.672 - 9.46e-202
cpREV+I+R6       -28273.623   57019.246 - 7.81e-213   57570.300 - 6.24e-204   57983.725 - 1.25e-202
Q.mammal+R5      -28326.579   57119.159 - 1.57e-234   57648.499 - 6.53e-221   58071.377 - 1.15e-221
Q.mammal+R6      -28322.041   57114.082 - 1.99e-233   57657.807 - 6.22e-223   58074.474 - 2.45e-222
Q.mammal+F+R5    -28272.296   57048.593 - 3.31e-219   57730.475 - 1.03e-238   58078.460 - 3.34e-223
Q.mammal+F+R6    -28266.684   57041.368 - 1.23e-217   57741.584 -   4e-241   58079.409 - 2.08e-223
Q.mammal+I+R6    -28322.262   57116.524 - 5.88e-234   57667.578 - 4.7e-225   58081.003 - 9.38e-224
Q.mammal+F+I+R6  -28266.885   57043.771 - 3.69e-218   57753.336 - 1.12e-243   58085.898 - 8.11e-225
Q.mammal+I+R5    -28332.094   57132.187 - 2.33e-237   57668.675 - 2.71e-225   58088.492 - 2.22e-225
Q.mammal+F+I+R5  -28275.907   57057.813 - 3.3e-221   57748.803 - 1.08e-242   58091.767 - 4.31e-226
cpREV+F+R6       -28352.081   57212.163 -   1e-254   57912.379 - 3.27e-278   58250.203 - 1.7e-260
cpREV+F+R5       -28361.723   57227.447 - 4.81e-258   57909.329 - 1.5e-277   58257.314 - 4.86e-262
cpREV+F+I+R6     -28352.628   57215.256 - 2.14e-255   57924.822 - 6.49e-281   58257.384 - 4.69e-262
cpREV+F+I+R5     -28368.975   57243.950 - 1.26e-261   57934.939 - 4.12e-283   58277.904 - 1.64e-266
mtZOA+F+R6       -28369.083   57246.166 - 4.15e-262   57946.382 - 1.35e-285   58284.207 - 7.03e-268
mtZOA+F+R5       -28380.098   57264.197 - 5.04e-266   57946.079 - 1.57e-285   58294.064 - 5.09e-270
mtZOA+F+I+R6     -28371.088   57252.176 - 2.05e-263   57961.741 - 6.24e-289   58294.304 - 4.51e-270
mtZOA+F+I+R5     -28388.148   57282.296 - 5.92e-270   57973.286 - 1.94e-291   58316.251 - 7.74e-275
mtREV+F+R5       -28422.269   57348.537 - 2.44e-284   58030.420 - 7.62e-304   58378.404 - 2.47e-288
mtREV+F+I+R5     -28422.006   57350.012 - 1.17e-284   58041.001 - 3.84e-306   58383.966 - 1.53e-289
mtREV+F+I+R6     -28416.738   57343.475 - 3.07e-283   58053.040 - 9.33e-309   58385.603 - 6.75e-290
mtREV+F+R6       -28419.784   57347.568 - 3.97e-284   58047.784 - 1.29e-307   58385.609 - 6.73e-290
mtMet+F+R6       -28470.494   57448.989 - 3.76e-306   58149.205 -        0   58487.030 - 6.38e-312
mtMet+F+I+R6     -28470.809   57451.618 - 1.01e-306   58161.183 -        0   58493.746 - 2.22e-313
mtMet+F+R5       -28480.242   57464.483 - 1.62e-309   58146.366 -        0   58494.350 - 1.64e-313
mtMet+F+I+R5     -28480.033   57466.066 - 7.36e-310   58157.055 -        0   58500.020 - 9.63e-315
FLU+F+R6         -28500.814   57509.628 - 2.56e-319   58209.844 -        0   58547.669 -        0
FLU+F+R5         -28512.325   57528.650 - 1.98e-323   58210.533 -        0   58558.517 -        0
FLU+F+I+R6       -28506.051   57522.102 - 4.99e-322   58231.667 -        0   58564.229 -        0
FLU+F+I+R5       -28533.606   57573.212 -        0   58264.201 -        0   58607.166 -        0
Q.bird+R6        -28593.248   57656.496 -        0   58200.222 -        0   58616.888 -        0
Q.bird+I+R6      -28594.413   57660.827 -        0   58211.881 -        0   58625.305 -        0
Q.bird+R5        -28611.235   57688.471 -        0   58217.810 -        0   58640.689 -        0
Q.bird+I+R5      -28612.429   57692.859 -        0   58229.347 -        0   58649.164 -        0
Q.bird+F+R6      -28556.011   57620.023 -        0   58320.239 -        0   58658.064 -        0
Q.bird+F+I+R6    -28556.649   57623.298 -        0   58332.863 -        0   58665.425 -        0
Q.bird+F+R5      -28567.441   57638.882 -        0   58320.765 -        0   58668.749 -        0
Q.bird+F+I+R5    -28571.218   57648.436 -        0   58339.425 -        0   58682.390 -        0
FLU+R6           -28659.743   57789.485 -        0   58333.211 -        0   58749.877 -        0
FLU+I+R6         -28659.804   57791.608 -        0   58342.662 -        0   58756.087 -        0
FLU+R5           -28669.329   57804.659 -        0   58333.999 -        0   58756.878 -        0
FLU+I+R5         -28700.696   57869.392 -        0   58405.880 -        0   58825.697 -        0
mtART+F+R6       -28640.943   57789.886 -        0   58490.102 -        0   58827.926 -        0
mtART+F+R5       -28655.248   57814.496 -        0   58496.379 -        0   58844.364 -        0
mtART+F+I+R6     -28651.339   57812.677 -        0   58522.242 -        0   58854.805 -        0
mtART+F+I+R5     -28665.017   57836.033 -        0   58527.022 -        0   58869.987 -        0
HIVb+F+R6        -28709.568   57927.136 -        0   58627.352 -        0   58965.177 -        0
HIVb+F+R5        -28716.387   57936.774 -        0   58618.656 -        0   58966.641 -        0
HIVb+F+I+R6      -28711.264   57932.527 -        0   58642.092 -        0   58974.655 -        0
HIVb+F+I+R5      -28738.594   57983.188 -        0   58674.178 -        0   59017.143 -        0
mtVer+F+R6       -28892.186   58292.371 -        0   58992.588 -        0   59330.412 -        0
mtVer+F+I+R6     -28895.837   58301.673 -        0   59011.238 -        0   59343.801 -        0
mtVer+F+R5       -28908.012   58320.024 -        0   59001.906 -        0   59349.891 -        0
HIVb+R5          -28966.322   58398.643 -        0   58927.983 -        0   59350.862 -        0
HIVb+R6          -28963.178   58396.355 -        0   58940.081 -        0   59356.748 -        0
HIVb+I+R6        -28960.300   58392.601 -        0   58943.655 -        0   59357.080 -        0
mtVer+F+I+R5     -28908.844   58323.687 -        0   59014.677 -        0   59357.641 -        0
HIVb+I+R5        -28969.740   58407.481 -        0   58943.969 -        0   59363.786 -        0
LG+I             -29072.708   58597.415 -        0   59079.124 -        0   59521.026 -        0
mtZOA+R6         -29075.746   58621.493 -        0   59165.218 -        0   59581.885 -        0
LG               -29109.830   58669.660 -        0   59144.894 -        0   59589.184 -        0
mtZOA+R5         -29089.775   58645.551 -        0   59174.891 -        0   59597.769 -        0
mtZOA+I+R5       -29090.385   58648.770 -        0   59185.258 -        0   59605.075 -        0
mtZOA+I+R6       -29088.722   58649.444 -        0   59200.499 -        0   59613.923 -        0
FLAVI+F+R6       -29124.317   58756.633 -        0   59456.849 -        0   59794.674 -        0
mtMAM+F+R6       -29126.665   58761.329 -        0   59461.546 -        0   59799.370 -        0
mtMAM+F+R5       -29137.807   58779.615 -        0   59461.497 -        0   59809.482 -        0
FLAVI+F+R5       -29142.525   58789.050 -        0   59470.933 -        0   59818.918 -        0
mtMAM+F+I+R6     -29134.818   58779.637 -        0   59489.202 -        0   59821.764 -        0
FLAVI+F+I+R6     -29136.092   58782.183 -        0   59491.748 -        0   59824.311 -        0
mtMAM+F+I+R5     -29148.521   58803.043 -        0   59494.032 -        0   59836.997 -        0
FLAVI+F+I+R5     -29167.361   58840.723 -        0   59531.712 -        0   59874.677 -        0
mtREV+R6         -29309.279   59088.558 -        0   59632.283 -        0   60048.950 -        0
mtREV+I+R6       -29310.393   59092.787 -        0   59643.841 -        0   60057.266 -        0
mtREV+I+R5       -29320.167   59108.334 -        0   59644.822 -        0   60064.639 -        0
mtREV+R5         -29324.249   59114.498 -        0   59643.838 -        0   60066.717 -        0
FLAVI+R6         -29429.502   59329.003 -        0   59872.729 -        0   60289.395 -        0
FLAVI+R5         -29438.213   59342.426 -        0   59871.766 -        0   60294.644 -        0
FLAVI+I+R6       -29435.563   59343.127 -        0   59894.181 -        0   60307.606 -        0
FLAVI+I+R5       -29452.773   59373.545 -        0   59910.033 -        0   60329.851 -        0
mtMet+R6         -29513.565   59497.130 -        0   60040.855 -        0   60457.522 -        0
HIVw+F+R6        -29460.752   59429.504 -        0   60129.720 -        0   60467.545 -        0
mtMet+R5         -29528.409   59522.819 -        0   60052.158 -        0   60475.037 -        0
HIVw+F+R5        -29471.880   59447.760 -        0   60129.643 -        0   60477.627 -        0
mtMet+I+R5       -29528.864   59525.728 -        0   60062.216 -        0   60482.034 -        0
mtMet+I+R6       -29526.260   59524.521 -        0   60075.575 -        0   60489.000 -        0
HIVw+F+I+R6      -29470.793   59451.585 -        0   60161.151 -        0   60493.713 -        0
HIVw+F+I+R5      -29497.844   59501.688 -        0   60192.677 -        0   60535.642 -        0
mtInv+R6         -29655.478   59780.955 -        0   60324.681 -        0   60741.348 -        0
mtInv+I+R6       -29657.602   59787.203 -        0   60338.257 -        0   60751.682 -        0
mtInv+R5         -29670.830   59807.659 -        0   60336.999 -        0   60759.878 -        0
mtInv+I+R5       -29672.268   59812.535 -        0   60349.023 -        0   60768.840 -        0
mtVer+R6         -29734.067   59938.133 -        0   60481.859 -        0   60898.526 -        0
mtVer+R5         -29742.986   59951.971 -        0   60481.311 -        0   60904.190 -        0
mtVer+I+R6       -29737.516   59947.033 -        0   60498.087 -        0   60911.512 -        0
mtVer+I+R5       -29746.400   59960.800 -        0   60497.288 -        0   60917.105 -        0
mtART+R6         -29815.687   60101.373 -        0   60645.099 -        0   61061.765 -        0
mtART+I+R6       -29819.487   60110.975 -        0   60662.029 -        0   61075.453 -        0
mtART+R5         -29829.142   60124.284 -        0   60653.624 -        0   61076.503 -        0
mtART+I+R5       -29835.650   60139.301 -        0   60675.789 -        0   61095.606 -        0
mtMAM+R6         -30094.156   60658.313 -        0   61202.038 -        0   61618.705 -        0
mtMAM+R5         -30100.628   60667.256 -        0   61196.596 -        0   61619.474 -        0
mtMAM+I+R6       -30097.386   60666.772 -        0   61217.826 -        0   61631.251 -        0
HIVw+R6          -30110.655   60691.310 -        0   61235.035 -        0   61651.702 -        0
mtMAM+I+R5       -30115.912   60699.823 -        0   61236.311 -        0   61656.128 -        0
HIVw+I+R6        -30110.858   60693.716 -        0   61244.770 -        0   61658.195 -        0
HIVw+R5          -30128.500   60722.999 -        0   61252.339 -        0   61675.218 -        0
HIVw+I+R5        -30141.295   60750.590 -        0   61287.078 -        0   61706.895 -        0

AIC, w-AIC   : Akaike information criterion scores and weights.
AICc, w-AICc : Corrected AIC scores and weights.
BIC, w-BIC   : Bayesian information criterion scores and weights.

Plus signs denote the 95% confidence sets.
Minus signs denote significant exclusion.

SUBSTITUTION PROCESS
--------------------

Model of substitution: Q.insect+R6

State frequencies: (model)

Model of rate heterogeneity: FreeRate with 6 categories
Site proportion and rates:  (0.0698,0.0508) (0.0996,0.1854) (0.1654,0.3864) (0.1511,0.6455) (0.2821,1.1741) (0.2320,2.0923)

 Category  Relative_rate  Proportion
  1         0.0508         0.0698
  2         0.1854         0.0996
  3         0.3864         0.1654
  4         0.6455         0.1511
  5         1.1741         0.2821
  6         2.0923         0.2320

MAXIMUM LIKELIHOOD TREE
-----------------------

Log-likelihood of the tree: -27793.0506 (s.e. 1008.5367)
Unconstrained log-likelihood (without tree): -2618.6753
Number of free parameters (#branches + #model parameters): 235
Akaike information criterion (AIC) score: 56056.1012
Corrected Akaike information criterion (AICc) score: 56599.8267
Bayesian information criterion (BIC) score: 57016.4932

Total tree length (sum of branch lengths): 65.6153
Sum of internal branch lengths: 30.4498 (46.4066% of tree length)

WARNING: 5 near-zero internal branches (<0.0023) should be treated with caution
         Such branches are denoted by '**' in the figure below

NOTE: Tree is UNROOTED although outgroup taxon 'EZ761416_1_TSA_Milnesium_tardigradum_contig18941' is drawn at root
Numbers in parentheses are  ultrafast bootstrap support (%)

+----EZ761416_1_TSA_Milnesium_tardigradum_contig18941
|
|  +------EZ763024_1_TSA_Milnesium_tardigradum_contig26455
+--| (92)
|  |  +----------------EZ758904_1_TSA_Milnesium_tardigradum_contig00023
|  +--| (92)
|     |                               +**P0CU48_1_Hypsi_CAHS_94205
|     |                            +**| (76)
|     |                            |  +**P0CU50_1_CAHS8_HYPDU
|     |                         +**| (70)
|     |                         |  +--BV898_10309_p01_hypsibius_dujardini_nhd315_core_32_85_1_protein
|     |                      +**| (62)
|     |                      |  +--P0CU45_1_Hypsi_CAHS_94205
|     |                   +--| (97)
|     |                   |  +--BV898_04552_p01_hypsibius_dujardini_nhd315_core_32_85_1_protein
|     |                +--| (61)
|     |                |  +--------J7M799_1_Ramazzottius_CAHS1
|     |             +--| (89)
|     |             |  |                      +**OP974251_Acutuncus_antarcticus_1_CAHS_2a
|     |             |  |                   +--| (99)
|     |             |  |                   |  +**OP974253_Acutuncus_antarcticus_2_CAHS_2a
|     |             |  |       +-----------| (100)
|     |             |  |       |           +--OP974252_Acutuncus_antarcticus_1_CAHS_2b
|     |             |  |    +--| (53)
|     |             |  |    |  |                   +**OP974254_Paramacrobiotus_areolatus_1_CAHS_2c
|     |             |  |    |  |                +**| (75)
|     |             |  |    |  |                |  +**OP974258_Paramacrobiotus_areolatus_1_CAHS_2d
|     |             |  |    |  |  +-------------| (100)
|     |             |  |    |  |  |             +--OP974257_Paramacrobiotus_areolatus_1_CAHS_2b
|     |             |  |    |  +--| (83)
|     |             |  |    |     |      +--OP974265_Dactylobiotus_sp_CAHS_2a
|     |             |  |    |     |  +---| (100)
|     |             |  |    |     |  |   +--OP974266_Dactylobiotus_sp_CAHS_2b
|     |             |  |    |     +--| (96)
|     |             |  |    |        +--------OP974267_Dactylobiotus_sp_CAHS_2c
|     |             |  +----| (59)
|     |             |       |           +--------------OP974255_Paramacrobiotus_richtersi_1_CAHS_2a
|     |             |       |        +--| (94)
|     |             |       |        |  |         +--OP974256_Paramacrobiotus_richtersi_1_CAHS_2d
|     |             |       |        |  |      +--| (100)
|     |             |       |        |  |      |  +--OP974261_Paramacrobiotus_richtersi_1_CAHS_2b
|     |             |       |        |  |  +---| (100)
|     |             |       |        |  |  |   +**OP974259_Paramacrobiotus_richtersi_1_CAHS_2e
|     |             |       |        |  +--| (100)
|     |             |       |        |     +--OP974260_Paramacrobiotus_areolatus_1_CAHS_2a
|     |             |       |  +-----| (100)
|     |             |       |  |     |  +---OP974262_Macrobiotus_polonicus_1_CAHS_2a
|     |             |       |  |     +--| (99)
|     |             |       |  |        |     +--OP974263_Macrobiotus_sp_2_CAHS_2a
|     |             |       |  |        +-----| (100)
|     |             |       |  |              +**OP974264_Macrobiotus_sp_1_CAHS_2a
|     |             |       +--| (73)
|     |             |          +--------------------OP974268_Mesobiotus_radiatus_1_CAHS_2a
|     |          +--| (89)
|     |          |  |                       +--------OP974324_Acutuncus_antarcticus_1_CAHS_5a
|     |          |  |                    +--| (99)
|     |          |  |                    |  +--BV898_04607_p01_hypsibius_dujardini_nhd315_core_32_85_1_protein
|     |          |  |             +------| (100)
|     |          |  |             |      +--------------GAU95723_1_CAHS9_Ramazzottius_varieornatus
|     |          |  |        +----| (100)
|     |          |  |        |    |                +**OP974272_Paramacrobiotus_richtersi_1_CAHS_5a
|     |          |  |        |    |            +---| (100)
|     |          |  |        |    |            |   +**OP974273_Paramacrobiotus_richtersi_1_CAHS_5c
|     |          |  |        |    |         +--| (100)
|     |          |  |        |    |         |  +--OP974275_Paramacrobiotus_areolatus_1_CAHS_5b
|     |          |  |        |    |      +--| (100)
|     |          |  |        |    |      |  |    +------OP974278_Macrobiotus_Joannae_1_CAHS_5a
|     |          |  |        |    |      |  +----| (100)
|     |          |  |        |    |      |       |  +**OP974279_Macrobiotus_sp_1_CAHS_5a
|     |          |  |        |    |      |       +--| (100)
|     |          |  |        |    |      |          +**OP974280_Macrobiotus_sp_2_CAHS_5b
|     |          |  |        |    |   +--| (100)
|     |          |  |        |    |   |  +---------OP974282_Dactylobiotus_sp_CAHS_5a
|     |          |  |        |    +---| (100)
|     |          |  |        |        |         +**OP974274_Paramacrobiotus_areolatus_1_CAHS_5a
|     |          |  |        |        |      +--| (100)
|     |          |  |        |        |      |  |     +----OP974277_Macrobiotus_Joannae_1_CAHS_5b
|     |          |  |        |        |      |  +-----| (100)
|     |          |  |        |        |      |        +---OP974281_Macrobiotus_sp_2_CAHS_5a
|     |          |  |        |        +------| (100)
|     |          |  |        |               +--OP974276_Paramacrobiotus_richtersi_1_CAHS_5b
|     |          |  |     +--| (80)
|     |          |  |     |  |          +--OP974292_Paramacrobiotus_areolatus_1_CAHS_4a
|     |          |  |     |  |       +--| (100)
|     |          |  |     |  |       |  +---OP974293_Paramacrobiotus_richtersi_1_CAHS_4a
|     |          |  |     |  |   +---| (96)
|     |          |  |     |  |   |   |     +---OP974294_Macrobiotus_Joannae_1_CAHS_4a
|     |          |  |     |  |   |   |  +--| (99)
|     |          |  |     |  |   |   |  |  |  +--OP974295_Macrobiotus_sp_2_CAHS_4a
|     |          |  |     |  |   |   |  |  +--| (100)
|     |          |  |     |  |   |   |  |     +--OP974296_Macrobiotus_sp_1_CAHS_4a
|     |          |  |     |  |   |   +--| (95)
|     |          |  |     |  |   |      +------------GAU88203_1_CAHS5_Ramazzottius_varieornatus
|     |          |  |     |  +---| (100)
|     |          |  |     |      |     +**BV898_04448_p01_hypsibius_dujardini_nhd315_core_32_85_1_protein
|     |          |  |     |      +-----| (100)
|     |          |  |     |            +--BV898_04447_p01_hypsibius_dujardini_nhd315_core_32_85_1_protein
|     |          |  |  +--| (87)
|     |          |  |  |  |        +--GAU88387_1_CAHS6_Ramazzottius_varieornatus
|     |          |  |  |  |     +--| (91)
|     |          |  |  |  |     |  +---------GAV04192_1_CAHS13_Ramazzottius_varieornatus
|     |          |  |  |  |  +--| (25)
|     |          |  |  |  |  |  |     +-------GAV02446_1_CAHS12_Ramazzottius_varieornatus
|     |          |  |  |  |  |  |  +--| (57)
|     |          |  |  |  |  |  |  |  +----------GAV01369_1_CAHS10_Ramazzottius_varieornatus
|     |          |  |  |  |  |  +--| (33)
|     |          |  |  |  |  |     +----------------GAU90929_1_CAHS7_Ramazzottius_varieornatus
|     |          |  |  |  +--| (70)
|     |          |  |  |     |     +--BV898_02951_p01_hypsibius_dujardini_nhd315_core_32_85_1_protein
|     |          |  |  |     |  +--| (100)
|     |          |  |  |     |  |  +**sp_P0CU46_1_CAHS2_HYPDU
|     |          |  |  |     +--| (72)
|     |          |  |  |        +-------BV898_05814_p01_hypsibius_dujardini_nhd315_core_32_85_1_protein
|     |          |  +--| (94)
|     |          |     |                                    +--OP974283_Acutuncus_antarcticus_2_CAHS_6a
|     |          |     |                                +---| (100)
|     |          |     |                                |   +--P0CU47_1_Hypsibius_CAHS
|     |          |     |                             +--| (98)
|     |          |     |                             |  |       +--J7M3T1_1_Ramazzottius_CAHS3
|     |          |     |                             |  |    +--| (99)
|     |          |     |                             |  |    |  |  +--GAV06915_1_CAHS14_Ramazzottius_varieornatus
|     |          |     |                             |  |    |  +--| (98)
|     |          |     |                             |  |    |     +--GAV06916_1_CAHS15_Ramazzottius_varieornatus
|     |          |     |                             |  +----| (100)
|     |          |     |                             |       +--GAV02176_1_CAHS11_Ramazzottius_varieornatus
|     |          |     |  +--------------------------| (100)
|     |          |     |  |                          |           +**OP974284_Paramacrobiotus_richtersi_1_CAHS_6b
|     |          |     |  |                          |        +--| (100)
|     |          |     |  |                          |        |  +**OP974285_Paramacrobiotus_richtersi_1_CAHS_6e
|     |          |     |  |                          |     +--| (99)
|     |          |     |  |                          |     |  |  +--OP974286_Paramacrobiotus_richtersi_1_CAHS_6c
|     |          |     |  |                          |     |  +--| (98)
|     |          |     |  |                          |     |     +-----OP974287_Paramacrobiotus_richtersi_1_CAHS_6d
|     |          |     |  |                          |  +--| (99)
|     |          |     |  |                          |  |  +--OP974288_Paramacrobiotus_areolatus_1_CAHS_6c
|     |          |     |  |                          +--| (84)
|     |          |     |  |                             |     +**OP974289_Macrobiotus_polonicus_1_CAHS_6b
|     |          |     |  |                             |  +--| (100)
|     |          |     |  |                             |  |  +**OP974291_Macrobiotus_polonicus_1_CAHS_6a
|     |          |     |  |                             +--| (84)
|     |          |     |  |                                +--OP974290_Macrobiotus_sp_1_CAHS_6a
|     |          |     +--| (83)
|     |          |        |                 +--OP974297_Acutuncus_antarcticus_2_CAHS_7a
|     |          |        |              +--| (99)
|     |          |        |              |  +--BV898_12322_p01_hypsibius_dujardini_nhd315_core_32_85_1_protein
|     |          |        |           +--| (59)
|     |          |        |           |  |                       +**OP974298_Macrobiotus_sp_2_CAHS_7b
|     |          |        |           |  |                    +--| (100)
|     |          |        |           |  |                    |  +**OP974305_Macrobiotus_sp_1_CAHS_7a
|     |          |        |           |  |            +-------| (100)
|     |          |        |           |  |            |       |  +**OP974299_Macrobiotus_sp_2_CAHS_7a
|     |          |        |           |  |            |       +--| (100)
|     |          |        |           |  |            |          +**OP974301_Macrobiotus_sp_1_CAHS_7b
|     |          |        |           |  |         +--| (97)
|     |          |        |           |  |         |  +----OP974300_Macrobiotus_pallari_1_CAHS_7a
|     |          |        |           |  +---------| (100)
|     |          |        |           |            |            +**OP974302_Mesobiotus_philipinicus_1_CAHS_7a
|     |          |        |           |            |        +---| (100)
|     |          |        |           |            |        |   +--OP974303_Mesobiotus_philipinicus_1_CAHS_7b
|     |          |        |           |            +--------| (100)
|     |          |        |           |                     +-----OP974304_Mesobiotus_radiatus_1_CAHS_7a
|     |          |        |      +----| (100)
|     |          |        |      |    +------GAU88113_1_CAHS4_Ramazzottius_varieornatus
|     |          |        +------| (100)
|     |          |               |                  +**OP974306_Acutuncus_antarcticus_1_CAHS_8a
|     |          |               |       +----------| (100)
|     |          |               |       |          +**OP974307_Acutuncus_antarcticus_2_CAHS_8a
|     |          |               |    +--| (97)
|     |          |               |    |  |      +--P0CU44_1_Hypsi_CAHS_77611
|     |          |               |    |  |  +---| (100)
|     |          |               |    |  |  |   |  +**P0CU43_1_Hypsi_CAHS_77580
|     |          |               |    |  |  |   +**| (65)
|     |          |               |    |  |  |      +**BV898_07587_p01_hypsibius_dujardini_nhd315_core_32_85_1_protein
|     |          |               |    |  +--| (87)
|     |          |               |    |     +----GAV09045_1_CAHS16_Ramazzottius_varieornatus
|     |          |               +----| (100)
|     |          |                    |          +----OP974308_Paramacrobiotus_areolatus_1_CAHS_8a
|     |          |                    |     +----| (100)
|     |          |                    |     |    |   +**OP974311_Paramacrobiotus_richtersi_1_CAHS_8d
|     |          |                    |     |    +---| (100)
|     |          |                    |     |        +--OP974313_Paramacrobiotus_richtersi_1_CAHS_8b
|     |          |                    |  +--| (100)
|     |          |                    |  |  |          +--OP974309_Paramacrobiotus_areolatus_1_CAHS_8d
|     |          |                    |  |  |       +--| (100)
|     |          |                    |  |  |       |  +--OP974310_Paramacrobiotus_areolatus_1_CAHS_8c
|     |          |                    |  |  |  +----| (100)
|     |          |                    |  |  |  |    +--OP974312_Paramacrobiotus_areolatus_1_CAHS_8b
|     |          |                    |  |  +--| (100)
|     |          |                    |  |     |          +--OP974314_Paramacrobiotus_richtersi_1_CAHS_8e
|     |          |                    |  |     |     +----| (100)
|     |          |                    |  |     |     |    +--OP974316_Paramacrobiotus_richtersi_1_CAHS_8c
|     |          |                    |  |     |  +--| (100)
|     |          |                    |  |     |  |  +--P0CU52_1_ParaRichetersi_CAHS_106094
|     |          |                    |  |     +--| (100)
|     |          |                    |  |        |  +--OP974315_Paramacrobiotus_richtersi_1_CAHS_8a
|     |          |                    |  |        +--| (100)
|     |          |                    |  |           +--P0CU51_1_ParaRichtersi_CAHS_107838
|     |          |                    +--| (95)
|     |          |                       |      +---OP974317_Macrobiotus_Joannae_1_CAHS_8b
|     |          |                       |   +--| (82)
|     |          |                       |   |  |  +--OP974320_Macrobiotus_Joannae_1_CAHS_8a
|     |          |                       |   |  +--| (83)
|     |          |                       |   |     |  +--OP974321_Macrobiotus_pallari_1_CAHS_8a
|     |          |                       |   |     +--| (83)
|     |          |                       |   |        |    +--OP974322_Macrobiotus_sp_2_CAHS_8a
|     |          |                       |   |        +----| (100)
|     |          |                       |   |             +**OP974323_Macrobiotus_sp_1_CAHS_8a
|     |          |                       +---| (100)
|     |          |                           |  +---OP974318_Macrobiotus_polonicus_1_CAHS_8a
|     |          |                           +--| (100)
|     |          |                              +--OP974319_Macrobiotus_polonicus_1_CAHS_8b
|     +----------| (100)
|                |                +--OP974269_Paramacrobiotus_areolatus_1_CAHS_1b
|                |           +----| (100)
|                |           |    +--OP974271_Paramacrobiotus_areolatus_1_CAHS_1a
|                |  +--------| (100)
|                |  |        +--------OP974270_Paramacrobiotus_richtersi_1_CAHS_1a
|                +--| (63)
|                   |     +--J7MDG6_1_Ramazzottius_CAHS2
|                   |  +--| (100)
|                   |  |  +--GAU91761_1_CAHS8_Ramazzottius_varieornatus
|                   +--| (98)
|                      +------BV898_04449_p01_hypsibius_dujardini_nhd315_core_32_85_1_protein
|
|  +---EZ760591_1_TSA_Milnesium_tardigradum_contig10939
+--| (93)
   +--------------------------------------EZ761505_1_TSA_Milnesium_tardigradum_contig19345

Tree in newick format:

(EZ761416_1_TSA_Milnesium_tardigradum_contig18941:0.4596367312,(EZ763024_1_TSA_Milnesium_tardigradum_contig26455:0.6009348002,(EZ758904_1_TSA_Milnesium_tardigradum_contig00023:1.3807396832,((((((((P0CU48_1_Hypsi_CAHS_94205:0.0000011270,P0CU50_1_CAHS8_HYPDU:0.0000011270)76:0.0000011269,BV898_10309_p01_hypsibius_dujardini_nhd315_core_32_85_1_protein:0.0063609946)70:0.0000031083,P0CU45_1_Hypsi_CAHS_94205:0.0127691351)62:0.0014204584,BV898_04552_p01_hypsibius_dujardini_nhd315_core_32_85_1_protein:0.0934476760)97:0.2089431597,J7M799_1_Ramazzottius_CAHS1:0.7791982289)61:0.1875156765,((((OP974251_Acutuncus_antarcticus_1_CAHS_2a:0.0000029873,OP974253_Acutuncus_antarcticus_2_CAHS_2a:0.0000027258)99:0.2455534945,OP974252_Acutuncus_antarcticus_1_CAHS_2b:0.1541774701)100:1.0108471110,(((OP974254_Paramacrobiotus_areolatus_1_CAHS_2c:0.0000031738,OP974258_Paramacrobiotus_areolatus_1_CAHS_2d:0.0000011270)75:0.0000024415,OP974257_Paramacrobiotus_areolatus_1_CAHS_2b:0.0187196746)100:1.1934571110,((OP974265_Dactylobiotus_sp_CAHS_2a:0.0689797082,OP974266_Dactylobiotus_sp_CAHS_2b:0.0124374217)100:0.3868577488,OP974267_Dactylobiotus_sp_CAHS_2c:0.7485115754)96:0.2443747481)83:0.0330234668)53:0.2357161244,(((OP974255_Paramacrobiotus_richtersi_1_CAHS_2a:1.2894745444,(((OP974256_Paramacrobiotus_richtersi_1_CAHS_2d:0.0070193451,OP974261_Paramacrobiotus_richtersi_1_CAHS_2b:0.0500144129)100:0.0169325184,OP974259_Paramacrobiotus_richtersi_1_CAHS_2e:0.0000011270)100:0.3629665561,OP974260_Paramacrobiotus_areolatus_1_CAHS_2a:0.1901033454)100:0.2321983206)94:0.2788246131,(OP974262_Macrobiotus_polonicus_1_CAHS_2a:0.3382448368,(OP974263_Macrobiotus_sp_2_CAHS_2a:0.0085254909,OP974264_Macrobiotus_sp_1_CAHS_2a:0.0000024657)100:0.5014039666)99:0.2497647594)100:0.5312339826,OP974268_Mesobiotus_radiatus_1_CAHS_2a:1.7208433988)73:0.1576943215)59:0.4708782561)89:0.1423320907,((((((OP974324_Acutuncus_antarcticus_1_CAHS_5a:0.7437344092,BV898_04607_p01_hypsibius_dujardini_nhd315_core_32_85_1_protein:0.2698044135)99:0.2608866362,GAU95723_1_CAHS9_Ramazzottius_varieornatus:1.2429930993)100:0.6185555210,(((((OP974272_Paramacrobiotus_richtersi_1_CAHS_5a:0.0000011270,OP974273_Paramacrobiotus_richtersi_1_CAHS_5c:0.0000011270)100:0.3362770086,OP974275_Paramacrobiotus_areolatus_1_CAHS_5b:0.1538073943)100:0.1032170765,(OP974278_Macrobiotus_Joannae_1_CAHS_5a:0.6366697532,(OP974279_Macrobiotus_sp_1_CAHS_5a:0.0000011270,OP974280_Macrobiotus_sp_2_CAHS_5b:0.0000011270)100:0.2591302573)100:0.4040880220)100:0.1986141464,OP974282_Dactylobiotus_sp_CAHS_5a:0.8817122087)100:0.2810351581,((OP974274_Paramacrobiotus_areolatus_1_CAHS_5a:0.0000022738,(OP974277_Macrobiotus_Joannae_1_CAHS_5b:0.4729961046,OP974281_Macrobiotus_sp_2_CAHS_5a:0.3470535640)100:0.5251410661)100:0.2644348764,OP974276_Paramacrobiotus_richtersi_1_CAHS_5b:0.3131604753)100:0.6002436506)100:0.3612417550)100:0.4332505457,(((OP974292_Paramacrobiotus_areolatus_1_CAHS_4a:0.0812658999,OP974293_Paramacrobiotus_richtersi_1_CAHS_4a:0.3707476138)100:0.0856273281,((OP974294_Macrobiotus_Joannae_1_CAHS_4a:0.3233596304,(OP974295_Macrobiotus_sp_2_CAHS_4a:0.0748665974,OP974296_Macrobiotus_sp_1_CAHS_4a:0.0396851659)100:0.2358599551)99:0.1046617804,GAU88203_1_CAHS5_Ramazzottius_varieornatus:1.1075134654)95:0.1141594967)96:0.3389959525,(BV898_04448_p01_hypsibius_dujardini_nhd315_core_32_85_1_protein:0.0000031556,BV898_04447_p01_hypsibius_dujardini_nhd315_core_32_85_1_protein:0.0989033055)100:0.5583824040)100:0.3972235657)80:0.1467343334,(((GAU88387_1_CAHS6_Ramazzottius_varieornatus:0.2077734815,GAV04192_1_CAHS13_Ramazzottius_varieornatus:0.8260608250)91:0.1385133923,((GAV02446_1_CAHS12_Ramazzottius_varieornatus:0.6725712013,GAV01369_1_CAHS10_Ramazzottius_varieornatus:0.9664076627)57:0.1613237423,GAU90929_1_CAHS7_Ramazzottius_varieornatus:1.4051246679)33:0.0590443260)25:0.0747682861,((BV898_02951_p01_hypsibius_dujardini_nhd315_core_32_85_1_protein:0.0111364417,sp_P0CU46_1_CAHS2_HYPDU:0.0000011270)100:0.2619931998,BV898_05814_p01_hypsibius_dujardini_nhd315_core_32_85_1_protein:0.7108495294)72:0.1469704900)70:0.1561999107)87:0.1965401846,((((OP974283_Acutuncus_antarcticus_2_CAHS_6a:0.1670376986,P0CU47_1_Hypsibius_CAHS:0.2670189958)100:0.3296989415,((J7M3T1_1_Ramazzottius_CAHS3:0.2660455414,(GAV06915_1_CAHS14_Ramazzottius_varieornatus:0.1344998751,GAV06916_1_CAHS15_Ramazzottius_varieornatus:0.2736535936)98:0.0684735982)99:0.0624786315,GAV02176_1_CAHS11_Ramazzottius_varieornatus:0.1076668793)100:0.4267903622)98:0.0921123316,((((OP974284_Paramacrobiotus_richtersi_1_CAHS_6b:0.0000011270,OP974285_Paramacrobiotus_richtersi_1_CAHS_6e:0.0000011270)100:0.1833034277,(OP974286_Paramacrobiotus_richtersi_1_CAHS_6c:0.2811008791,OP974287_Paramacrobiotus_richtersi_1_CAHS_6d:0.5219661740)98:0.0682716962)99:0.1445876388,OP974288_Paramacrobiotus_areolatus_1_CAHS_6c:0.1129667515)99:0.1370672872,((OP974289_Macrobiotus_polonicus_1_CAHS_6b:0.0000011270,OP974291_Macrobiotus_polonicus_1_CAHS_6a:0.0000011270)100:0.2131143809,OP974290_Macrobiotus_sp_1_CAHS_6a:0.2298550947)84:0.1558539087)84:0.1909260688)100:2.2052618320,((((OP974297_Acutuncus_antarcticus_2_CAHS_7a:0.2209749827,BV898_12322_p01_hypsibius_dujardini_nhd315_core_32_85_1_protein:0.2952995028)99:0.0999746163,((((OP974298_Macrobiotus_sp_2_CAHS_7b:0.0000011270,OP974305_Macrobiotus_sp_1_CAHS_7a:0.0000011270)100:0.0334839722,(OP974299_Macrobiotus_sp_2_CAHS_7a:0.0000011270,OP974301_Macrobiotus_sp_1_CAHS_7b:0.0000011270)100:0.0402268780)100:0.6543731029,OP974300_Macrobiotus_pallari_1_CAHS_7a:0.4297347134)97:0.2918289547,((OP974302_Mesobiotus_philipinicus_1_CAHS_7a:0.0000011270,OP974303_Mesobiotus_philipinicus_1_CAHS_7b:0.0107130774)100:0.3799798446,OP974304_Mesobiotus_radiatus_1_CAHS_7a:0.4957082785)100:0.7464814849)100:0.8298718138)59:0.0885576024,GAU88113_1_CAHS4_Ramazzottius_varieornatus:0.5973835130)100:0.4518831950,(((OP974306_Acutuncus_antarcticus_1_CAHS_8a:0.0000011270,OP974307_Acutuncus_antarcticus_2_CAHS_8a:0.0000011270)100:0.9241618733,((P0CU44_1_Hypsi_CAHS_77611:0.0066217085,(P0CU43_1_Hypsi_CAHS_77580:0.0000011270,BV898_07587_p01_hypsibius_dujardini_nhd315_core_32_85_1_protein:0.0000011270)65:0.0000021938)100:0.3317527802,GAV09045_1_CAHS16_Ramazzottius_varieornatus:0.4338271598)87:0.0764524012)97:0.2271792854,(((OP974308_Paramacrobiotus_areolatus_1_CAHS_8a:0.4590680982,(OP974311_Paramacrobiotus_richtersi_1_CAHS_8d:0.0000022531,OP974313_Paramacrobiotus_richtersi_1_CAHS_8b:0.0390456643)100:0.3803635093)100:0.4298595765,(((OP974309_Paramacrobiotus_areolatus_1_CAHS_8d:0.0533594931,OP974310_Paramacrobiotus_areolatus_1_CAHS_8c:0.0504347142)100:0.0590123838,OP974312_Paramacrobiotus_areolatus_1_CAHS_8b:0.1524680540)100:0.4059373871,(((OP974314_Paramacrobiotus_richtersi_1_CAHS_8e:0.0388219023,OP974316_Paramacrobiotus_richtersi_1_CAHS_8c:0.0434952738)100:0.4499130682,P0CU52_1_ParaRichetersi_CAHS_106094:0.0797027566)100:0.1635941083,(OP974315_Paramacrobiotus_richtersi_1_CAHS_8a:0.1877811769,P0CU51_1_ParaRichtersi_CAHS_107838:0.1267042061)100:0.0605837283)100:0.2667929343)100:0.1157824785)100:0.1457458327,((OP974317_Macrobiotus_Joannae_1_CAHS_8b:0.3699418189,(OP974320_Macrobiotus_Joannae_1_CAHS_8a:0.1904480531,(OP974321_Macrobiotus_pallari_1_CAHS_8a:0.1635023141,(OP974322_Macrobiotus_sp_2_CAHS_8a:0.0200388581,OP974323_Macrobiotus_sp_1_CAHS_8a:0.0000031637)100:0.4585964097)83:0.0665566133)83:0.1563600927)82:0.1333501559,(OP974318_Macrobiotus_polonicus_1_CAHS_8a:0.3428597767,OP974319_Macrobiotus_polonicus_1_CAHS_8b:0.0573633805)100:0.1512705594)100:0.3436658932)95:0.1667188147)100:0.4628343845)100:0.6260771180)83:0.1071699761)94:0.1755548781)89:0.0551194179,(((OP974269_Paramacrobiotus_areolatus_1_CAHS_1b:0.1017867003,OP974271_Paramacrobiotus_areolatus_1_CAHS_1a:0.2680562761)100:0.4361672693,OP974270_Paramacrobiotus_richtersi_1_CAHS_1a:0.7505118259)100:0.7769732126,((J7MDG6_1_Ramazzottius_CAHS2:0.3075573976,GAU91761_1_CAHS8_Ramazzottius_varieornatus:0.2444198026)100:0.2782018792,BV898_04449_p01_hypsibius_dujardini_nhd315_core_32_85_1_protein:0.5678398104)98:0.1492950281)63:0.1927461309)100:0.9043650990)92:0.1017920639)92:0.2294589082,(EZ760591_1_TSA_Milnesium_tardigradum_contig10939:0.3380766653,EZ761505_1_TSA_Milnesium_tardigradum_contig19345:3.2264873204)93:0.2659839106);

CONSENSUS TREE
--------------

Consensus tree is constructed from 1000 bootstrap trees
Log-likelihood of consensus tree: -27793.188909
Robinson-Foulds distance between ML tree and consensus tree: 4

Branches with support >0.000000% are kept (extended consensus)
Branch lengths are optimized by maximum likelihood on original alignment
Numbers in parentheses are bootstrap supports (%)

+----EZ761416_1_TSA_Milnesium_tardigradum_contig18941
|
|  +------EZ763024_1_TSA_Milnesium_tardigradum_contig26455
+--| (92)
|  |  +----------------EZ758904_1_TSA_Milnesium_tardigradum_contig00023
|  +--| (92)
|     |                               +--P0CU48_1_Hypsi_CAHS_94205
|     |                            +--| (76)
|     |                            |  +--P0CU50_1_CAHS8_HYPDU
|     |                         +--| (70)
|     |                         |  +--BV898_10309_p01_hypsibius_dujardini_nhd315_core_32_85_1_protein
|     |                      +--| (62)
|     |                      |  +--P0CU45_1_Hypsi_CAHS_94205
|     |                   +--| (97)
|     |                   |  +--BV898_04552_p01_hypsibius_dujardini_nhd315_core_32_85_1_protein
|     |                +--| (61)
|     |                |  +--------J7M799_1_Ramazzottius_CAHS1
|     |             +--| (89)
|     |             |  |                      +--OP974251_Acutuncus_antarcticus_1_CAHS_2a
|     |             |  |                   +--| (99)
|     |             |  |                   |  +--OP974253_Acutuncus_antarcticus_2_CAHS_2a
|     |             |  |       +-----------| (100)
|     |             |  |       |           +--OP974252_Acutuncus_antarcticus_1_CAHS_2b
|     |             |  |    +--| (53)
|     |             |  |    |  |                   +--OP974254_Paramacrobiotus_areolatus_1_CAHS_2c
|     |             |  |    |  |                +--| (75)
|     |             |  |    |  |                |  +--OP974258_Paramacrobiotus_areolatus_1_CAHS_2d
|     |             |  |    |  |  +-------------| (100)
|     |             |  |    |  |  |             +--OP974257_Paramacrobiotus_areolatus_1_CAHS_2b
|     |             |  |    |  +--| (83)
|     |             |  |    |     |      +--OP974265_Dactylobiotus_sp_CAHS_2a
|     |             |  |    |     |  +---| (100)
|     |             |  |    |     |  |   +--OP974266_Dactylobiotus_sp_CAHS_2b
|     |             |  |    |     +--| (96)
|     |             |  |    |        +--------OP974267_Dactylobiotus_sp_CAHS_2c
|     |             |  +----| (59)
|     |             |       |           +---------------OP974255_Paramacrobiotus_richtersi_1_CAHS_2a
|     |             |       |        +--| (94)
|     |             |       |        |  |         +--OP974256_Paramacrobiotus_richtersi_1_CAHS_2d
|     |             |       |        |  |      +--| (100)
|     |             |       |        |  |      |  +--OP974261_Paramacrobiotus_richtersi_1_CAHS_2b
|     |             |       |        |  |  +---| (100)
|     |             |       |        |  |  |   +--OP974259_Paramacrobiotus_richtersi_1_CAHS_2e
|     |             |       |        |  +--| (100)
|     |             |       |        |     +--OP974260_Paramacrobiotus_areolatus_1_CAHS_2a
|     |             |       |  +-----| (100)
|     |             |       |  |     |  +---OP974262_Macrobiotus_polonicus_1_CAHS_2a
|     |             |       |  |     +--| (99)
|     |             |       |  |        |     +--OP974263_Macrobiotus_sp_2_CAHS_2a
|     |             |       |  |        +-----| (100)
|     |             |       |  |              +--OP974264_Macrobiotus_sp_1_CAHS_2a
|     |             |       +--| (73)
|     |             |          +--------------------OP974268_Mesobiotus_radiatus_1_CAHS_2a
|     |          +--| (89)
|     |          |  |                       +--------OP974324_Acutuncus_antarcticus_1_CAHS_5a
|     |          |  |                    +--| (99)
|     |          |  |                    |  +--BV898_04607_p01_hypsibius_dujardini_nhd315_core_32_85_1_protein
|     |          |  |             +------| (100)
|     |          |  |             |      +--------------GAU95723_1_CAHS9_Ramazzottius_varieornatus
|     |          |  |        +----| (100)
|     |          |  |        |    |                +--OP974272_Paramacrobiotus_richtersi_1_CAHS_5a
|     |          |  |        |    |            +---| (100)
|     |          |  |        |    |            |   +--OP974273_Paramacrobiotus_richtersi_1_CAHS_5c
|     |          |  |        |    |         +--| (100)
|     |          |  |        |    |         |  +--OP974275_Paramacrobiotus_areolatus_1_CAHS_5b
|     |          |  |        |    |      +--| (100)
|     |          |  |        |    |      |  |    +------OP974278_Macrobiotus_Joannae_1_CAHS_5a
|     |          |  |        |    |      |  +----| (100)
|     |          |  |        |    |      |       |  +--OP974279_Macrobiotus_sp_1_CAHS_5a
|     |          |  |        |    |      |       +--| (100)
|     |          |  |        |    |      |          +--OP974280_Macrobiotus_sp_2_CAHS_5b
|     |          |  |        |    |   +--| (100)
|     |          |  |        |    |   |  +---------OP974282_Dactylobiotus_sp_CAHS_5a
|     |          |  |        |    +---| (100)
|     |          |  |        |        |         +--OP974274_Paramacrobiotus_areolatus_1_CAHS_5a
|     |          |  |        |        |      +--| (100)
|     |          |  |        |        |      |  |     +----OP974277_Macrobiotus_Joannae_1_CAHS_5b
|     |          |  |        |        |      |  +-----| (100)
|     |          |  |        |        |      |        +---OP974281_Macrobiotus_sp_2_CAHS_5a
|     |          |  |        |        +------| (100)
|     |          |  |        |               +--OP974276_Paramacrobiotus_richtersi_1_CAHS_5b
|     |          |  |     +--| (80)
|     |          |  |     |  |          +--OP974292_Paramacrobiotus_areolatus_1_CAHS_4a
|     |          |  |     |  |       +--| (100)
|     |          |  |     |  |       |  +---OP974293_Paramacrobiotus_richtersi_1_CAHS_4a
|     |          |  |     |  |   +---| (96)
|     |          |  |     |  |   |   |     +---OP974294_Macrobiotus_Joannae_1_CAHS_4a
|     |          |  |     |  |   |   |  +--| (99)
|     |          |  |     |  |   |   |  |  |  +--OP974295_Macrobiotus_sp_2_CAHS_4a
|     |          |  |     |  |   |   |  |  +--| (100)
|     |          |  |     |  |   |   |  |     +--OP974296_Macrobiotus_sp_1_CAHS_4a
|     |          |  |     |  |   |   +--| (95)
|     |          |  |     |  |   |      +------------GAU88203_1_CAHS5_Ramazzottius_varieornatus
|     |          |  |     |  +---| (100)
|     |          |  |     |      |     +--BV898_04448_p01_hypsibius_dujardini_nhd315_core_32_85_1_protein
|     |          |  |     |      +-----| (100)
|     |          |  |     |            +--BV898_04447_p01_hypsibius_dujardini_nhd315_core_32_85_1_protein
|     |          |  |  +--| (87)
|     |          |  |  |  |        +--GAU88387_1_CAHS6_Ramazzottius_varieornatus
|     |          |  |  |  |     +--| (91)
|     |          |  |  |  |     |  +---------GAV04192_1_CAHS13_Ramazzottius_varieornatus
|     |          |  |  |  |  +--| (39)
|     |          |  |  |  |  |  +----------------GAU90929_1_CAHS7_Ramazzottius_varieornatus
|     |          |  |  |  +--| (70)
|     |          |  |  |     |     +-------GAV02446_1_CAHS12_Ramazzottius_varieornatus
|     |          |  |  |     |  +--| (57)
|     |          |  |  |     |  |  +----------GAV01369_1_CAHS10_Ramazzottius_varieornatus
|     |          |  |  |     +--| (27)
|     |          |  |  |        |     +--BV898_02951_p01_hypsibius_dujardini_nhd315_core_32_85_1_protein
|     |          |  |  |        |  +--| (100)
|     |          |  |  |        |  |  +--sp_P0CU46_1_CAHS2_HYPDU
|     |          |  |  |        +--| (72)
|     |          |  |  |           +-------BV898_05814_p01_hypsibius_dujardini_nhd315_core_32_85_1_protein
|     |          |  +--| (94)
|     |          |     |                                    +--OP974283_Acutuncus_antarcticus_2_CAHS_6a
|     |          |     |                                +---| (100)
|     |          |     |                                |   +--P0CU47_1_Hypsibius_CAHS
|     |          |     |                             +--| (98)
|     |          |     |                             |  |       +--J7M3T1_1_Ramazzottius_CAHS3
|     |          |     |                             |  |    +--| (99)
|     |          |     |                             |  |    |  |  +--GAV06915_1_CAHS14_Ramazzottius_varieornatus
|     |          |     |                             |  |    |  +--| (98)
|     |          |     |                             |  |    |     +--GAV06916_1_CAHS15_Ramazzottius_varieornatus
|     |          |     |                             |  +----| (100)
|     |          |     |                             |       +--GAV02176_1_CAHS11_Ramazzottius_varieornatus
|     |          |     |  +--------------------------| (100)
|     |          |     |  |                          |           +--OP974284_Paramacrobiotus_richtersi_1_CAHS_6b
|     |          |     |  |                          |        +--| (100)
|     |          |     |  |                          |        |  +--OP974285_Paramacrobiotus_richtersi_1_CAHS_6e
|     |          |     |  |                          |     +--| (99)
|     |          |     |  |                          |     |  |  +--OP974286_Paramacrobiotus_richtersi_1_CAHS_6c
|     |          |     |  |                          |     |  +--| (98)
|     |          |     |  |                          |     |     +-----OP974287_Paramacrobiotus_richtersi_1_CAHS_6d
|     |          |     |  |                          |  +--| (99)
|     |          |     |  |                          |  |  +--OP974288_Paramacrobiotus_areolatus_1_CAHS_6c
|     |          |     |  |                          +--| (84)
|     |          |     |  |                             |     +--OP974289_Macrobiotus_polonicus_1_CAHS_6b
|     |          |     |  |                             |  +--| (100)
|     |          |     |  |                             |  |  +--OP974291_Macrobiotus_polonicus_1_CAHS_6a
|     |          |     |  |                             +--| (84)
|     |          |     |  |                                +--OP974290_Macrobiotus_sp_1_CAHS_6a
|     |          |     +--| (83)
|     |          |        |                 +--OP974297_Acutuncus_antarcticus_2_CAHS_7a
|     |          |        |              +--| (99)
|     |          |        |              |  +--BV898_12322_p01_hypsibius_dujardini_nhd315_core_32_85_1_protein
|     |          |        |           +--| (59)
|     |          |        |           |  |                       +--OP974298_Macrobiotus_sp_2_CAHS_7b
|     |          |        |           |  |                    +--| (100)
|     |          |        |           |  |                    |  +--OP974305_Macrobiotus_sp_1_CAHS_7a
|     |          |        |           |  |            +-------| (100)
|     |          |        |           |  |            |       |  +--OP974299_Macrobiotus_sp_2_CAHS_7a
|     |          |        |           |  |            |       +--| (100)
|     |          |        |           |  |            |          +--OP974301_Macrobiotus_sp_1_CAHS_7b
|     |          |        |           |  |         +--| (97)
|     |          |        |           |  |         |  +----OP974300_Macrobiotus_pallari_1_CAHS_7a
|     |          |        |           |  +---------| (100)
|     |          |        |           |            |            +--OP974302_Mesobiotus_philipinicus_1_CAHS_7a
|     |          |        |           |            |        +---| (100)
|     |          |        |           |            |        |   +--OP974303_Mesobiotus_philipinicus_1_CAHS_7b
|     |          |        |           |            +--------| (100)
|     |          |        |           |                     +-----OP974304_Mesobiotus_radiatus_1_CAHS_7a
|     |          |        |      +----| (100)
|     |          |        |      |    +------GAU88113_1_CAHS4_Ramazzottius_varieornatus
|     |          |        +------| (100)
|     |          |               |                  +--OP974306_Acutuncus_antarcticus_1_CAHS_8a
|     |          |               |       +----------| (100)
|     |          |               |       |          +--OP974307_Acutuncus_antarcticus_2_CAHS_8a
|     |          |               |    +--| (97)
|     |          |               |    |  |      +--P0CU44_1_Hypsi_CAHS_77611
|     |          |               |    |  |  +---| (100)
|     |          |               |    |  |  |   |  +--P0CU43_1_Hypsi_CAHS_77580
|     |          |               |    |  |  |   +--| (65)
|     |          |               |    |  |  |      +--BV898_07587_p01_hypsibius_dujardini_nhd315_core_32_85_1_protein
|     |          |               |    |  +--| (87)
|     |          |               |    |     +----GAV09045_1_CAHS16_Ramazzottius_varieornatus
|     |          |               +----| (100)
|     |          |                    |          +----OP974308_Paramacrobiotus_areolatus_1_CAHS_8a
|     |          |                    |     +----| (100)
|     |          |                    |     |    |   +--OP974311_Paramacrobiotus_richtersi_1_CAHS_8d
|     |          |                    |     |    +---| (100)
|     |          |                    |     |        +--OP974313_Paramacrobiotus_richtersi_1_CAHS_8b
|     |          |                    |  +--| (100)
|     |          |                    |  |  |          +--OP974309_Paramacrobiotus_areolatus_1_CAHS_8d
|     |          |                    |  |  |       +--| (100)
|     |          |                    |  |  |       |  +--OP974310_Paramacrobiotus_areolatus_1_CAHS_8c
|     |          |                    |  |  |  +----| (100)
|     |          |                    |  |  |  |    +--OP974312_Paramacrobiotus_areolatus_1_CAHS_8b
|     |          |                    |  |  +--| (100)
|     |          |                    |  |     |          +--OP974314_Paramacrobiotus_richtersi_1_CAHS_8e
|     |          |                    |  |     |     +----| (100)
|     |          |                    |  |     |     |    +--OP974316_Paramacrobiotus_richtersi_1_CAHS_8c
|     |          |                    |  |     |  +--| (100)
|     |          |                    |  |     |  |  +--P0CU52_1_ParaRichetersi_CAHS_106094
|     |          |                    |  |     +--| (100)
|     |          |                    |  |        |  +--OP974315_Paramacrobiotus_richtersi_1_CAHS_8a
|     |          |                    |  |        +--| (100)
|     |          |                    |  |           +--P0CU51_1_ParaRichtersi_CAHS_107838
|     |          |                    +--| (95)
|     |          |                       |      +---OP974317_Macrobiotus_Joannae_1_CAHS_8b
|     |          |                       |   +--| (82)
|     |          |                       |   |  |  +--OP974320_Macrobiotus_Joannae_1_CAHS_8a
|     |          |                       |   |  +--| (83)
|     |          |                       |   |     |  +--OP974321_Macrobiotus_pallari_1_CAHS_8a
|     |          |                       |   |     +--| (83)
|     |          |                       |   |        |    +--OP974322_Macrobiotus_sp_2_CAHS_8a
|     |          |                       |   |        +----| (100)
|     |          |                       |   |             +--OP974323_Macrobiotus_sp_1_CAHS_8a
|     |          |                       +---| (100)
|     |          |                           |  +---OP974318_Macrobiotus_polonicus_1_CAHS_8a
|     |          |                           +--| (100)
|     |          |                              +--OP974319_Macrobiotus_polonicus_1_CAHS_8b
|     +----------| (100)
|                |                +--OP974269_Paramacrobiotus_areolatus_1_CAHS_1b
|                |           +----| (100)
|                |           |    +--OP974271_Paramacrobiotus_areolatus_1_CAHS_1a
|                |  +--------| (100)
|                |  |        +--------OP974270_Paramacrobiotus_richtersi_1_CAHS_1a
|                +--| (63)
|                   |     +--J7MDG6_1_Ramazzottius_CAHS2
|                   |  +--| (100)
|                   |  |  +--GAU91761_1_CAHS8_Ramazzottius_varieornatus
|                   +--| (98)
|                      +------BV898_04449_p01_hypsibius_dujardini_nhd315_core_32_85_1_protein
|
|  +---EZ760591_1_TSA_Milnesium_tardigradum_contig10939
+--| (93)
   +---------------------------------------EZ761505_1_TSA_Milnesium_tardigradum_contig19345


Consensus tree in newick format: 

(EZ761416_1_TSA_Milnesium_tardigradum_contig18941:0.4548119940,(EZ763024_1_TSA_Milnesium_tardigradum_contig26455:0.5979433175,(EZ758904_1_TSA_Milnesium_tardigradum_contig00023:1.3707315625,((((((((P0CU48_1_Hypsi_CAHS_94205:0.0000021119,P0CU50_1_CAHS8_HYPDU:0.0000021119)76:0.0000021119,BV898_10309_p01_hypsibius_dujardini_nhd315_core_32_85_1_protein:0.0063336960)70:0.0000020679,P0CU45_1_Hypsi_CAHS_94205:0.0127146725)62:0.0024066525,BV898_04552_p01_hypsibius_dujardini_nhd315_core_32_85_1_protein:0.0918512277)97:0.2087067321,J7M799_1_Ramazzottius_CAHS1:0.7742318673)61:0.1905047634,((((OP974251_Acutuncus_antarcticus_1_CAHS_2a:0.0000021119,OP974253_Acutuncus_antarcticus_2_CAHS_2a:0.0000021119)99:0.2442254217,OP974252_Acutuncus_antarcticus_1_CAHS_2b:0.1535818081)100:1.0060697228,(((OP974254_Paramacrobiotus_areolatus_1_CAHS_2c:0.0000021119,OP974258_Paramacrobiotus_areolatus_1_CAHS_2d:0.0000021119)75:0.0000024338,OP974257_Paramacrobiotus_areolatus_1_CAHS_2b:0.0185634934)100:1.1827896583,((OP974265_Dactylobiotus_sp_CAHS_2a:0.0684791526,OP974266_Dactylobiotus_sp_CAHS_2b:0.0125399830)100:0.3825124079,OP974267_Dactylobiotus_sp_CAHS_2c:0.7453660773)96:0.2437418915)83:0.0328182754)53:0.2343630600,(((OP974255_Paramacrobiotus_richtersi_1_CAHS_2a:1.2827764763,(((OP974256_Paramacrobiotus_richtersi_1_CAHS_2d:0.0068342261,OP974261_Paramacrobiotus_richtersi_1_CAHS_2b:0.0497551557)100:0.0170541747,OP974259_Paramacrobiotus_richtersi_1_CAHS_2e:0.0000021119)100:0.3605026561,OP974260_Paramacrobiotus_areolatus_1_CAHS_2a:0.1894291931)100:0.2321805815)94:0.2778309126,(OP974262_Macrobiotus_polonicus_1_CAHS_2a:0.3352780741,(OP974263_Macrobiotus_sp_2_CAHS_2a:0.0085067784,OP974264_Macrobiotus_sp_1_CAHS_2a:0.0000023560)100:0.4994469883)99:0.2472281874)100:0.5279138204,OP974268_Mesobiotus_radiatus_1_CAHS_2a:1.7059591199)73:0.1596885583)59:0.4650699942)89:0.1324049647,((((((OP974324_Acutuncus_antarcticus_1_CAHS_5a:0.7385191056,BV898_04607_p01_hypsibius_dujardini_nhd315_core_32_85_1_protein:0.2690760585)99:0.2590591751,GAU95723_1_CAHS9_Ramazzottius_varieornatus:1.2361862768)100:0.6215837222,(((((OP974272_Paramacrobiotus_richtersi_1_CAHS_5a:0.0000021119,OP974273_Paramacrobiotus_richtersi_1_CAHS_5c:0.0000021119)100:0.3352879881,OP974275_Paramacrobiotus_areolatus_1_CAHS_5b:0.1534991922)100:0.1035466547,(OP974278_Macrobiotus_Joannae_1_CAHS_5a:0.6349094176,(OP974279_Macrobiotus_sp_1_CAHS_5a:0.0000021119,OP974280_Macrobiotus_sp_2_CAHS_5b:0.0000020796)100:0.2574526151)100:0.4036887500)100:0.1997515378,OP974282_Dactylobiotus_sp_CAHS_5a:0.8740616001)100:0.2785910203,((OP974274_Paramacrobiotus_areolatus_1_CAHS_5a:0.0000023802,(OP974277_Macrobiotus_Joannae_1_CAHS_5b:0.4700043553,OP974281_Macrobiotus_sp_2_CAHS_5a:0.3446939304)100:0.5228801222)100:0.2635677590,OP974276_Paramacrobiotus_richtersi_1_CAHS_5b:0.3109857836)100:0.5947456747)100:0.3532928375)100:0.4255510030,(((OP974292_Paramacrobiotus_areolatus_1_CAHS_4a:0.0809399076,OP974293_Paramacrobiotus_richtersi_1_CAHS_4a:0.3691605101)100:0.0850888269,((OP974294_Macrobiotus_Joannae_1_CAHS_4a:0.3221109692,(OP974295_Macrobiotus_sp_2_CAHS_4a:0.0744371277,OP974296_Macrobiotus_sp_1_CAHS_4a:0.0396648321)100:0.2350408610)99:0.1047357168,GAU88203_1_CAHS5_Ramazzottius_varieornatus:1.1011808257)95:0.1137877083)96:0.3403341012,(BV898_04448_p01_hypsibius_dujardini_nhd315_core_32_85_1_protein:0.0000021545,BV898_04447_p01_hypsibius_dujardini_nhd315_core_32_85_1_protein:0.0981210649)100:0.5524732372)100:0.3949467533)80:0.1453569094,(((GAU88387_1_CAHS6_Ramazzottius_varieornatus:0.1971482366,GAV04192_1_CAHS13_Ramazzottius_varieornatus:0.8195380403)91:0.1100112628,GAU90929_1_CAHS7_Ramazzottius_varieornatus:1.4068723695)39:0.0591124054,((GAV02446_1_CAHS12_Ramazzottius_varieornatus:0.6574673843,GAV01369_1_CAHS10_Ramazzottius_varieornatus:0.9335727127)57:0.1919621834,((BV898_02951_p01_hypsibius_dujardini_nhd315_core_32_85_1_protein:0.0110547315,sp_P0CU46_1_CAHS2_HYPDU:0.0000022297)100:0.2582146328,BV898_05814_p01_hypsibius_dujardini_nhd315_core_32_85_1_protein:0.6915395286)72:0.0859084337)27:0.1283406321)70:0.1579709018)87:0.1921710897,((((OP974283_Acutuncus_antarcticus_2_CAHS_6a:0.1658797392,P0CU47_1_Hypsibius_CAHS:0.2658754253)100:0.3285555078,((J7M3T1_1_Ramazzottius_CAHS3:0.2648059791,(GAV06915_1_CAHS14_Ramazzottius_varieornatus:0.1337008561,GAV06916_1_CAHS15_Ramazzottius_varieornatus:0.2722329192)98:0.0683231068)99:0.0620553953,GAV02176_1_CAHS11_Ramazzottius_varieornatus:0.1071091351)100:0.4245533128)98:0.0917101147,((((OP974284_Paramacrobiotus_richtersi_1_CAHS_6b:0.0000029245,OP974285_Paramacrobiotus_richtersi_1_CAHS_6e:0.0000021119)100:0.1822210761,(OP974286_Paramacrobiotus_richtersi_1_CAHS_6c:0.2795135526,OP974287_Paramacrobiotus_richtersi_1_CAHS_6d:0.5187404543)98:0.0681475386)99:0.1443284735,OP974288_Paramacrobiotus_areolatus_1_CAHS_6c:0.1118172587)99:0.1365647073,((OP974289_Macrobiotus_polonicus_1_CAHS_6b:0.0000021119,OP974291_Macrobiotus_polonicus_1_CAHS_6a:0.0000021119)100:0.2115621467,OP974290_Macrobiotus_sp_1_CAHS_6a:0.2288813200)84:0.1549956686)84:0.1896055471)100:2.1683410188,((((OP974297_Acutuncus_antarcticus_2_CAHS_7a:0.2202135173,BV898_12322_p01_hypsibius_dujardini_nhd315_core_32_85_1_protein:0.2934017756)99:0.1000127442,((((OP974298_Macrobiotus_sp_2_CAHS_7b:0.0000024041,OP974305_Macrobiotus_sp_1_CAHS_7a:0.0000021119)100:0.0333526461,(OP974299_Macrobiotus_sp_2_CAHS_7a:0.0000021119,OP974301_Macrobiotus_sp_1_CAHS_7b:0.0000021119)100:0.0399064268)100:0.6501168632,OP974300_Macrobiotus_pallari_1_CAHS_7a:0.4267574612)97:0.2900419540,((OP974302_Mesobiotus_philipinicus_1_CAHS_7a:0.0000021119,OP974303_Mesobiotus_philipinicus_1_CAHS_7b:0.0106588764)100:0.3775578866,OP974304_Mesobiotus_radiatus_1_CAHS_7a:0.4926037190)100:0.7417821947)100:0.8220557330)59:0.0881249700,GAU88113_1_CAHS4_Ramazzottius_varieornatus:0.5939383033)100:0.4497304747,(((OP974306_Acutuncus_antarcticus_1_CAHS_8a:0.0000021119,OP974307_Acutuncus_antarcticus_2_CAHS_8a:0.0000021119)100:0.9178608808,((P0CU44_1_Hypsi_CAHS_77611:0.0065820936,(P0CU43_1_Hypsi_CAHS_77580:0.0000021119,BV898_07587_p01_hypsibius_dujardini_nhd315_core_32_85_1_protein:0.0000021119)65:0.0000028963)100:0.3303272906,GAV09045_1_CAHS16_Ramazzottius_varieornatus:0.4300699369)87:0.0759795873)97:0.2250958033,(((OP974308_Paramacrobiotus_areolatus_1_CAHS_8a:0.4551874959,(OP974311_Paramacrobiotus_richtersi_1_CAHS_8d:0.0000024215,OP974313_Paramacrobiotus_richtersi_1_CAHS_8b:0.0387496299)100:0.3779310011)100:0.4274550387,(((OP974309_Paramacrobiotus_areolatus_1_CAHS_8d:0.0532096671,OP974310_Paramacrobiotus_areolatus_1_CAHS_8c:0.0501141644)100:0.0585259423,OP974312_Paramacrobiotus_areolatus_1_CAHS_8b:0.1513316967)100:0.4034751223,(((OP974314_Paramacrobiotus_richtersi_1_CAHS_8e:0.0385665325,OP974316_Paramacrobiotus_richtersi_1_CAHS_8c:0.0432386936)100:0.4467591578,P0CU52_1_ParaRichetersi_CAHS_106094:0.0790046339)100:0.1623919277,(OP974315_Paramacrobiotus_richtersi_1_CAHS_8a:0.1866713592,P0CU51_1_ParaRichtersi_CAHS_107838:0.1259215035)100:0.0603859833)100:0.2648037340)100:0.1149122993)100:0.1451921110,((OP974317_Macrobiotus_Joannae_1_CAHS_8b:0.3672785571,(OP974320_Macrobiotus_Joannae_1_CAHS_8a:0.1896013308,(OP974321_Macrobiotus_pallari_1_CAHS_8a:0.1623036345,(OP974322_Macrobiotus_sp_2_CAHS_8a:0.0199199924,OP974323_Macrobiotus_sp_1_CAHS_8a:0.0000029035)100:0.4553010963)83:0.0664021027)83:0.1560701280)82:0.1330703704,(OP974318_Macrobiotus_polonicus_1_CAHS_8a:0.3407283942,OP974319_Macrobiotus_polonicus_1_CAHS_8b:0.0570845797)100:0.1505499366)100:0.3422413724)95:0.1661542911)100:0.4592004007)100:0.6217531698)83:0.1052129816)94:0.1720901352)89:0.0631394965,(((OP974269_Paramacrobiotus_areolatus_1_CAHS_1b:0.1015068346,OP974271_Paramacrobiotus_areolatus_1_CAHS_1a:0.2660185078)100:0.4336912969,OP974270_Paramacrobiotus_richtersi_1_CAHS_1a:0.7457611554)100:0.7708087526,((J7MDG6_1_Ramazzottius_CAHS2:0.3041890637,GAU91761_1_CAHS8_Ramazzottius_varieornatus:0.2450227285)100:0.2766714037,BV898_04449_p01_hypsibius_dujardini_nhd315_core_32_85_1_protein:0.5651535918)98:0.1496674256)63:0.1884776591)100:0.8954426296)92:0.1006689299)92:0.2295362692,(EZ760591_1_TSA_Milnesium_tardigradum_contig10939:0.3324904596,EZ761505_1_TSA_Milnesium_tardigradum_contig19345:3.2051105909)93:0.2692247104);

ALISIM COMMAND
--------------
To simulate an alignment of the same length as the original alignment, using the tree and model parameters estimated from this analysis, you can use the following command:

--alisim simulated_MSA -t CAHS.fas.treefile -m "Q.insect+R6{0.069752,0.0508178,0.0996417,0.185393,0.165445,0.386392,0.151145,0.645467,0.282053,1.17414,0.231963,2.09226}" --length 440

To mimic the alignment used to produce this analysis, i.e. simulate an alignment of the same length as the original alignment, using the tree and model parameters estimated from this analysis *and* copying the same gap positions as the original alignment, you can use the following command:

iqtree -s CAHS.fas --alisim mimicked_MSA

To simulate any number of alignments in either of the two commandlines above, use the --num-alignments options, for example mimic 100 alignments you would use the command line:

iqtree -s CAHS.fas --alisim mimicked_MSA --num-alignments 100

For more information on using AliSim, please visit: www.iqtree.org/doc/AliSim

TIME STAMP
----------

Date and time: Sun Aug 20 15:19:07 2023
Total CPU time used: 1407.227084 seconds (0h:23m:27s)
Total wall-clock time used: 1421.163481 seconds (0h:23m:41s)
