# Supplementary material for: The Evolution of Temperature and Desiccation-Related Protein Families in Tardigrada Reveals a Complex Acquisition of Extremotolerance
Source: Genome Biol Evol. 2023 Nov 29;16(1):evad217. doi: 10.1093/gbe/evad217 (PMC10799326; doi:10.1093/gbe/evad217)
Supplement: evad217_Supplementary_Data [file evad217_supplementary_data.zip › SupplementalInformation/SupplementalInformation/CAHS_Complete/CAHS_ML/CAHS.fas.log]

IQ-TREE MPI multicore version 2.2.2.3 COVID-edition for Linux 64-bit built May  3 2023
Developed by Bui Quang Minh, James Barbetti, Nguyen Lam Tung,
Olga Chernomor, Heiko Schmidt, Dominik Schrempf, Michael Woodhams, Ly Trong Nhan.

Host:    c1-21 (AVX512, FMA3, 188 GB RAM)
Command: iqtree2-mpi -s CAHS.fas -st AA -m TESTNEW -madd LG4M,C10,EX2,EHO,UL2,EX_EHO -bb 1000 --redo-tree
Seed:    344574 (Using SPRNG - Scalable Parallel Random Number Generator)
Time:    Sun Aug 20 14:55:25 2023
Kernel:  AVX+FMA - 1 threads (2 CPU cores detected)
MPI:     1 processes

HINT: Use -nt option to specify number of threads because your CPU has 2 cores!
HINT: -nt AUTO will automatically determine the best number of threads to use.

Reading alignment file CAHS.fas ... Fasta format detected
Reading fasta file: done in 0.00333583 secs using 88.88% CPU
Alignment most likely contains protein sequences
Constructing alignment: done in 0.00116577 secs using 98.99% CPU
Alignment has 114 sequences with 440 columns, 406 distinct patterns
324 parsimony-informative, 42 singleton sites, 74 constant sites
                                                                 Gap/Ambiguity  Composition  p-value
Analyzing sequences: done in 0.000127659 secs using 99.48% CPU
   1  EZ761416_1_TSA_Milnesium_tardigradum_contig18941                  41.14%    failed      0.12%
   2  EZ763024_1_TSA_Milnesium_tardigradum_contig26455                  42.27%    failed      0.14%
   3  EZ760591_1_TSA_Milnesium_tardigradum_contig10939                  49.55%    passed     40.82%
   4  EZ758904_1_TSA_Milnesium_tardigradum_contig00023                  22.95%    failed      0.00%
   5  EZ761505_1_TSA_Milnesium_tardigradum_contig19345                  54.09%    failed      0.63%
   6  P0CU48_1_Hypsi_CAHS_94205                                         48.41%    passed     97.24%
   7  P0CU45_1_Hypsi_CAHS_94205                                         48.41%    passed     97.70%
   8  J7M799_1_Ramazzottius_CAHS1                                       46.14%    passed     43.20%
   9  OP974251_Acutuncus_antarcticus_1_CAHS_2a                          59.32%    failed      0.72%
  10  OP974252_Acutuncus_antarcticus_1_CAHS_2b                          52.95%    failed      0.06%
  11  OP974253_Acutuncus_antarcticus_2_CAHS_2a                          59.32%    failed      0.72%
  12  BV898_10309_p01_hypsibius_dujardini_nhd315_core_32_85_1_protein   48.41%    passed     97.51%
  13  BV898_04552_p01_hypsibius_dujardini_nhd315_core_32_85_1_protein   59.77%    passed     83.96%
  14  P0CU50_1_CAHS8_HYPDU                                              48.41%    passed     97.24%
  15  OP974254_Paramacrobiotus_areolatus_1_CAHS_2c                      68.86%    passed     65.52%
  16  OP974255_Paramacrobiotus_richtersi_1_CAHS_2a                      62.95%    passed     24.68%
  17  OP974256_Paramacrobiotus_richtersi_1_CAHS_2d                      69.77%    passed     15.04%
  18  OP974257_Paramacrobiotus_areolatus_1_CAHS_2b                      71.59%    passed     55.13%
  19  OP974258_Paramacrobiotus_areolatus_1_CAHS_2d                      68.86%    passed     65.52%
  20  OP974259_Paramacrobiotus_richtersi_1_CAHS_2e                      65.68%    passed     42.23%
  21  OP974260_Paramacrobiotus_areolatus_1_CAHS_2a                      66.36%    passed     52.98%
  22  OP974261_Paramacrobiotus_richtersi_1_CAHS_2b                      49.77%    passed     21.96%
  23  OP974262_Macrobiotus_polonicus_1_CAHS_2a                          68.64%    passed     44.79%
  24  OP974263_Macrobiotus_sp_2_CAHS_2a                                 57.05%    passed     85.66%
  25  OP974264_Macrobiotus_sp_1_CAHS_2a                                 51.36%    passed     94.37%
  26  OP974265_Dactylobiotus_sp_CAHS_2a                                 55.45%    passed     46.10%
  27  OP974266_Dactylobiotus_sp_CAHS_2b                                 60.23%    passed     45.11%
  28  OP974267_Dactylobiotus_sp_CAHS_2c                                 61.59%    passed     63.69%
  29  OP974268_Mesobiotus_radiatus_1_CAHS_2a                            63.64%    passed     61.80%
  30  OP974269_Paramacrobiotus_areolatus_1_CAHS_1b                      54.09%    passed     30.11%
  31  OP974270_Paramacrobiotus_richtersi_1_CAHS_1a                      67.05%    passed     74.29%
  32  OP974271_Paramacrobiotus_areolatus_1_CAHS_1a                      59.32%    passed     56.96%
  33  J7MDG6_1_Ramazzottius_CAHS2                                       50.91%    passed     79.50%
  34  GAU91761_1_CAHS8_Ramazzottius_varieornatus                        49.55%    passed     27.54%
  35  BV898_04449_p01_hypsibius_dujardini_nhd315_core_32_85_1_protein   48.41%    passed     55.19%
  36  OP974324_Acutuncus_antarcticus_1_CAHS_5a                          71.14%    passed     59.79%
  37  OP974272_Paramacrobiotus_richtersi_1_CAHS_5a                      39.32%    passed     80.24%
  38  OP974273_Paramacrobiotus_richtersi_1_CAHS_5c                      37.95%    passed     81.74%
  39  OP974274_Paramacrobiotus_areolatus_1_CAHS_5a                      55.00%    passed     99.65%
  40  OP974275_Paramacrobiotus_areolatus_1_CAHS_5b                      34.77%    passed      8.45%
  41  OP974276_Paramacrobiotus_richtersi_1_CAHS_5b                      54.09%    passed     95.92%
  42  OP974277_Macrobiotus_Joannae_1_CAHS_5b                            57.73%    passed     53.74%
  43  OP974278_Macrobiotus_Joannae_1_CAHS_5a                            35.45%    passed     93.18%
  44  OP974279_Macrobiotus_sp_1_CAHS_5a                                 52.73%    passed     98.53%
  45  OP974280_Macrobiotus_sp_2_CAHS_5b                                 45.91%    passed     97.65%
  46  OP974281_Macrobiotus_sp_2_CAHS_5a                                 66.14%    passed     31.08%
  47  OP974282_Dactylobiotus_sp_CAHS_5a                                 40.91%    failed      0.81%
  48  GAU95723_1_CAHS9_Ramazzottius_varieornatus                        30.00%    failed      0.00%
  49  BV898_04607_p01_hypsibius_dujardini_nhd315_core_32_85_1_protein   34.55%    failed      0.01%
  50  OP974283_Acutuncus_antarcticus_2_CAHS_6a                          43.41%    passed     28.94%
  51  P0CU47_1_Hypsibius_CAHS                                           43.86%    failed      4.22%
  52  J7M3T1_1_Ramazzottius_CAHS3                                       40.91%    passed     11.61%
  53  GAV06915_1_CAHS14_Ramazzottius_varieornatus                       40.23%    failed      0.40%
  54  GAV02176_1_CAHS11_Ramazzottius_varieornatus                       40.00%    failed      4.24%
  55  GAV06916_1_CAHS15_Ramazzottius_varieornatus                       40.45%    failed      0.47%
  56  OP974284_Paramacrobiotus_richtersi_1_CAHS_6b                      44.32%    failed      3.53%
  57  OP974285_Paramacrobiotus_richtersi_1_CAHS_6e                      69.77%    passed     21.95%
  58  OP974286_Paramacrobiotus_richtersi_1_CAHS_6c                      58.86%    passed     45.04%
  59  OP974287_Paramacrobiotus_richtersi_1_CAHS_6d                      57.05%    passed     57.20%
  60  OP974288_Paramacrobiotus_areolatus_1_CAHS_6c                      43.64%    passed     21.52%
  61  OP974289_Macrobiotus_polonicus_1_CAHS_6b                          49.77%    passed     11.69%
  62  OP974290_Macrobiotus_sp_1_CAHS_6a                                 60.23%    passed     60.94%
  63  OP974291_Macrobiotus_polonicus_1_CAHS_6a                          49.77%    passed     11.69%
  64  OP974292_Paramacrobiotus_areolatus_1_CAHS_4a                      35.45%    failed      0.00%
  65  OP974293_Paramacrobiotus_richtersi_1_CAHS_4a                      33.41%    failed      0.00%
  66  OP974294_Macrobiotus_Joannae_1_CAHS_4a                            33.18%    failed      0.36%
  67  OP974295_Macrobiotus_sp_2_CAHS_4a                                 30.91%    failed      0.34%
  68  OP974296_Macrobiotus_sp_1_CAHS_4a                                 30.91%    failed      0.01%
  69  GAU88203_1_CAHS5_Ramazzottius_varieornatus                        40.68%    failed      1.15%
  70  BV898_04448_p01_hypsibius_dujardini_nhd315_core_32_85_1_protein   62.05%    passed     69.52%
  71  BV898_04447_p01_hypsibius_dujardini_nhd315_core_32_85_1_protein   76.82%    passed      7.48%
  72  OP974297_Acutuncus_antarcticus_2_CAHS_7a                          62.50%    passed     58.95%
  73  GAU88113_1_CAHS4_Ramazzottius_varieornatus                        49.09%    passed     74.49%
  74  BV898_12322_p01_hypsibius_dujardini_nhd315_core_32_85_1_protein   49.77%    passed     21.37%
  75  OP974298_Macrobiotus_sp_2_CAHS_7b                                 57.27%    failed      1.02%
  76  OP974299_Macrobiotus_sp_2_CAHS_7a                                 54.77%    failed      0.00%
  77  OP974300_Macrobiotus_pallari_1_CAHS_7a                            62.27%    passed     82.31%
  78  OP974301_Macrobiotus_sp_1_CAHS_7b                                 55.91%    failed      0.00%
  79  OP974302_Mesobiotus_philipinicus_1_CAHS_7a                        58.64%    passed     68.87%
  80  OP974303_Mesobiotus_philipinicus_1_CAHS_7b                        56.82%    passed     77.09%
  81  OP974304_Mesobiotus_radiatus_1_CAHS_7a                            55.91%    passed     16.06%
  82  OP974305_Macrobiotus_sp_1_CAHS_7a                                 60.00%    failed      1.78%
  83  OP974306_Acutuncus_antarcticus_1_CAHS_8a                          39.55%    failed      0.00%
  84  OP974307_Acutuncus_antarcticus_2_CAHS_8a                          39.55%    failed      0.00%
  85  OP974308_Paramacrobiotus_areolatus_1_CAHS_8a                      65.68%    failed      2.51%
  86  OP974309_Paramacrobiotus_areolatus_1_CAHS_8d                      42.05%    passed     13.44%
  87  OP974310_Paramacrobiotus_areolatus_1_CAHS_8c                      51.59%    passed     11.91%
  88  OP974311_Paramacrobiotus_richtersi_1_CAHS_8d                      68.18%    passed     10.39%
  89  OP974312_Paramacrobiotus_areolatus_1_CAHS_8b                      68.86%    failed      4.70%
  90  OP974313_Paramacrobiotus_richtersi_1_CAHS_8b                      70.45%    passed     11.89%
  91  OP974314_Paramacrobiotus_richtersi_1_CAHS_8e                      67.95%    passed     34.33%
  92  OP974315_Paramacrobiotus_richtersi_1_CAHS_8a                      68.18%    passed     16.41%
  93  OP974316_Paramacrobiotus_richtersi_1_CAHS_8c                      68.41%    passed     21.78%
  94  P0CU51_1_ParaRichtersi_CAHS_107838                                47.95%    passed     16.26%
  95  P0CU52_1_ParaRichetersi_CAHS_106094                               48.41%    failed      2.85%
  96  OP974317_Macrobiotus_Joannae_1_CAHS_8b                            42.05%    passed     15.88%
  97  OP974318_Macrobiotus_polonicus_1_CAHS_8a                          42.27%    passed      6.74%
  98  OP974319_Macrobiotus_polonicus_1_CAHS_8b                          42.73%    passed     25.27%
  99  OP974320_Macrobiotus_Joannae_1_CAHS_8a                            48.64%    passed     36.53%
 100  OP974321_Macrobiotus_pallari_1_CAHS_8a                            64.55%    passed     44.04%
 101  OP974322_Macrobiotus_sp_2_CAHS_8a                                 46.59%    failed      0.20%
 102  P0CU44_1_Hypsi_CAHS_77611                                         49.09%    passed     55.60%
 103  P0CU43_1_Hypsi_CAHS_77580                                         49.09%    passed     56.35%
 104  GAV09045_1_CAHS16_Ramazzottius_varieornatus                       48.18%    passed     10.73%
 105  OP974323_Macrobiotus_sp_1_CAHS_8a                                 42.05%    passed      5.97%
 106  BV898_07587_p01_hypsibius_dujardini_nhd315_core_32_85_1_protein   49.09%    passed     56.35%
 107  GAU88387_1_CAHS6_Ramazzottius_varieornatus                        44.77%    passed     53.95%
 108  GAV04192_1_CAHS13_Ramazzottius_varieornatus                       55.00%    passed     97.52%
 109  GAV02446_1_CAHS12_Ramazzottius_varieornatus                       32.50%    failed      0.08%
 110  GAV01369_1_CAHS10_Ramazzottius_varieornatus                       49.77%    passed     25.68%
 111  GAU90929_1_CAHS7_Ramazzottius_varieornatus                        39.09%    passed     26.66%
 112  BV898_02951_p01_hypsibius_dujardini_nhd315_core_32_85_1_protein   59.55%    passed     95.21%
 113  BV898_05814_p01_hypsibius_dujardini_nhd315_core_32_85_1_protein   59.55%    passed     84.80%
 114  sp_P0CU46_1_CAHS2_HYPDU                                           46.14%    passed     85.08%
WARNING: 56 sequences contain more than 50% gaps/ambiguity
****  TOTAL                                                             51.88%  32 sequences failed composition chi2 test (p-value<5%; df=19)
NOTE: P0CU50_1_CAHS8_HYPDU is identical to P0CU48_1_Hypsi_CAHS_94205 but kept for subsequent analysis
NOTE: OP974253_Acutuncus_antarcticus_2_CAHS_1a is identical to OP974251_Acutuncus_antarcticus_1_CAHS_1a but kept for subsequent analysis
NOTE: OP974258_Paramacrobiotus_areolatus_1_CAHS_2d is identical to OP974254_Paramacrobiotus_areolatus_1_CAHS_2c but kept for subsequent analysis
NOTE: OP974291_Macrobiotus_polonicus_1_CAHS_6a is identical to OP974289_Macrobiotus_polonicus_1_CAHS_6b but kept for subsequent analysis
NOTE: OP974307_Acutuncus_antarcticus_2_CAHS_8a is identical to OP974306_Acutuncus_antarcticus_1_CAHS_8a but kept for subsequent analysis
NOTE: BV898_07587_p01_hypsibius_dujardini_nhd315_core_32_85_1_protein is identical to P0CU43_1_Hypsi_CAHS_77580 but kept for subsequent analysis
Checking for duplicate sequences: done in 0.000501567 secs using 99.49% CPU

NOTE: Restoring information from model checkpoint file CAHS.fas.model.gz

CHECKPOINT: Initial tree restored
Perform fast likelihood tree search using LG+I+G model...
CHECKPOINT: Tree restored, LogL: -27906.643
NOTE: ModelFinder requires 77 MB RAM!
ModelFinder will test up to 1238 protein models (sample size: 440) ...
 No. Model         -LnL         df  AIC          AICc         BIC
  1  LG            29109.830    225 58669.660    59144.894    59589.184
  2  LG+I          29072.708    226 58597.415    59079.124    59521.026
  3  LG+G4         27887.045    226 56226.090    56707.799    57149.702
  4  LG+I+G4       27886.224    227 56226.447    56714.711    57154.145
  5  LG+R2         28133.701    227 56721.403    57209.667    57649.101
  6  LG+R3         27908.063    229 56274.125    56775.744    57209.997
  7  LG+R4         27850.236    231 56162.472    56677.780    57106.517
  8  LG+R5         27834.675    233 56135.349    56664.689    57087.568
  9  LG+R6         27829.727    235 56129.454    56673.180    57089.846
 14  LG+I+R2       28120.762    228 56697.525    57192.425    57629.309
 15  LG+I+R3       27910.046    230 56280.092    56788.513    57220.050
 16  LG+I+R4       27850.774    232 56165.549    56687.829    57113.681
 17  LG+I+R5       27834.462    234 56136.923    56673.411    57093.229
 18  LG+I+R6       27829.823    236 56131.646    56682.700    57096.125
 30  LG+F+R5       27874.221    252 56252.442    56934.324    57282.309
 31  LG+F+R6       27869.553    254 56247.106    56947.322    57285.147
 39  LG+F+I+R5     27874.299    253 56254.598    56945.587    57288.552
 40  LG+F+I+R6     27869.744    255 56249.487    56959.053    57291.615
 52  WAG+R5        27953.209    233 56372.418    56901.758    57324.637
 53  WAG+R6        27953.420    235 56376.841    56920.566    57337.233
 61  WAG+I+R5      27952.590    234 56373.179    56909.667    57329.484
 62  WAG+I+R6      27952.076    236 56376.153    56927.207    57340.632
 74  WAG+F+R5      28034.225    252 56572.451    57254.333    57602.318
 75  WAG+F+R6      28029.700    254 56567.401    57267.617    57605.441
 83  WAG+F+I+R5    28034.886    253 56575.773    57266.762    57609.727
 84  WAG+F+I+R6    28029.318    255 56568.636    57278.201    57610.763
 96  JTT+R5        28049.471    233 56564.942    57094.282    57517.161
 97  JTT+R6        28044.602    235 56559.203    57102.929    57519.595
105  JTT+I+R5      28049.453    234 56566.905    57103.393    57523.211
106  JTT+I+R6      28044.937    236 56561.873    57112.927    57526.352
118  JTT+F+R5      27995.599    252 56495.198    57177.080    57525.065
119  JTT+F+R6      27992.323    254 56492.645    57192.862    57530.686
127  JTT+F+I+R5    27995.918    253 56497.837    57188.826    57531.791
128  JTT+F+I+R6    27992.354    255 56494.707    57204.272    57536.835
WARNING: Normalizing state frequencies so that sum of them equals to 1
140  Q.pfam+R5     27833.499    233 56132.997    56662.337    57085.216
WARNING: Normalizing state frequencies so that sum of them equals to 1
141  Q.pfam+R6     27827.316    235 56124.632    56668.358    57085.024
WARNING: Normalizing state frequencies so that sum of them equals to 1
149  Q.pfam+I+R5   27833.761    234 56135.522    56672.010    57091.827
WARNING: Normalizing state frequencies so that sum of them equals to 1
150  Q.pfam+I+R6   27827.477    236 56126.954    56678.008    57091.433
WARNING: Normalizing state frequencies so that sum of them equals to 1
162  Q.pfam+F+R5   27841.437    252 56186.875    56868.757    57216.742
WARNING: Normalizing state frequencies so that sum of them equals to 1
163  Q.pfam+F+R6   27837.722    254 56183.444    56883.661    57221.485
WARNING: Normalizing state frequencies so that sum of them equals to 1
171  Q.pfam+F+I+R5 27841.886    253 56189.771    56880.760    57223.725
WARNING: Normalizing state frequencies so that sum of them equals to 1
172  Q.pfam+F+I+R6 27838.354    255 56186.708    56896.273    57228.835
WARNING: Normalizing state frequencies so that sum of them equals to 1
184  Q.bird+R5     28611.235    233 57688.471    58217.810    58640.689
WARNING: Normalizing state frequencies so that sum of them equals to 1
185  Q.bird+R6     28593.248    235 57656.496    58200.222    58616.888
WARNING: Normalizing state frequencies so that sum of them equals to 1
193  Q.bird+I+R5   28612.429    234 57692.859    58229.347    58649.164
WARNING: Normalizing state frequencies so that sum of them equals to 1
194  Q.bird+I+R6   28594.413    236 57660.827    58211.881    58625.305
WARNING: Normalizing state frequencies so that sum of them equals to 1
206  Q.bird+F+R5   28567.441    252 57638.882    58320.765    58668.749
WARNING: Normalizing state frequencies so that sum of them equals to 1
207  Q.bird+F+R6   28556.011    254 57620.023    58320.239    58658.064
WARNING: Normalizing state frequencies so that sum of them equals to 1
215  Q.bird+F+I+R5 28571.218    253 57648.436    58339.425    58682.390
WARNING: Normalizing state frequencies so that sum of them equals to 1
216  Q.bird+F+I+R6 28556.649    255 57623.298    58332.863    58665.425
WARNING: Normalizing state frequencies so that sum of them equals to 1
228  Q.mammal+R5   28326.579    233 57119.159    57648.499    58071.377
WARNING: Normalizing state frequencies so that sum of them equals to 1
229  Q.mammal+R6   28322.041    235 57114.082    57657.807    58074.474
WARNING: Normalizing state frequencies so that sum of them equals to 1
237  Q.mammal+I+R5 28332.094    234 57132.187    57668.675    58088.492
WARNING: Normalizing state frequencies so that sum of them equals to 1
238  Q.mammal+I+R6 28322.262    236 57116.524    57667.578    58081.003
WARNING: Normalizing state frequencies so that sum of them equals to 1
250  Q.mammal+F+R5 28272.296    252 57048.593    57730.475    58078.460
WARNING: Normalizing state frequencies so that sum of them equals to 1
251  Q.mammal+F+R6 28266.684    254 57041.368    57741.584    58079.409
WARNING: Normalizing state frequencies so that sum of them equals to 1
259  Q.mammal+F+I+R5 28275.907    253 57057.813    57748.803    58091.767
WARNING: Normalizing state frequencies so that sum of them equals to 1
260  Q.mammal+F+I+R6 28266.885    255 57043.771    57753.336    58085.898
272  Q.insect+R5   27819.829    233 56105.658    56634.998    57057.876
273  Q.insect+R6   27811.945    235 56093.890    56637.615    57054.282
281  Q.insect+I+R5 27820.478    234 56108.955    56645.443    57065.261
282  Q.insect+I+R6 27812.496    236 56096.991    56648.045    57061.470
294  Q.insect+F+R5 27770.826    252 56045.653    56727.535    57075.520
295  Q.insect+F+R6 27767.545    254 56043.091    56743.307    57081.131
303  Q.insect+F+I+R5 27771.269    253 56048.537    56739.527    57082.491
304  Q.insect+F+I+R6 27770.053    255 56050.106    56759.671    57092.233
WARNING: Normalizing state frequencies so that sum of them equals to 1
316  Q.plant+R5    28166.588    233 56799.175    57328.515    57751.394
WARNING: Normalizing state frequencies so that sum of them equals to 1
317  Q.plant+R6    28157.344    235 56784.687    57328.413    57745.079
WARNING: Normalizing state frequencies so that sum of them equals to 1
325  Q.plant+I+R5  28166.964    234 56801.928    57338.416    57758.233
WARNING: Normalizing state frequencies so that sum of them equals to 1
326  Q.plant+I+R6  28157.843    236 56787.686    57338.741    57752.165
WARNING: Normalizing state frequencies so that sum of them equals to 1
338  Q.plant+F+R5  28116.591    252 56737.182    57419.064    57767.049
WARNING: Normalizing state frequencies so that sum of them equals to 1
339  Q.plant+F+R6  28112.859    254 56733.718    57433.934    57771.759
WARNING: Normalizing state frequencies so that sum of them equals to 1
347  Q.plant+F+I+R5 28118.623    253 56743.246    57434.235    57777.200
WARNING: Normalizing state frequencies so that sum of them equals to 1
348  Q.plant+F+I+R6 28113.578    255 56737.155    57446.720    57779.283
WARNING: Normalizing state frequencies so that sum of them equals to 1
360  Q.yeast+R5    27937.211    233 56340.422    56869.762    57292.641
WARNING: Normalizing state frequencies so that sum of them equals to 1
361  Q.yeast+R6    27927.553    235 56325.105    56868.831    57285.497
WARNING: Normalizing state frequencies so that sum of them equals to 1
369  Q.yeast+I+R5  27938.152    234 56344.305    56880.793    57300.610
WARNING: Normalizing state frequencies so that sum of them equals to 1
370  Q.yeast+I+R6  27928.240    236 56328.480    56879.534    57292.958
WARNING: Normalizing state frequencies so that sum of them equals to 1
382  Q.yeast+F+R5  27837.282    252 56178.564    56860.446    57208.431
WARNING: Normalizing state frequencies so that sum of them equals to 1
383  Q.yeast+F+R6  27833.784    254 56175.567    56875.784    57213.608
WARNING: Normalizing state frequencies so that sum of them equals to 1
391  Q.yeast+F+I+R5 27837.863    253 56181.726    56872.715    57215.680
WARNING: Normalizing state frequencies so that sum of them equals to 1
392  Q.yeast+F+I+R6 27836.804    255 56183.609    56893.174    57225.736
404  JTTDCMut+R5   28042.536    233 56551.073    57080.413    57503.291
405  JTTDCMut+R6   28036.795    235 56543.589    57087.315    57503.981
413  JTTDCMut+I+R5 28042.626    234 56553.251    57089.739    57509.557
414  JTTDCMut+I+R6 28038.631    236 56549.262    57100.316    57513.740
426  JTTDCMut+F+R5 27993.123    252 56490.247    57172.129    57520.114
427  JTTDCMut+F+R6 27989.077    254 56486.154    57186.370    57524.195
435  JTTDCMut+F+I+R5 27993.564    253 56493.127    57184.116    57527.081
436  JTTDCMut+F+I+R6 27990.112    255 56490.224    57199.789    57532.351
448  DCMut+R5      28193.655    233 56853.311    57382.650    57805.529
449  DCMut+R6      28188.485    235 56846.971    57390.696    57807.363
457  DCMut+I+R5    28192.630    234 56853.260    57389.748    57809.565
458  DCMut+I+R6    28187.259    236 56846.518    57397.573    57810.997
470  DCMut+F+R5    28128.194    252 56760.388    57442.270    57790.255
471  DCMut+F+R6    28123.522    254 56755.043    57455.259    57793.084
479  DCMut+F+I+R5  28127.586    253 56761.172    57452.161    57795.126
480  DCMut+F+I+R6  28121.029    255 56752.058    57461.624    57794.186
492  VT+R5         27918.555    233 56303.110    56832.450    57255.328
493  VT+R6         27913.900    235 56297.800    56841.526    57258.193
501  VT+I+R5       27918.879    234 56305.759    56842.247    57262.064
502  VT+I+R6       27918.690    236 56309.380    56860.434    57273.859
514  VT+F+R5       27940.395    252 56384.791    57066.673    57414.658
515  VT+F+R6       27937.438    254 56382.877    57083.093    57420.917
523  VT+F+I+R5     27941.345    253 56388.689    57079.678    57422.643
524  VT+F+I+R6     27937.814    255 56385.627    57095.193    57427.755
536  PMB+R5        28049.967    233 56565.933    57095.273    57518.152
537  PMB+R6        28045.802    235 56561.605    57105.330    57521.997
545  PMB+I+R5      28050.737    234 56569.475    57105.963    57525.780
546  PMB+I+R6      28050.563    236 56573.125    57124.179    57537.604
558  PMB+F+R5      28060.615    252 56625.231    57307.113    57655.098
559  PMB+F+R6      28057.796    254 56623.591    57323.807    57661.632
567  PMB+F+I+R5    28061.473    253 56628.946    57319.936    57662.900
568  PMB+F+I+R6    28058.012    255 56626.024    57335.589    57668.151
580  Blosum62+R5   28122.293    233 56710.586    57239.925    57662.804
581  Blosum62+R6   28118.158    235 56706.316    57250.041    57666.708
589  Blosum62+I+R5 28122.525    234 56713.050    57249.538    57669.355
590  Blosum62+I+R6 28122.297    236 56716.593    57267.647    57681.072
602  Blosum62+F+R5 28161.744    252 56827.488    57509.371    57857.355
603  Blosum62+F+R6 28157.000    254 56821.999    57522.216    57860.040
611  Blosum62+F+I+R5 28161.993    253 56829.987    57520.976    57863.941
612  Blosum62+F+I+R6 28157.045    255 56824.090    57533.655    57866.218
624  Dayhoff+R5    28194.639    233 56855.277    57384.617    57807.496
625  Dayhoff+R6    28189.503    235 56849.006    57392.731    57809.398
633  Dayhoff+I+R5  28193.607    234 56855.213    57391.701    57811.519
634  Dayhoff+I+R6  28188.130    236 56848.261    57399.315    57812.740
646  Dayhoff+F+R5  28131.107    252 56766.214    57448.097    57796.082
647  Dayhoff+F+R6  28126.490    254 56760.980    57461.196    57799.021
655  Dayhoff+F+I+R5 28130.618    253 56767.237    57458.226    57801.191
656  Dayhoff+F+I+R6 28123.829    255 56757.658    57467.223    57799.785
668  mtREV+R5      29324.249    233 59114.498    59643.838    60066.717
669  mtREV+R6      29309.279    235 59088.558    59632.283    60048.950
677  mtREV+I+R5    29320.167    234 59108.334    59644.822    60064.639
678  mtREV+I+R6    29310.393    236 59092.787    59643.841    60057.266
690  mtREV+F+R5    28422.269    252 57348.537    58030.420    58378.404
691  mtREV+F+R6    28419.784    254 57347.568    58047.784    58385.609
699  mtREV+F+I+R5  28422.006    253 57350.012    58041.001    58383.966
700  mtREV+F+I+R6  28416.738    255 57343.475    58053.040    58385.603
712  mtART+R5      29829.142    233 60124.284    60653.624    61076.503
713  mtART+R6      29815.687    235 60101.373    60645.099    61061.765
721  mtART+I+R5    29835.650    234 60139.301    60675.789    61095.606
722  mtART+I+R6    29819.487    236 60110.975    60662.029    61075.453
734  mtART+F+R5    28655.248    252 57814.496    58496.379    58844.364
735  mtART+F+R6    28640.943    254 57789.886    58490.102    58827.926
743  mtART+F+I+R5  28665.017    253 57836.033    58527.022    58869.987
744  mtART+F+I+R6  28651.339    255 57812.677    58522.242    58854.805
756  mtZOA+R5      29089.775    233 58645.551    59174.891    59597.769
757  mtZOA+R6      29075.746    235 58621.493    59165.218    59581.885
765  mtZOA+I+R5    29090.385    234 58648.770    59185.258    59605.075
766  mtZOA+I+R6    29088.722    236 58649.444    59200.499    59613.923
778  mtZOA+F+R5    28380.098    252 57264.197    57946.079    58294.064
779  mtZOA+F+R6    28369.083    254 57246.166    57946.382    58284.207
787  mtZOA+F+I+R5  28388.148    253 57282.296    57973.286    58316.251
788  mtZOA+F+I+R6  28371.088    255 57252.176    57961.741    58294.304
800  mtMet+R5      29528.409    233 59522.819    60052.158    60475.037
801  mtMet+R6      29513.565    235 59497.130    60040.855    60457.522
809  mtMet+I+R5    29528.864    234 59525.728    60062.216    60482.034
810  mtMet+I+R6    29526.260    236 59524.521    60075.575    60489.000
822  mtMet+F+R5    28480.242    252 57464.483    58146.366    58494.350
823  mtMet+F+R6    28470.494    254 57448.989    58149.205    58487.030
831  mtMet+F+I+R5  28480.033    253 57466.066    58157.055    58500.020
832  mtMet+F+I+R6  28470.809    255 57451.618    58161.183    58493.746
844  mtVer+R5      29742.986    233 59951.971    60481.311    60904.190
845  mtVer+R6      29734.067    235 59938.133    60481.859    60898.526
853  mtVer+I+R5    29746.400    234 59960.800    60497.288    60917.105
854  mtVer+I+R6    29737.516    236 59947.033    60498.087    60911.512
866  mtVer+F+R5    28908.012    252 58320.024    59001.906    59349.891
867  mtVer+F+R6    28892.186    254 58292.371    58992.588    59330.412
875  mtVer+F+I+R5  28908.844    253 58323.687    59014.677    59357.641
876  mtVer+F+I+R6  28895.837    255 58301.673    59011.238    59343.801
888  mtInv+R5      29670.830    233 59807.659    60336.999    60759.878
889  mtInv+R6      29655.478    235 59780.955    60324.681    60741.348
897  mtInv+I+R5    29672.268    234 59812.535    60349.023    60768.840
898  mtInv+I+R6    29657.602    236 59787.203    60338.257    60751.682
910  mtInv+F+R5    28213.407    252 56930.814    57612.696    57960.681
911  mtInv+F+R6    28210.615    254 56929.231    57629.447    57967.272
919  mtInv+F+I+R5  28212.875    253 56931.749    57622.738    57965.703
920  mtInv+F+I+R6  28209.552    255 56929.105    57638.670    57971.232
932  mtMAM+R5      30100.628    233 60667.256    61196.596    61619.474
933  mtMAM+R6      30094.156    235 60658.313    61202.038    61618.705
941  mtMAM+I+R5    30115.912    234 60699.823    61236.311    61656.128
942  mtMAM+I+R6    30097.386    236 60666.772    61217.826    61631.251
954  mtMAM+F+R5    29137.807    252 58779.615    59461.497    59809.482
955  mtMAM+F+R6    29126.665    254 58761.329    59461.546    59799.370
963  mtMAM+F+I+R5  29148.521    253 58803.043    59494.032    59836.997
964  mtMAM+F+I+R6  29134.818    255 58779.637    59489.202    59821.764
WARNING: Normalizing state frequencies so that sum of them equals to 1
976  FLAVI+R5      29438.213    233 59342.426    59871.766    60294.644
WARNING: Normalizing state frequencies so that sum of them equals to 1
977  FLAVI+R6      29429.502    235 59329.003    59872.729    60289.395
WARNING: Normalizing state frequencies so that sum of them equals to 1
985  FLAVI+I+R5    29452.773    234 59373.545    59910.033    60329.851
WARNING: Normalizing state frequencies so that sum of them equals to 1
986  FLAVI+I+R6    29435.563    236 59343.127    59894.181    60307.606
WARNING: Normalizing state frequencies so that sum of them equals to 1
998  FLAVI+F+R5    29142.525    252 58789.050    59470.933    59818.918
WARNING: Normalizing state frequencies so that sum of them equals to 1
999  FLAVI+F+R6    29124.317    254 58756.633    59456.849    59794.674
WARNING: Normalizing state frequencies so that sum of them equals to 1
1007  FLAVI+F+I+R5  29167.361    253 58840.723    59531.712    59874.677
WARNING: Normalizing state frequencies so that sum of them equals to 1
1008  FLAVI+F+I+R6  29136.092    255 58782.183    59491.748    59824.311
1020  HIVb+R5       28966.322    233 58398.643    58927.983    59350.862
1021  HIVb+R6       28963.178    235 58396.355    58940.081    59356.748
1029  HIVb+I+R5     28969.740    234 58407.481    58943.969    59363.786
1030  HIVb+I+R6     28960.300    236 58392.601    58943.655    59357.080
1042  HIVb+F+R5     28716.387    252 57936.774    58618.656    58966.641
1043  HIVb+F+R6     28709.568    254 57927.136    58627.352    58965.177
1051  HIVb+F+I+R5   28738.594    253 57983.188    58674.178    59017.143
1052  HIVb+F+I+R6   28711.264    255 57932.527    58642.092    58974.655
1064  HIVw+R5       30128.500    233 60722.999    61252.339    61675.218
1065  HIVw+R6       30110.655    235 60691.310    61235.035    61651.702
1073  HIVw+I+R5     30141.295    234 60750.590    61287.078    61706.895
1074  HIVw+I+R6     30110.858    236 60693.716    61244.770    61658.195
1086  HIVw+F+R5     29471.880    252 59447.760    60129.643    60477.627
1087  HIVw+F+R6     29460.752    254 59429.504    60129.720    60467.545
1095  HIVw+F+I+R5   29497.844    253 59501.688    60192.677    60535.642
1096  HIVw+F+I+R6   29470.793    255 59451.585    60161.151    60493.713
1108  FLU+R5        28669.329    233 57804.659    58333.999    58756.878
1109  FLU+R6        28659.743    235 57789.485    58333.211    58749.877
1117  FLU+I+R5      28700.696    234 57869.392    58405.880    58825.697
1118  FLU+I+R6      28659.804    236 57791.608    58342.662    58756.087
1130  FLU+F+R5      28512.325    252 57528.650    58210.533    58558.517
1131  FLU+F+R6      28500.814    254 57509.628    58209.844    58547.669
1139  FLU+F+I+R5    28533.606    253 57573.212    58264.201    58607.166
1140  FLU+F+I+R6    28506.051    255 57522.102    58231.667    58564.229
1152  rtREV+R5      27984.145    233 56434.290    56963.630    57386.509
1153  rtREV+R6      27979.483    235 56428.967    56972.692    57389.359
1161  rtREV+I+R5    27984.268    234 56436.535    56973.023    57392.841
1162  rtREV+I+R6    27980.681    236 56433.362    56984.416    57397.841
1174  rtREV+F+R5    27889.247    252 56282.495    56964.377    57312.362
1175  rtREV+F+R6    27887.345    254 56282.689    56982.905    57320.730
1183  rtREV+F+I+R5  27889.690    253 56285.380    56976.369    57319.334
1184  rtREV+F+I+R6  27888.237    255 56286.474    56996.039    57328.601
1196  cpREV+R5      28277.500    233 57020.999    57550.339    57973.218
1197  cpREV+R6      28271.188    235 57012.377    57556.102    57972.769
1205  cpREV+I+R5    28277.683    234 57023.366    57559.854    57979.672
1206  cpREV+I+R6    28273.623    236 57019.246    57570.300    57983.725
1218  cpREV+F+R5    28361.723    252 57227.447    57909.329    58257.314
1219  cpREV+F+R6    28352.081    254 57212.163    57912.379    58250.203
1227  cpREV+F+I+R5  28368.975    253 57243.950    57934.939    58277.904
1228  cpREV+F+I+R6  28352.628    255 57215.256    57924.822    58257.384
Akaike Information Criterion:           Q.insect+F+R6
Corrected Akaike Information Criterion: Q.insect+R5
Bayesian Information Criterion:         Q.insect+R6
Best-fit model: Q.insect+R6 chosen according to BIC

All model information printed to CAHS.fas.model.gz
CPU time for ModelFinder: 0.348 seconds (0h:0m:0s)
Wall-clock time for ModelFinder: 0.760 seconds (0h:0m:0s)
Generating 1000 samples for ultrafast bootstrap (seed: 344574)...

NOTE: 46 MB RAM (0 GB) is required!
Estimate model parameters (epsilon = 0.100)
1. Initial log-likelihood: -27811.945
Optimal log-likelihood: -27811.804
Site proportion and rates:  (0.079,0.064) (0.089,0.195) (0.170,0.384) (0.164,0.672) (0.243,1.184) (0.256,2.015)
Parameters optimization took 1 rounds (3.958 sec)
Wrote distance file to... 
Computing ML distances based on estimated model parameters...
Calculating distance matrix: done in 3.36364 secs using 99.67% CPU
Computing ML distances took 3.363932 sec (of wall-clock time) 3.352851 sec (of CPU time)
Setting up auxiliary I and S matrices: done in 0.000582573 secs using 96.3% CPU
Constructing RapidNJ tree: done in 0.00194084 secs using 99.49% CPU
Computing RapidNJ tree took 0.002576 sec (of wall-clock time) 0.002545 sec (of CPU time)
Log-likelihood of RapidNJ tree: -28245.046
--------------------------------------------------------------------
|             INITIALIZING CANDIDATE TREE SET                      |
--------------------------------------------------------------------
Generating 98 parsimony trees... 4.537 second
Computing log-likelihood of 98 initial trees ... 34.094 seconds
Current best score: -27811.804

Do NNI search on 20 best initial trees
Optimizing NNI: done in 2.52281 secs using 99.37% CPU
Estimate model parameters (epsilon = 0.100)
BETTER TREE FOUND at iteration 1: -27811.172
Optimizing NNI: done in 8.43673 secs using 99.53% CPU
Estimate model parameters (epsilon = 0.100)
BETTER TREE FOUND at iteration 2: -27801.814
Optimizing NNI: done in 8.87929 secs using 99.45% CPU
Estimate model parameters (epsilon = 0.100)
BETTER TREE FOUND at iteration 3: -27800.809
Optimizing NNI: done in 8.50972 secs using 99.41% CPU
Estimate model parameters (epsilon = 0.100)
UPDATE BEST LOG-LIKELIHOOD: -27800.665
Optimizing NNI: done in 8.93927 secs using 99.51% CPU
Estimate model parameters (epsilon = 0.100)
BETTER TREE FOUND at iteration 5: -27799.457
Optimizing NNI: done in 8.65503 secs using 99.42% CPU
Optimizing NNI: done in 9.47985 secs using 99.41% CPU
Optimizing NNI: done in 7.82977 secs using 99.49% CPU
Optimizing NNI: done in 9.36197 secs using 99.56% CPU
Estimate model parameters (epsilon = 0.100)
BETTER TREE FOUND at iteration 9: -27795.738
Optimizing NNI: done in 8.54999 secs using 99.28% CPU
Estimate model parameters (epsilon = 0.100)
BETTER TREE FOUND at iteration 10: -27795.204
Iteration 10 / LogL: -27795.204 / Time: 0h:3m:1s
Optimizing NNI: done in 8.30779 secs using 99.54% CPU
Optimizing NNI: done in 9.12046 secs using 99.46% CPU
Optimizing NNI: done in 8.85945 secs using 99.5% CPU
Optimizing NNI: done in 8.58318 secs using 99.49% CPU
Optimizing NNI: done in 9.77653 secs using 99.15% CPU
Optimizing NNI: done in 8.8178 secs using 99.13% CPU
Optimizing NNI: done in 10.2906 secs using 99.25% CPU
Optimizing NNI: done in 9.7153 secs using 99.2% CPU
Optimizing NNI: done in 9.91807 secs using 99.27% CPU
Optimizing NNI: done in 9.31317 secs using 99.42% CPU
Iteration 20 / LogL: -27829.024 / Time: 0h:4m:34s
Finish initializing candidate tree set (18)
Current best tree score: -27795.204 / CPU time: 263.707
Number of iterations: 20
--------------------------------------------------------------------
|               OPTIMIZING CANDIDATE TREE SET                      |
--------------------------------------------------------------------
Optimizing NNI: done in 7.48701 secs using 99.42% CPU
Optimizing NNI: done in 8.20209 secs using 98.94% CPU
Optimizing NNI: done in 9.51221 secs using 99.3% CPU
Estimate model parameters (epsilon = 0.100)
BETTER TREE FOUND at iteration 23: -27793.898
Optimizing NNI: done in 10.2594 secs using 99.41% CPU
Optimizing NNI: done in 7.34246 secs using 99.42% CPU
Optimizing NNI: done in 7.97893 secs using 99.48% CPU
Optimizing NNI: done in 7.50503 secs using 99.49% CPU
Estimate model parameters (epsilon = 0.100)
BETTER TREE FOUND at iteration 27: -27793.723
Optimizing NNI: done in 9.04969 secs using 99.44% CPU
Optimizing NNI: done in 8.04011 secs using 99.4% CPU
Optimizing NNI: done in 7.67837 secs using 99.37% CPU
Iteration 30 / LogL: -27794.639 / Time: 0h:6m:10s (0h:20m:38s left)
Optimizing NNI: done in 9.03892 secs using 99.32% CPU
Optimizing NNI: done in 8.06588 secs using 99.51% CPU
Optimizing NNI: done in 6.40169 secs using 99.52% CPU
Optimizing NNI: done in 8.65886 secs using 99.43% CPU
Optimizing NNI: done in 7.05568 secs using 99.53% CPU
Optimizing NNI: done in 9.21575 secs using 99.49% CPU
Estimate model parameters (epsilon = 0.100)
BETTER TREE FOUND at iteration 36: -27793.631
Optimizing NNI: done in 7.62384 secs using 99.37% CPU
Optimizing NNI: done in 8.59857 secs using 99.36% CPU
Optimizing NNI: done in 7.9334 secs using 99.5% CPU
Optimizing NNI: done in 8.52531 secs using 99.45% CPU
Iteration 40 / LogL: -27794.082 / Time: 0h:7m:36s (0h:18m:42s left)
Optimizing NNI: done in 9.20821 secs using 99.44% CPU
Optimizing NNI: done in 7.4732 secs using 99.37% CPU
BETTER TREE FOUND at iteration 42: -27793.631
Optimizing NNI: done in 7.68559 secs using 99.41% CPU
Optimizing NNI: done in 7.4821 secs using 99.54% CPU
Optimizing NNI: done in 8.06913 secs using 99.43% CPU
Optimizing NNI: done in 7.4176 secs using 99.53% CPU
Optimizing NNI: done in 7.86346 secs using 99.47% CPU
Optimizing NNI: done in 8.87659 secs using 99.51% CPU
Optimizing NNI: done in 8.1667 secs using 99.5% CPU
Optimizing NNI: done in 8.90186 secs using 99.52% CPU
Iteration 50 / LogL: -27793.666 / Time: 0h:8m:58s (0h:16m:50s left)
Log-likelihood cutoff on original alignment: -27845.851
Optimizing NNI: done in 7.41812 secs using 99.44% CPU
Optimizing NNI: done in 8.7518 secs using 99.36% CPU
Optimizing NNI: done in 7.8359 secs using 99.56% CPU
Optimizing NNI: done in 10.799 secs using 99.53% CPU
Optimizing NNI: done in 8.59503 secs using 99.51% CPU
Optimizing NNI: done in 8.9732 secs using 99.44% CPU
Optimizing NNI: done in 7.3098 secs using 99.47% CPU
Optimizing NNI: done in 9.31824 secs using 99.42% CPU
Optimizing NNI: done in 8.25353 secs using 99.46% CPU
Optimizing NNI: done in 7.53211 secs using 99.46% CPU
Iteration 60 / LogL: -27795.811 / Time: 0h:10m:24s (0h:14m:28s left)
Optimizing NNI: done in 8.47568 secs using 99.41% CPU
Optimizing NNI: done in 6.91027 secs using 99.45% CPU
Optimizing NNI: done in 9.08298 secs using 99.47% CPU
Optimizing NNI: done in 8.36732 secs using 99.46% CPU
Optimizing NNI: done in 6.8 secs using 99.38% CPU
Optimizing NNI: done in 6.65446 secs using 99.52% CPU
Optimizing NNI: done in 8.55214 secs using 99.41% CPU
Optimizing NNI: done in 8.74868 secs using 99.44% CPU
Optimizing NNI: done in 9.97032 secs using 99.43% CPU
Optimizing NNI: done in 7.39984 secs using 99.5% CPU
Iteration 70 / LogL: -27794.605 / Time: 0h:11m:46s (0h:12m:17s left)
Optimizing NNI: done in 7.39479 secs using 99.44% CPU
Optimizing NNI: done in 6.92486 secs using 99.35% CPU
Optimizing NNI: done in 9.03561 secs using 99.36% CPU
Optimizing NNI: done in 8.18127 secs using 99.41% CPU
Optimizing NNI: done in 6.63515 secs using 99.52% CPU
Optimizing NNI: done in 7.85017 secs using 99.17% CPU
Optimizing NNI: done in 7.79472 secs using 99.46% CPU
Optimizing NNI: done in 9.35608 secs using 99.47% CPU
Optimizing NNI: done in 7.63643 secs using 99.38% CPU
Optimizing NNI: done in 7.82019 secs using 99.39% CPU
Iteration 80 / LogL: -27794.723 / Time: 0h:13m:6s (0h:10m:17s left)
Optimizing NNI: done in 8.93542 secs using 99.36% CPU
Optimizing NNI: done in 10.1022 secs using 99.45% CPU
Optimizing NNI: done in 8.14798 secs using 99.4% CPU
Optimizing NNI: done in 6.97888 secs using 99.5% CPU
UPDATE BEST LOG-LIKELIHOOD: -27793.626
Optimizing NNI: done in 7.35342 secs using 99.39% CPU
Optimizing NNI: done in 7.34738 secs using 99.4% CPU
Optimizing NNI: done in 6.84497 secs using 99.53% CPU
Optimizing NNI: done in 10.4802 secs using 99.39% CPU
Optimizing NNI: done in 8.22898 secs using 99.5% CPU
Optimizing NNI: done in 8.07781 secs using 99.45% CPU
Iteration 90 / LogL: -27793.627 / Time: 0h:14m:30s (0h:8m:28s left)
Optimizing NNI: done in 8.40385 secs using 99.43% CPU
Optimizing NNI: done in 8.41318 secs using 99.45% CPU
Optimizing NNI: done in 8.88979 secs using 99.37% CPU
Optimizing NNI: done in 9.34676 secs using 99.39% CPU
Optimizing NNI: done in 7.4991 secs using 99.41% CPU
Optimizing NNI: done in 9.74205 secs using 99.44% CPU
Optimizing NNI: done in 8.23406 secs using 99.42% CPU
Optimizing NNI: done in 8.71126 secs using 99.42% CPU
Optimizing NNI: done in 7.98276 secs using 99.35% CPU
Optimizing NNI: done in 7.25688 secs using 99.41% CPU
Iteration 100 / LogL: -27794.897 / Time: 0h:15m:55s (0h:6m:45s left)
Log-likelihood cutoff on original alignment: -27845.851
NOTE: Bootstrap correlation coefficient of split occurrence frequencies: 0.998
Optimizing NNI: done in 7.57878 secs using 99.45% CPU
Optimizing NNI: done in 9.0746 secs using 99.47% CPU
Optimizing NNI: done in 8.87049 secs using 99.51% CPU
Optimizing NNI: done in 7.08307 secs using 99.32% CPU
Optimizing NNI: done in 8.61566 secs using 99.45% CPU
Optimizing NNI: done in 7.01796 secs using 99.38% CPU
Optimizing NNI: done in 9.44244 secs using 99.46% CPU
Optimizing NNI: done in 8.11289 secs using 99.38% CPU
Optimizing NNI: done in 6.30621 secs using 99.32% CPU
Optimizing NNI: done in 7.21412 secs using 99.51% CPU
Iteration 110 / LogL: -27793.817 / Time: 0h:17m:16s (0h:14m:15s left)
Optimizing NNI: done in 9.70223 secs using 99.45% CPU
Optimizing NNI: done in 9.25392 secs using 99.47% CPU
Optimizing NNI: done in 7.21191 secs using 99.54% CPU
Optimizing NNI: done in 8.9005 secs using 99.48% CPU
Optimizing NNI: done in 8.59313 secs using 99.48% CPU
Optimizing NNI: done in 9.87014 secs using 99.37% CPU
Optimizing NNI: done in 7.57258 secs using 99.35% CPU
Optimizing NNI: done in 7.61193 secs using 99.34% CPU
Optimizing NNI: done in 8.52283 secs using 99.38% CPU
Optimizing NNI: done in 7.65934 secs using 99.54% CPU
Iteration 120 / LogL: -27796.302 / Time: 0h:18m:42s (0h:12m:34s left)
Optimizing NNI: done in 9.42963 secs using 99.45% CPU
Optimizing NNI: done in 9.95333 secs using 99.37% CPU
Optimizing NNI: done in 8.84466 secs using 99.42% CPU
Optimizing NNI: done in 8.45713 secs using 99.47% CPU
Optimizing NNI: done in 7.38306 secs using 99.41% CPU
Optimizing NNI: done in 6.73421 secs using 99.48% CPU
Optimizing NNI: done in 8.10677 secs using 99.24% CPU
Optimizing NNI: done in 8.03359 secs using 99.31% CPU
Optimizing NNI: done in 7.24908 secs using 99.4% CPU
Optimizing NNI: done in 7.80812 secs using 99.28% CPU
Iteration 130 / LogL: -27793.711 / Time: 0h:20m:5s (0h:10m:54s left)
Optimizing NNI: done in 7.62293 secs using 99.51% CPU
Optimizing NNI: done in 8.73993 secs using 99.28% CPU
Optimizing NNI: done in 7.7387 secs using 99.52% CPU
Optimizing NNI: done in 7.41596 secs using 99.32% CPU
Optimizing NNI: done in 9.96752 secs using 99.32% CPU
Optimizing NNI: done in 9.37361 secs using 99.34% CPU
Optimizing NNI: done in 9.78164 secs using 99.29% CPU
Optimizing NNI: done in 9.47823 secs using 99.14% CPU
Optimizing NNI: done in 7.16184 secs using 99.29% CPU
Optimizing NNI: done in 9.04436 secs using 99.41% CPU
Iteration 140 / LogL: -27794.780 / Time: 0h:21m:32s (0h:9m:18s left)
Optimizing NNI: done in 7.29212 secs using 99.43% CPU
Optimizing NNI: done in 9.18778 secs using 99.32% CPU
Optimizing NNI: done in 9.53191 secs using 99.43% CPU
Total number of trees received: 0
Total number of trees sent: 0
Total number of NNI searches done by myself: 143
TREE SEARCH COMPLETED AFTER 143 ITERATIONS / Time: 0h:21m:59s

--------------------------------------------------------------------
|                    FINALIZING TREE SEARCH                        |
--------------------------------------------------------------------
Performs final model parameters optimization
Estimate model parameters (epsilon = 0.010)
1. Initial log-likelihood: -27793.626
2. Current log-likelihood: -27793.591
3. Current log-likelihood: -27793.548
4. Current log-likelihood: -27793.510
5. Current log-likelihood: -27793.472
6. Current log-likelihood: -27793.436
7. Current log-likelihood: -27793.402
8. Current log-likelihood: -27793.382
9. Current log-likelihood: -27793.350
10. Current log-likelihood: -27793.332
11. Current log-likelihood: -27793.314
12. Current log-likelihood: -27793.296
13. Current log-likelihood: -27793.280
14. Current log-likelihood: -27793.263
15. Current log-likelihood: -27793.247
16. Current log-likelihood: -27793.232
17. Current log-likelihood: -27793.217
18. Current log-likelihood: -27793.202
19. Current log-likelihood: -27793.189
20. Current log-likelihood: -27793.175
21. Current log-likelihood: -27793.161
22. Current log-likelihood: -27793.147
23. Current log-likelihood: -27793.134
24. Current log-likelihood: -27793.122
25. Current log-likelihood: -27793.110
26. Current log-likelihood: -27793.099
27. Current log-likelihood: -27793.087
28. Current log-likelihood: -27793.077
29. Current log-likelihood: -27793.066
Optimal log-likelihood: -27793.051
Site proportion and rates:  (0.070,0.051) (0.100,0.185) (0.165,0.386) (0.151,0.645) (0.282,1.174) (0.232,2.092)
Parameters optimization took 29 rounds (96.971 sec)
BEST SCORE FOUND : -27793.051
Creating bootstrap support values...
Split supports printed to NEXUS file CAHS.fas.splits.nex
Total tree length: 65.615

Total number of iterations: 143
CPU time used for tree search: 1299.003 sec (0h:21m:39s)
Wall-clock time used for tree search: 1308.005 sec (0h:21m:48s)
Total CPU time used: 1407.227 sec (0h:23m:27s)
Total wall-clock time used: 1416.978 sec (0h:23m:36s)

Computing bootstrap consensus tree...
Reading input file CAHS.fas.splits.nex...
114 taxa and 497 splits.
Consensus tree written to CAHS.fas.contree
Reading input trees file CAHS.fas.contree
Log-likelihood of consensus tree: -27793.189

Analysis results written to: 
  IQ-TREE report:                CAHS.fas.iqtree
  Maximum-likelihood tree:       CAHS.fas.treefile
  Likelihood distances:          CAHS.fas.mldist

Ultrafast bootstrap approximation results written to:
  Split support values:          CAHS.fas.splits.nex
  Consensus tree:                CAHS.fas.contree
  Screen log file:               CAHS.fas.log

Date and Time: Sun Aug 20 15:19:07 2023
