# Supplementary material for: The Evolution of Temperature and Desiccation-Related Protein Families in Tardigrada Reveals a Complex Acquisition of Extremotolerance
Source: Genome Biol Evol. 2023 Nov 29;16(1):evad217. doi: 10.1093/gbe/evad217 (PMC10799326; doi:10.1093/gbe/evad217)
Supplement: evad217_Supplementary_Data [file evad217_supplementary_data.zip › SupplementalInformation/SupplementalInformation/CAHS_Complete/CAHS_ML/CAHS.fas.treefile]

(EZ761416_1_TSA_Milnesium_tardigradum_contig18941:0.4596367312,(EZ763024_1_TSA_Milnesium_tardigradum_contig26455:0.6009348002,(EZ758904_1_TSA_Milnesium_tardigradum_contig00023:1.3807396832,((((((((P0CU48_1_Hypsi_CAHS_94205:0.0000011270,P0CU50_1_CAHS8_HYPDU:0.0000011270)76:0.0000011269,BV898_10309_p01_hypsibius_dujardini_nhd315_core_32_85_1_protein:0.0063609946)70:0.0000031083,P0CU45_1_Hypsi_CAHS_94205:0.0127691351)62:0.0014204584,BV898_04552_p01_hypsibius_dujardini_nhd315_core_32_85_1_protein:0.0934476760)97:0.2089431597,J7M799_1_Ramazzottius_CAHS1:0.7791982289)61:0.1875156765,((((OP974251_Acutuncus_antarcticus_1_CAHS_2a:0.0000029873,OP974253_Acutuncus_antarcticus_2_CAHS_2a:0.0000027258)99:0.2455534945,OP974252_Acutuncus_antarcticus_1_CAHS_2b:0.1541774701)100:1.0108471110,(((OP974254_Paramacrobiotus_areolatus_1_CAHS_2c:0.0000031738,OP974258_Paramacrobiotus_areolatus_1_CAHS_2d:0.0000011270)75:0.0000024415,OP974257_Paramacrobiotus_areolatus_1_CAHS_2b:0.0187196746)100:1.1934571110,((OP974265_Dactylobiotus_sp_CAHS_2a:0.0689797082,OP974266_Dactylobiotus_sp_CAHS_2b:0.0124374217)100:0.3868577488,OP974267_Dactylobiotus_sp_CAHS_2c:0.7485115754)96:0.2443747481)83:0.0330234668)53:0.2357161244,(((OP974255_Paramacrobiotus_richtersi_1_CAHS_2a:1.2894745444,(((OP974256_Paramacrobiotus_richtersi_1_CAHS_2d:0.0070193451,OP974261_Paramacrobiotus_richtersi_1_CAHS_2b:0.0500144129)100:0.0169325184,OP974259_Paramacrobiotus_richtersi_1_CAHS_2e:0.0000011270)100:0.3629665561,OP974260_Paramacrobiotus_areolatus_1_CAHS_2a:0.1901033454)100:0.2321983206)94:0.2788246131,(OP974262_Macrobiotus_polonicus_1_CAHS_2a:0.3382448368,(OP974263_Macrobiotus_sp_2_CAHS_2a:0.0085254909,OP974264_Macrobiotus_sp_1_CAHS_2a:0.0000024657)100:0.5014039666)99:0.2497647594)100:0.5312339826,OP974268_Mesobiotus_radiatus_1_CAHS_2a:1.7208433988)73:0.1576943215)59:0.4708782561)89:0.1423320907,((((((OP974324_Acutuncus_antarcticus_1_CAHS_5a:0.7437344092,BV898_04607_p01_hypsibius_dujardini_nhd315_core_32_85_1_protein:0.2698044135)99:0.2608866362,GAU95723_1_CAHS9_Ramazzottius_varieornatus:1.2429930993)100:0.6185555210,(((((OP974272_Paramacrobiotus_richtersi_1_CAHS_5a:0.0000011270,OP974273_Paramacrobiotus_richtersi_1_CAHS_5c:0.0000011270)100:0.3362770086,OP974275_Paramacrobiotus_areolatus_1_CAHS_5b:0.1538073943)100:0.1032170765,(OP974278_Macrobiotus_Joannae_1_CAHS_5a:0.6366697532,(OP974279_Macrobiotus_sp_1_CAHS_5a:0.0000011270,OP974280_Macrobiotus_sp_2_CAHS_5b:0.0000011270)100:0.2591302573)100:0.4040880220)100:0.1986141464,OP974282_Dactylobiotus_sp_CAHS_5a:0.8817122087)100:0.2810351581,((OP974274_Paramacrobiotus_areolatus_1_CAHS_5a:0.0000022738,(OP974277_Macrobiotus_Joannae_1_CAHS_5b:0.4729961046,OP974281_Macrobiotus_sp_2_CAHS_5a:0.3470535640)100:0.5251410661)100:0.2644348764,OP974276_Paramacrobiotus_richtersi_1_CAHS_5b:0.3131604753)100:0.6002436506)100:0.3612417550)100:0.4332505457,(((OP974292_Paramacrobiotus_areolatus_1_CAHS_4a:0.0812658999,OP974293_Paramacrobiotus_richtersi_1_CAHS_4a:0.3707476138)100:0.0856273281,((OP974294_Macrobiotus_Joannae_1_CAHS_4a:0.3233596304,(OP974295_Macrobiotus_sp_2_CAHS_4a:0.0748665974,OP974296_Macrobiotus_sp_1_CAHS_4a:0.0396851659)100:0.2358599551)99:0.1046617804,GAU88203_1_CAHS5_Ramazzottius_varieornatus:1.1075134654)95:0.1141594967)96:0.3389959525,(BV898_04448_p01_hypsibius_dujardini_nhd315_core_32_85_1_protein:0.0000031556,BV898_04447_p01_hypsibius_dujardini_nhd315_core_32_85_1_protein:0.0989033055)100:0.5583824040)100:0.3972235657)80:0.1467343334,(((GAU88387_1_CAHS6_Ramazzottius_varieornatus:0.2077734815,GAV04192_1_CAHS13_Ramazzottius_varieornatus:0.8260608250)91:0.1385133923,((GAV02446_1_CAHS12_Ramazzottius_varieornatus:0.6725712013,GAV01369_1_CAHS10_Ramazzottius_varieornatus:0.9664076627)57:0.1613237423,GAU90929_1_CAHS7_Ramazzottius_varieornatus:1.4051246679)33:0.0590443260)25:0.0747682861,((BV898_02951_p01_hypsibius_dujardini_nhd315_core_32_85_1_protein:0.0111364417,sp_P0CU46_1_CAHS2_HYPDU:0.0000011270)100:0.2619931998,BV898_05814_p01_hypsibius_dujardini_nhd315_core_32_85_1_protein:0.7108495294)72:0.1469704900)70:0.1561999107)87:0.1965401846,((((OP974283_Acutuncus_antarcticus_2_CAHS_6a:0.1670376986,P0CU47_1_Hypsibius_CAHS:0.2670189958)100:0.3296989415,((J7M3T1_1_Ramazzottius_CAHS3:0.2660455414,(GAV06915_1_CAHS14_Ramazzottius_varieornatus:0.1344998751,GAV06916_1_CAHS15_Ramazzottius_varieornatus:0.2736535936)98:0.0684735982)99:0.0624786315,GAV02176_1_CAHS11_Ramazzottius_varieornatus:0.1076668793)100:0.4267903622)98:0.0921123316,((((OP974284_Paramacrobiotus_richtersi_1_CAHS_6b:0.0000011270,OP974285_Paramacrobiotus_richtersi_1_CAHS_6e:0.0000011270)100:0.1833034277,(OP974286_Paramacrobiotus_richtersi_1_CAHS_6c:0.2811008791,OP974287_Paramacrobiotus_richtersi_1_CAHS_6d:0.5219661740)98:0.0682716962)99:0.1445876388,OP974288_Paramacrobiotus_areolatus_1_CAHS_6c:0.1129667515)99:0.1370672872,((OP974289_Macrobiotus_polonicus_1_CAHS_6b:0.0000011270,OP974291_Macrobiotus_polonicus_1_CAHS_6a:0.0000011270)100:0.2131143809,OP974290_Macrobiotus_sp_1_CAHS_6a:0.2298550947)84:0.1558539087)84:0.1909260688)100:2.2052618320,((((OP974297_Acutuncus_antarcticus_2_CAHS_7a:0.2209749827,BV898_12322_p01_hypsibius_dujardini_nhd315_core_32_85_1_protein:0.2952995028)99:0.0999746163,((((OP974298_Macrobiotus_sp_2_CAHS_7b:0.0000011270,OP974305_Macrobiotus_sp_1_CAHS_7a:0.0000011270)100:0.0334839722,(OP974299_Macrobiotus_sp_2_CAHS_7a:0.0000011270,OP974301_Macrobiotus_sp_1_CAHS_7b:0.0000011270)100:0.0402268780)100:0.6543731029,OP974300_Macrobiotus_pallari_1_CAHS_7a:0.4297347134)97:0.2918289547,((OP974302_Mesobiotus_philipinicus_1_CAHS_7a:0.0000011270,OP974303_Mesobiotus_philipinicus_1_CAHS_7b:0.0107130774)100:0.3799798446,OP974304_Mesobiotus_radiatus_1_CAHS_7a:0.4957082785)100:0.7464814849)100:0.8298718138)59:0.0885576024,GAU88113_1_CAHS4_Ramazzottius_varieornatus:0.5973835130)100:0.4518831950,(((OP974306_Acutuncus_antarcticus_1_CAHS_8a:0.0000011270,OP974307_Acutuncus_antarcticus_2_CAHS_8a:0.0000011270)100:0.9241618733,((P0CU44_1_Hypsi_CAHS_77611:0.0066217085,(P0CU43_1_Hypsi_CAHS_77580:0.0000011270,BV898_07587_p01_hypsibius_dujardini_nhd315_core_32_85_1_protein:0.0000011270)65:0.0000021938)100:0.3317527802,GAV09045_1_CAHS16_Ramazzottius_varieornatus:0.4338271598)87:0.0764524012)97:0.2271792854,(((OP974308_Paramacrobiotus_areolatus_1_CAHS_8a:0.4590680982,(OP974311_Paramacrobiotus_richtersi_1_CAHS_8d:0.0000022531,OP974313_Paramacrobiotus_richtersi_1_CAHS_8b:0.0390456643)100:0.3803635093)100:0.4298595765,(((OP974309_Paramacrobiotus_areolatus_1_CAHS_8d:0.0533594931,OP974310_Paramacrobiotus_areolatus_1_CAHS_8c:0.0504347142)100:0.0590123838,OP974312_Paramacrobiotus_areolatus_1_CAHS_8b:0.1524680540)100:0.4059373871,(((OP974314_Paramacrobiotus_richtersi_1_CAHS_8e:0.0388219023,OP974316_Paramacrobiotus_richtersi_1_CAHS_8c:0.0434952738)100:0.4499130682,P0CU52_1_ParaRichetersi_CAHS_106094:0.0797027566)100:0.1635941083,(OP974315_Paramacrobiotus_richtersi_1_CAHS_8a:0.1877811769,P0CU51_1_ParaRichtersi_CAHS_107838:0.1267042061)100:0.0605837283)100:0.2667929343)100:0.1157824785)100:0.1457458327,((OP974317_Macrobiotus_Joannae_1_CAHS_8b:0.3699418189,(OP974320_Macrobiotus_Joannae_1_CAHS_8a:0.1904480531,(OP974321_Macrobiotus_pallari_1_CAHS_8a:0.1635023141,(OP974322_Macrobiotus_sp_2_CAHS_8a:0.0200388581,OP974323_Macrobiotus_sp_1_CAHS_8a:0.0000031637)100:0.4585964097)83:0.0665566133)83:0.1563600927)82:0.1333501559,(OP974318_Macrobiotus_polonicus_1_CAHS_8a:0.3428597767,OP974319_Macrobiotus_polonicus_1_CAHS_8b:0.0573633805)100:0.1512705594)100:0.3436658932)95:0.1667188147)100:0.4628343845)100:0.6260771180)83:0.1071699761)94:0.1755548781)89:0.0551194179,(((OP974269_Paramacrobiotus_areolatus_1_CAHS_1b:0.1017867003,OP974271_Paramacrobiotus_areolatus_1_CAHS_1a:0.2680562761)100:0.4361672693,OP974270_Paramacrobiotus_richtersi_1_CAHS_1a:0.7505118259)100:0.7769732126,((J7MDG6_1_Ramazzottius_CAHS2:0.3075573976,GAU91761_1_CAHS8_Ramazzottius_varieornatus:0.2444198026)100:0.2782018792,BV898_04449_p01_hypsibius_dujardini_nhd315_core_32_85_1_protein:0.5678398104)98:0.1492950281)63:0.1927461309)100:0.9043650990)92:0.1017920639)92:0.2294589082,(EZ760591_1_TSA_Milnesium_tardigradum_contig10939:0.3380766653,EZ761505_1_TSA_Milnesium_tardigradum_contig19345:3.2264873204)93:0.2659839106);
