# Supplementary material for: The Evolution of Temperature and Desiccation-Related Protein Families in Tardigrada Reveals a Complex Acquisition of Extremotolerance
Source: Genome Biol Evol. 2023 Nov 29;16(1):evad217. doi: 10.1093/gbe/evad217 (PMC10799326; doi:10.1093/gbe/evad217)
Supplement: evad217_Supplementary_Data [file evad217_supplementary_data.zip › SupplementalInformation/SupplementalInformation/EtAHSAlpha_Complete/bpcomp.con.tre]

(OP796271_Cornechiniscus_EtAHS_Alpha_2:0.018403,((OP796286_Pseudechiniscus_chokai_EtAHS_Alpha_2:0.186234,OP796285_Pseudechiniscus_chokai_EtAHS_Alpha_1:0.050569)1:0.820579,(OP796272_Echiniscus_sp_EtAHS_Alpha_1:0.759725,(g110942.t1:0.022045,(g97955.t1:0.005062,(g158834.t1:0.002278,((OP796279_Echiniscus_testudo_EtAHS_Alpha_2:0.016613,(OP796280_Echiniscus_testudo_EtAHS_Alpha_3:0.003763,OP796281_Echiniscus_testudo_EtAHS_Alpha_4:0.001839)1:0.12184)0.99:0.139466,OP796278_Echiniscus_testudo_EtAHS_Alpha_1:0.007103)1:0.224295)0.92:0.014703)0.78:0.008167)1:0.284576,(OP796276_Viridiscus_perviridis_2_EtAHS_Alpha_1:0.019215,(OP796282_Viridiscus_sp_1_EtAHS_Alpha_1:0.002098,OP796273_Viridiscus_perviridis_1_EtAHS_Alpha_1:0.002041,((OP796284_Viridiscus_sp_1_EtAHS_Alpha_3:0.001047,OP796274_Viridiscus_perviridis_1_EtAHS_Alpha_2:0.001041)1:0.102326,(((OP796291_Viridiscus_sp_3_EtAHS_Alpha_2:0.050659,(OP796290_Viridiscus_sp_3_EtAHS_Alpha_1:0.002229,OP796288_Viridiscus_sp_2_EtAHS_Alpha_2:0.005317,OP796287_Viridiscus_sp_2_EtAHS_Alpha_1:0.010089)0.82:0.029701)0.84:0.070139,OP796289_Viridiscus_sp_2_EtAHS_Alpha_3:0.140275)1:0.175314,(OP796283_Viridiscus_sp_1_EtAHS_Alpha_2:0.003267,OP796275_Viridiscus_perviridis_1_EtAHS_Alpha_3:0.002211,OP796277_Viridiscus_perviridis_2_EtAHS_Alpha_2:0.060415)1:0.278734)1:0.103558)1:0.146873)1:0.352989)1:0.38205)1:0.458647)1:0.538192,OP796270_Cornechiniscus_EtAHS_Alpha_1:0.096241);
