# Supplementary material for: The Evolution of Temperature and Desiccation-Related Protein Families in Tardigrada Reveals a Complex Acquisition of Extremotolerance
Source: Genome Biol Evol. 2023 Nov 29;16(1):evad217. doi: 10.1093/gbe/evad217 (PMC10799326; doi:10.1093/gbe/evad217)
Supplement: evad217_Supplementary_Data [file evad217_supplementary_data.zip › SupplementalInformation/SupplementalInformation/EtAHSAlpha_Complete/EtAHSAlpha.phy]

25 559
OP796270_Cornechiniscus_EtAHS_Alpha_1	--------------------------------------------------------------------------------------------------FFIFSFSIFCFAKKMNSLFVALSFALL-ASCAFALQLPEVKDQPGRNIDPKQVKNATLTFYNNGTYTFLLEVPCEAYLTG--G----NSQQQRSKRSPQVG----EHDDEHEDDEH-EDANGLQQQQQTPQQRQQQQQQRQRQQQQQRQQQQQRGGRGGAQQRGAQHEHHQHMDPEELRQAHEGTQCECQCKNQEGEELDGIITVSFGGQG-QQQS-----SQQRGGSRQDQQRRLQQRTAQRQQQQRGGAGGRSS---QQRSGDH-EAPELVYPENPRPGQKCIFFEEGEWENDD-----…
OP796271_Cornechiniscus_EtAHS_Alpha_2	---------------------------------------------------------------------------------------KLRVQPFCGIYFFIFWFSFFCIAKKMNALFVALSFALL-ASCAFALQLPEVKDQPGRNIDSKQVKNATLTFYNNGTYTFLLEVPCEAYLTG--G----NSQQQRSKRSPQGV----EHDDEHEDDEH-EDANGLQQQQQTPQQRQQQQQQRQR-QQQQRQQQQQRGGRGGSQQRGAQQEHHQHLDPEELRQAHEGTQCECQCKNQEGEELDDIITVSFGGQG-QQQQS----SQQRGGSRQDQQRRLQQRTAQRQQQQRGGAGGRSS---QQRGGDH-EAPELVYPENP-----------------------…
OP796272_Echiniscus_sp_EtAHS_Alpha_1	---------------------------------------------------------------------------------------VHLPLAFTIPFFVGSVYSFFTRKTKMNYGFVAVACAAL-IGCALALQIPDVKDQPDKPVDPKQIKNATITFYNNGTYIYLLELPCEAYLTPAGG-RSASQQSQRGGQQQQNN----EHDEEDEENDD-EDANG--QQQQTPQQRQRQQQQQQ---RQRQQQQQQRGSRSN----SSGAQHHDHLSTQELQAAHEGTECECQCKNQEGEHLESMITVTMGGKGHGMSQQR---SGQRVQNQRQQQ--QQQQRQRQQQQQRGGAGGSSS----QHESDE-EGPELVYPAQPRAGQKCIFFEEGEWENDD-----…
OP796273_Viridiscus_perviridis_1_EtAHS_Alpha_1	----------------------------------------------------------------KPGSIASFH-----------------KNLFFCCSLCSLVR---ATKKKMNYALVAALCAAL-VGCAFALQLPHVKDQ-ERPIDPKQIKNATLAFYNNGTYIYMLEVPCDAYLSGRGG-SSQQSAQQRAGQSQP------TDEDEEEDHDD-EDANG----QQTPQQRQRQQMQQR---QRQQQQQQQRAGRSS----SSQQSEH-HLSSDELRQAHEGTECECQCKGHDGETLEDVVRVTFGGQG-GMSSSR---SGQRGGQSQQQRS-QQQRLRRQQQQQR---GGSSS------GHEE-EGPELVYPQQPRAGQKCIFFEEGEWENDD-----…
OP796274_Viridiscus_perviridis_1_EtAHS_Alpha_2	----------------------------------------------------------------KPGSIASFH------------------KNFFFCSLCFLVRSRATKKKKMNYALVAALCAAL-VGCAFALQLPHVKDQ-ERPIDPKQIKNATLAFYNNGTYIYMLEVPCDAYL-GRGGSSSQQSAQQRAGQSPP------TDEDEEEDHDD-EDANG--QQQQTPQQRQRQQMQQR------QRQQQQRGGRSS----SSQSSEH-HLSGEELRQAHEGTECECQCKGHDGETLEDVVKVTFGGQS-GMSSSSR--SGQRGAQSQQQRS-QQQRLRRQQQQQR---GGSSS------GHDE-EGPELVYPQQPRAGQKCIFFEEGEWENDD-----…
OP796275_Viridiscus_perviridis_1_EtAHS_Alpha_3	-------------------------------------------------------------------------------------------------------------------------------------------------------------------------------LGGRGG---SQAQQQRAGQPSPPSG---QDEDEEEDHDD-EDANG--QQQQTPQQRQRQQMQQR----QRQQQQQQRGGRSS----GSQQSEH-HLSGDELRQAHEGTECECQCKGHDGETLEDVVRVTFGGQG-GMSSSR---SGQRGGQSQQQRSQQQQRLRRQQQQQR---GGSSS-----SGHDE-EGPELVYPQQPRAGQKCIFFEEGEWENDD-----…
OP796276_Viridiscus_perviridis_2_EtAHS_Alpha_1	-----------------------------------------------------ADASAKLLAIVNANKIVAVKLAIFLRPLKKRYQRRVRGQKLLFCSLCSLVR---ATKKKMNYALVAALCAAL-VGCAFALQLPHVKDQ-DRPIDPKQIKNATLAFYNNGTYIYMLEVPCDAYLSGRGG-SSQQSAQQRAGQSQP------TDEDEEEDHDD-EDANG----QQTPQQRQRQQMQQR---QRQQQQQQQRAGRSS----SSQQSEH-HLSSDELRQAHEGTECECQCKGHDGETLEDVVRVTFGGQG-GMSSSR---SGQRGGQSQQQRS-QQQRLRRQQQQQR---GGSSS------GHEE-EGPELVYPQQPRAGQKCIFFEEGEWENDDDELIG…
OP796277_Viridiscus_perviridis_2_EtAHS_Alpha_2	-------------------------------------------------------------------------------------------------------------------------------------QLPHVKDQ-DSPIDPKQIKNATLAFYNNRTYIYMLEVPCDAYLGGRGG---SQAQQQRAGQPSPPSG---QDEDEEEDHDD-EDANG--QQQQTPQQRQRQQMQQR----QRQQQQQQRGGRSS----GSQQSEH-HLSGDELRQAHEGTECECQCKGQDGETLEDVVRVTFGGKG-GMSSSR---SG------------------------------------------------------------------------------…
OP796278_Echiniscus_testudo_EtAHS_Alpha_1	----------------------------------------------------------------------------------------VQLPLLSPGFSLAFISLFRQKKKKMNRAFIAVLCAML-VGCAFALQLPDVKDQTDKPIDPKQIKNATLTFYNNGTYIYMLEVPCEAYLGGRGG--SQQRSQQRSQSSGSN-----AHDEEDDEHEDDEDANG--SSQMTAQQRQRQQQQQQ-------QRQQQQSGRSSRQTASGSQADH-HMNPDELRQAHEGTECECKCKNQEGEELEDIITVTMGGKG-GSQQSS---SSQRGGQRSQQQRQQQQRQQQQRQQRASGASGASS-----HGHEEDEGPELVYPTQPRPGQKCIFFEEGEWENDD-----…
OP796279_Echiniscus_testudo_EtAHS_Alpha_2	----------------------------------------------------------------------------------------VQLPLLLPDFPLAFVSLFRQKKKKMNRAFIAVLCAML-VGCALALQLPDVKDQTDKPIDPKQIKNATLTFYNNGTYIYMLEVPCEAYLGGRGG--SQQRSQQRSQSSGSN-----AHDEEDDEHEDDEDANG--SSQMTAQQRQRQQQQQQ-------QRQQQQSGRSSRQTAGGSQADH-HMNPDELRQAHEGTECECKCKNQEGEELEDIITVTMGGKG-GSQQSS---SSQRGGQRSQQQRQQQQRQQQQRQQRASGAGGASS-----HGHEEGEGPELVYPTQPRPGQKCIFFEEGEWENDDDGEYE…
OP796280_Echiniscus_testudo_EtAHS_Alpha_3	-------------------------------------------------------------------------------------KPVSSTASPITRFSSVFISLFPPKKKKMNRAFIAVLCAML-VGCAFALQLPDVKDQTDKPIDPKQIKNATLTFYNNGTYIYMLEVPCEAYLGGRGG--SQQRSQQSSGSN--------AHDEEDEEHEDDEDANG--SSQMTAPQRQRQQQQQQ----QTRQRQQQQSGRSSRQTAGGSQADH-HMNPDELRQAHEGTECECKCKNQEGEELEDIITVTMGGKG-SSQQSS---SSQRGGQRSQQQRQQQQRQQQQRQQRASGAGGASS-----HGHEEGEGPELVYPTQPRPGQKCIFFEEGEWENGDDGKCE…
OP796281_Echiniscus_testudo_EtAHS_Alpha_4	------------------------------------------------------------------------------------------------------------------------------------------------------------------------------------------------------------------------------------------------------QRQQQQSGRSSRQTAGGSQADH-HMNPDELRQAHEGTECECKCKNQEGEELEDIITVTMGGKG-SSQQSS---SSQRGGQRSQQQRQQQQRQQQQRQQRASGAGGASS-----HGHEEGEGPELVYPTQPRPGQKCIFFEEGEWENGDDGKCE…
OP796282_Viridiscus_sp_1_EtAHS_Alpha_1	----------------------------------------------------------------KPGSIASFH-----------------KNLFFCCSLCSLVR---ATKKKMNYALVAALCAAL-VGCAFALQLPHVKDQ-ERPIDPKQIKNATLAFYNNGTYIYMLEVPCDAYLSGRGG-SSQQSAQQRAGQSQP------TDEDEEEDHDD-EDANG----QQTPQQRQRQQMQQR---QRQQQQQQQRAGRSS----SSQQSEH-HLSSDELRQAHEGTECECQCKGHDGETLEDVVRVTFGGQG-GMSSSR---SGQRGGQSQQQRS-QQQRLRRQQQQQR---GGSSS------GHEE-EGPELVYPQQPRAGQKCIFFEEGEWENDD-----…
OP796283_Viridiscus_sp_1_EtAHS_Alpha_2	QKRVSAWPMSSLPRKRRACKIGARKVGVVSCNILTHKSFYEQTRRGLSSVRHFHLPPRLLLLNSSSCCAATGFFCQKRLLGIKAGFNCLFLQKLLFCSLCSLVR---ATKKKMNYALVAALCAAL-VGCAFALQLPHVKDQ-DRPIDPKQIKNATLAFYNNGTYIYMLEVPCDAYLGGRGG---SQAQQQRAGQPSPPSG---QDEDEEEDHDD-EDANG--QQQQTPQQRQRQQMQQR----QRQQQQQQRGGRSS----GSQQSEH-HLSGDELRQAHEGTECECQCKGHDGETLEDVVRVTFGGQG-GMSSSR---SGQRGGQSQQQRSQQQQRLRRQQQQQR---GGSSS-----SGHDE-EGPELVYPQQPRAGQKCIFFEEGEWENDD-----…
OP796284_Viridiscus_sp_1_EtAHS_Alpha_3	-----------------------------------------------------------------PGSIASFH------------------KNFFFCSLCFLVRSRATKKKKMNYALVAALCAAL-VGCAFALQLPHVKDQ-ERPIDPKQIKNATLAFYNNGTYIYMLEVPCDAYL-GRGGSSSQQSAQQRAGQSPP------TDEDEEEDHDD-EDANG--QQQQTPQQRQRQQMQQR------QRQQQQRGGRSS----SSQSSEH-HLSGEELRQAHEGTECECQCKGHDGETLEDVVKVTFGGQS-GMSSSSR--SGQRGAQSQQQRS-QQQRLRRQQQQQR---GGSSS------GHDE-EGPELVYPQQPRAGQKCIFFEEGEWENDD-----…
OP796285_Pseudechiniscus_chokai_EtAHS_Alpha_1	----------------------------------------------------------------------------------------------------------NRKKKKMNAVFVALGLALVAATCVFALELPEVKDQPGTPIDPKQIKNATVTFYNNGTYIYTLEVPCEAYLGQRGG--AAGRQQQQSGRQQQP-----PHGDDHEDEND-DDDSDEPSSQMTPQQRQQQQQRQR-----QQQQQGQRNQQSR----GGMSPHHEHLGPEELREAHKGTECECQCKNQQGEELDDVIRVSFGGAS-GKSHSS---SSQRGGSRQDQQQRLQQR-NQDRQRQRGGSSGQQKPRVQKSGGEE-EGPELVYPEQPRPGQKCIFFEEGEWENDD-----…
OP796286_Pseudechiniscus_chokai_EtAHS_Alpha_2	----------------------------------------------------------------------------------------------------------NRKKKKMNTVFVALGLALVAATCVFALELPEVKDQPGTPIDPKQIKNATVTFYNNGTYIYTLEVPCEAYLGQRGG--AAGRQQQQSGRQQQQQP---PHGDDHEDENDDDDSDE--PSQMTPQQRQQQRQRQQ------QQQQGQRSQQSR----GGMSPHHEHLGPEELREAHKGTECECQCKNQQGEELDDVIRVSFGGAS-GKSHSS---SSRRGGSRQDQQQRLQQRNQDRQRQRGSSGSGQQKPRVQKSGGEE-EGPELVYPEQPRPGQKCIFFEEGEWENDD-----…
OP796287_Viridiscus_sp_2_EtAHS_Alpha_1	-----------------------------------------------------------------------------------------------------------------------------------------VKDQ-DRPIDPKQIKNATLAFYNNGTYIYMLEVPCDAYLGGRGGGSSQQSQQQRAGQSSQQQSGGQHDEDEEEDHDD-EDANG--QQQQSAQQRQRQQMQQR----QRQQQQQQRGGRSA----GSQSSEH-HLSGDELRQAHEGTECECQCKGHDGETLDDVVRVTFGGQG-GMSSSRSGQSQQRGGQSQQQQRSQQQRQRRQGQQQQ--RGGSSS-----SGHDE-EGPELVYPQQPRAGQKCIFFEEGEWENDD-----…
OP796288_Viridiscus_sp_2_EtAHS_Alpha_2	-----------------------------------------------------------------------------------------------------LFFRSRETKKKMNYALVAALCAAL-VGCAFALQLPHVKDQ-DRPIDPKQIKNATLAFYNNGTYIYMLEVPCDAYLGGRGGGSSQQSQQQRAGQSSQQQSGGQHDEDEEEDHD------------------------------------------------------------------------------------------------------------------------------------------------------------------------------------------…
OP796289_Viridiscus_sp_2_EtAHS_Alpha_3	--------------------NQRMESRLSSITSSHMKVSTNNKQDESGLSSVRHFHLSSLFNNSSCCCSNGVFLPKAPLMYKSRVQLPPSAKTFFCCSLCSLVR--VKTKEKMNYALVAALCAAL-VGCAFALQLPHVKDQ-DRPIDPKQIKNATLAFYNNGTYIYMLEVPCDAYLGGRGVGSSQQSQQQRAGQSSQQQSGGQHDEDEEEDHDD-EDANG--QQQQSAQQRQRQQMQQR------QRQQQQ----------------------------------------------------------------------------------------------------------------------------------------------------…
g110942.t1	----------------------------------------------------------------------------------------------------------------MNRAFIAVLCAML-VGCAFALQLPDVKDQTDKPIDPKQIKNATLTFYNNGTYIYMLEVPCEAYLGGRGG--SQQRSQQSSGSN--------AHDEEDEEHEDDEDANG--SSQMTAPQRQRQQQQQQ----QTRQRQQQQSGRSSRQTAGGSQADH-HMNPDELRQAHEGTECECKCKNQEGEELEDIITVTMGGKG-SSQQSS---SSQRGGQRSQQQRQQQQRQQQQRQQRASGAGGASS-----HGHEEGEGPELVYPTQPRPGQKCIFFEEGEWENGDDELIG…
g158834.t1	----------------------------------------------------------------------------------------------------------------MNRAFIAVLCAML-VGCAFALQLPDVKDQTDKPIDPKQIKNATLTFYNNGTYIYMLEVPCEAYLGGRGG--SQQRSQQRSQSSGSN-----AHDEEDDEHEDDEDANG--SSQMTAQQRQRQQQQQQ-------QRQQQQSGRSSRQTASGSQADH-HMNPDELRQAHEGTECECKCKNQEGEELEDIITVTMGGKG-GSQQSS---SSQRGGQRSQQQRQQQQRQQQQRQQRASGASGASS-----HGHEEDEGPELVYPTQPRPGQKCIFFEEGEWENDDDELIG…
g97955.t1	----------------------------------------------------------------------------------------------------------------MNRAFIAVLCAML-VGCALALQLPDVKDQTDKPIDPKQIKNATLTFYNNGTYIYMLEVPCEAYLGGRGG--SQQRSQQRSQSSGSN-----AHDEEDDEHEDDEDANG--SSQMTAQQRQRQQQQQQ-------QRQQQQSGRSSRQTAGGSQADH-HMNPDELRQAHEGTECECKCKNQEGEELEDIITVTMGGKG-GSQQSS---SSQRGGQRSQQQRQQQQRQQQQRQQRASGAGGASS-----HGHEEGEGPELVYPTQPRPGQKCIFFEEGEWENDDDELIG…
OP796290_Viridiscus_sp_3_EtAHS_Alpha_1	-------------------------------------------------------------------------------------------KLFL---LFALFFRSRETKKKMNYALVAALCAAL-VGCAFALQLPHVKDQ-DRPIDPKQIKNATLAFYNNGTYIYMLEVPCDAYLGGRGGGSSQQSQQQRAGQSSQQQSGGQHDEDEEEDHDD-EDANG--QQQQSAQQRQRQQMQQR----QRQQQQQQRGGRSS----GSQSQEH-HLSGDELRQAHEGTECECQCKGHDGETLDDVVRVTFGGQG-GMSSSRSGQSQQRGGQSQQQQRSQQQRQRRQGQQQQ--RGGSSS-----SGHDE-EGPELVYPQQPRAGQKCIFFEEGEWENDD-----…
OP796291_Viridiscus_sp_3_EtAHS_Alpha_2	---------------------------------------------------RPPLPSPSVVQQQQLLCSNGFFLPKAPLMYKSRVQLPLSTKAFFL--LFALFSRSRETKEKMNYALVAALCAAL-VGCAFALQLPHVKDQ-DRPIDPKQIKNATLAFYNNGTYIYMLEVPCDAYLGGRGGGSSPQSQQQRAGQSSPQQSGG-HDEDEEEDHDDEEDANG--QQQQSAQQRQRQQMQQR----QRQQQQQQRGGRSS----GSQSQEH-HLSGDELRQAHEGTECECQCKGHDGETLDDVVRVTFGGQG-GMSSSRS--SGQRGGQSQQQQRSQQQRQRRQGQQQQ-QRGGSSS-----GGHDE-EGPELVYPQQPRAGQKCIFFEEGEWENDD-----…
