# Supplementary material for: The Evolution of Temperature and Desiccation-Related Protein Families in Tardigrada Reveals a Complex Acquisition of Extremotolerance
Source: Genome Biol Evol. 2023 Nov 29;16(1):evad217. doi: 10.1093/gbe/evad217 (PMC10799326; doi:10.1093/gbe/evad217)
Supplement: evad217_Supplementary_Data [file evad217_supplementary_data.zip › SupplementalInformation/SupplementalInformation/EtAHSAlpha_Complete/EtAHSA_ML/EtAHSA.phy.contree]

(OP796270_Cornechiniscus_EtAHS_Alpha_1:0.1145287924,OP796271_Cornechiniscus_EtAHS_Alpha_2:0.0197476129,(((OP796272_Echiniscus_sp_EtAHS_Alpha_1:0.9237684788,(((OP796273_Viridiscus_perviridis_1_EtAHS_Alpha_1:0.0000027494,OP796282_Viridiscus_sp_1_EtAHS_Alpha_1:0.0000027494)74:0.0035851229,((OP796274_Viridiscus_perviridis_1_EtAHS_Alpha_2:0.0000027494,OP796284_Viridiscus_sp_1_EtAHS_Alpha_3:0.0000027494)100:0.1205041093,(((OP796275_Viridiscus_perviridis_1_EtAHS_Alpha_3:0.0000027494,OP796283_Viridiscus_sp_1_EtAHS_Alpha_2:0.0000027486)61:0.0000028856,OP796277_Viridiscus_perviridis_2_EtAHS_Alpha_2:0.0697966998)100:0.3351298194,((((OP796287_Viridiscus_sp_2_EtAHS_Alpha_1:0.0122113779,OP796288_Viridiscus_sp_2_EtAHS_Alpha_2:0.0000027494)49:0.0000021297,OP796290_Viridiscus_sp_3_EtAHS_Alpha_1:0.0000026867)79:0.0342690123,OP796291_Viridiscus_sp_3_EtAHS_Alpha_2:0.0458438440)57:0.0656190047,OP796289_Viridiscus_sp_2_EtAHS_Alpha_3:0.1710242511)98:0.2098521574)79:0.1037822432)80:0.1841667566)83:0.3591354841,OP796276_Viridiscus_perviridis_2_EtAHS_Alpha_1:0.0203418240)98:0.4176760361)76:0.1528641428,((((OP796278_Echiniscus_testudo_EtAHS_Alpha_1:0.0013024482,(OP796279_Echiniscus_testudo_EtAHS_Alpha_2:0.0178579872,(OP796280_Echiniscus_testudo_EtAHS_Alpha_3:0.0000021949,OP796281_Echiniscus_testudo_EtAHS_Alpha_4:0.0000027494)99:0.1358206109)96:0.1631760853)74:0.2604862987,g158834.t1:0.0000027604)54:0.0157091581,g97955.t1:0.0038284394)69:0.0077657757,g110942.t1:0.0199275295)99:0.3108757171)100:0.6060949466,(OP796285_Pseudechiniscus_chokai_EtAHS_Alpha_1:0.0819435590,OP796286_Pseudechiniscus_chokai_EtAHS_Alpha_2:0.2090324525)100:1.0577709463)100:0.6637975347);
