# Supplementary material for: The Evolution of Temperature and Desiccation-Related Protein Families in Tardigrada Reveals a Complex Acquisition of Extremotolerance
Source: Genome Biol Evol. 2023 Nov 29;16(1):evad217. doi: 10.1093/gbe/evad217 (PMC10799326; doi:10.1093/gbe/evad217)
Supplement: evad217_Supplementary_Data [file evad217_supplementary_data.zip › SupplementalInformation/SupplementalInformation/EtAHSAlpha_Complete/EtAHSA_ML/EtAHSA.phy.iqtree]

IQ-TREE 2.2.2.3 COVID-edition built May  3 2023

Input file name: EtAHSA.phy
Type of analysis: ModelFinder + tree reconstruction + ultrafast bootstrap (1000 replicates)
Random seed number: 86371

REFERENCES
----------

To cite IQ-TREE please use:

Bui Quang Minh, Heiko A. Schmidt, Olga Chernomor, Dominik Schrempf,
Michael D. Woodhams, Arndt von Haeseler, and Robert Lanfear (2020)
IQ-TREE 2: New models and efficient methods for phylogenetic inference
in the genomic era. Mol. Biol. Evol., in press.
https://doi.org/10.1093/molbev/msaa015

To cite ModelFinder please use: 

Subha Kalyaanamoorthy, Bui Quang Minh, Thomas KF Wong, Arndt von Haeseler,
and Lars S Jermiin (2017) ModelFinder: Fast model selection for
accurate phylogenetic estimates. Nature Methods, 14:587–589.
https://doi.org/10.1038/nmeth.4285

Since you used ultrafast bootstrap (UFBoot) please also cite: 

Diep Thi Hoang, Olga Chernomor, Arndt von Haeseler, Bui Quang Minh,
and Le Sy Vinh (2018) UFBoot2: Improving the ultrafast bootstrap
approximation. Mol. Biol. Evol., 35:518–522.
https://doi.org/10.1093/molbev/msx281

SEQUENCE ALIGNMENT
------------------

Input data: 25 sequences with 559 amino-acid sites
Number of constant sites: 197 (= 35.2415% of all sites)
Number of invariant (constant or ambiguous constant) sites: 197 (= 35.2415% of all sites)
Number of parsimony informative sites: 252
Number of distinct site patterns: 470

ModelFinder
-----------

Best-fit model according to BIC: VT+F+I+R2

List of models sorted by BIC scores: 

Model                  LogL         AIC      w-AIC        AICc     w-AICc         BIC      w-BIC
VT+F+I+R2         -5853.086   11844.172 -   0.0263   11863.926 -   0.0477   12142.676 +     0.65
VT+F+I+R3         -5847.473   11836.947 +    0.974   11857.940 +    0.952   12144.103 +    0.318
VT+F+G4           -5862.434   11858.869 - 1.69e-05   11877.427 - 5.59e-05   12148.721 -   0.0316
JTT+F+I+R3        -5861.082   11864.164 -  1.2e-06   11885.158 - 1.17e-06   12171.320 - 3.92e-07
PMB+F+I+R2        -5867.937   11873.874 - 9.33e-09   11893.628 -  1.7e-08   12172.378 - 2.31e-07
PMB+F+I+R3        -5862.858   11867.717 - 2.03e-07   11888.711 - 1.98e-07   12174.873 - 6.63e-08
PMB+F+G4          -5875.952   11885.905 - 2.28e-11   11904.463 - 7.53e-11   12175.757 - 4.26e-08
JTTDCMut+F+I+R3   -5865.014   11872.029 - 2.35e-08   11893.022 - 2.29e-08   12179.185 - 7.67e-09
JTT+F+I+R2        -5872.035   11882.069 - 1.55e-10   11901.824 - 2.82e-10   12180.574 - 3.83e-09
JTT+F+G4          -5879.440   11892.880 - 6.96e-13   11911.438 -  2.3e-12   12182.732 -  1.3e-09
JTT+F+I+R4        -5861.019   11868.039 - 1.73e-07   11890.315 - 8.89e-08   12183.847 - 7.46e-10
JTTDCMut+F+I+R2   -5876.157   11890.314 - 2.51e-12   11910.069 - 4.56e-12   12188.818 - 6.21e-11
JTTDCMut+F+G4     -5882.787   11899.573 - 2.45e-14   11918.131 -  8.1e-14   12189.425 - 4.59e-11
WAG+F+I+R3        -5870.285   11882.569 - 1.21e-10   11903.563 - 1.18e-10   12189.726 - 3.95e-11
JTTDCMut+F+I+R4   -5864.969   11875.938 - 3.32e-09   11898.214 - 1.71e-09   12191.747 - 1.44e-11
WAG+F+G4          -5885.537   11905.074 - 1.57e-15   11923.632 - 5.18e-15   12194.926 - 2.93e-12
Q.pfam+F+I+R3     -5874.120   11890.239 - 2.61e-12   11911.233 - 2.55e-12   12197.396 - 8.52e-13
WAG+F+I+R4        -5870.062   11886.124 - 2.04e-11   11908.400 - 1.05e-11   12201.933 - 8.82e-14
WAG+F+I+R2        -5882.827   11903.653 - 3.19e-15   11923.408 - 5.79e-15   12202.158 - 7.88e-14
Blosum62+F+I+R2   -5883.888   11905.777 -  1.1e-15   11925.531 -    2e-15   12204.281 - 2.73e-14
Blosum62+F+I+R3   -5877.625   11897.250 - 7.83e-14   11918.244 - 7.66e-14   12204.407 - 2.56e-14
Q.insect+F+I+R3   -5877.819   11897.637 - 6.45e-14   11918.631 - 6.31e-14   12204.794 - 2.11e-14
Blosum62+F+G4     -5891.565   11917.130 - 3.77e-18   11935.688 - 1.25e-17   12206.982 - 7.06e-15
Q.pfam+F+I+R2     -5886.089   11910.178 - 1.22e-16   11929.933 - 2.22e-16   12208.683 - 3.02e-15
rtREV+F+I+R3      -5880.389   11902.777 - 4.94e-15   11923.771 - 4.83e-15   12209.934 - 1.61e-15
Q.pfam+F+I+R4     -5874.206   11894.412 - 3.24e-13   11916.688 - 1.67e-13   12210.221 -  1.4e-15
Q.pfam+F+G4       -5893.357   11920.713 - 6.29e-19   11939.271 - 2.08e-18   12210.565 - 1.18e-15
Q.insect+F+I+R2   -5887.033   11912.065 - 4.75e-17   11931.820 - 8.63e-17   12210.570 - 1.17e-15
LG+F+I+R3         -5881.320   11904.639 - 1.95e-15   11925.633 -  1.9e-15   12211.796 - 6.36e-16
Q.insect+F+I+R4   -5877.976   11901.951 - 7.46e-15   11924.227 - 3.84e-15   12217.760 - 3.23e-17
rtREV+F+G4        -5897.721   11929.443 -    8e-21   11948.001 - 2.64e-20   12219.295 -  1.5e-17
VT+I+R2           -5952.059   12004.118 - 4.87e-37   12014.158 - 1.14e-34   12220.426 - 8.51e-18
rtREV+F+I+R2      -5892.479   11922.958 - 2.05e-19   11942.713 - 3.72e-19   12221.462 - 5.07e-18
rtREV+F+I+R4      -5880.039   11906.078 - 9.48e-16   11928.355 - 4.88e-16   12221.887 -  4.1e-18
Q.mammal+F+I+R3   -5886.480   11914.960 - 1.12e-17   11935.954 - 1.09e-17   12222.117 - 3.65e-18
Q.insect+F+G4     -5899.655   11933.311 - 1.16e-21   11951.869 - 3.82e-21   12223.163 - 2.16e-18
LG+F+I+R4         -5881.408   11908.817 - 2.41e-16   11931.093 - 1.24e-16   12224.626 - 1.04e-18
LG+F+I+R2         -5894.105   11926.209 - 4.03e-20   11945.964 - 7.32e-20   12224.714 - 9.97e-19
Q.yeast+F+I+R3    -5888.181   11918.361 - 2.04e-18   11939.355 - 1.99e-18   12225.518 - 6.67e-19
LG+F+G4           -5901.329   11936.657 - 2.17e-22   11955.215 - 7.17e-22   12226.509 - 4.06e-19
Q.mammal+F+G4     -5901.797   11937.593 - 1.36e-22   11956.151 - 4.49e-22   12227.445 - 2.54e-19
VT+I+R3           -5949.646   12003.292 - 7.36e-37   12014.185 - 1.12e-34   12228.252 -  1.7e-19
Q.mammal+F+I+R2   -5897.926   11933.852 - 8.83e-22   11953.606 -  1.6e-21   12232.356 - 2.18e-20
Q.mammal+I+R3     -5951.939   12007.878 - 7.43e-38   12018.771 - 1.13e-35   12232.837 - 1.72e-20
VT+G4             -5965.539   12027.077 - 5.04e-42   12036.301 - 1.77e-39   12234.732 - 6.65e-21
Q.mammal+F+I+R4   -5886.542   11919.083 - 1.42e-18   11941.359 - 7.32e-19   12234.892 - 6.14e-21
Q.yeast+F+I+R2    -5899.924   11937.848 -  1.2e-22   11957.602 - 2.17e-22   12236.352 - 2.96e-21
Q.yeast+F+I+R4    -5888.162   11922.324 - 2.81e-19   11944.600 - 1.45e-19   12238.133 - 1.22e-21
Q.mammal+I+R2     -5961.669   12023.339 - 3.26e-41   12033.378 - 7.64e-39   12239.646 -  5.7e-22
Q.mammal+G4       -5968.654   12033.308 - 2.23e-43   12042.531 - 7.86e-41   12240.963 - 2.95e-22
Q.mammal+I+R4     -5951.677   12011.353 - 1.31e-38   12023.139 - 1.28e-36   12244.966 - 3.99e-23
mtInv+F+I+R3      -5898.003   11938.006 - 1.11e-22   11958.999 - 1.08e-22   12245.162 - 3.62e-23
Q.yeast+F+G4      -5910.726   11955.453 -  1.8e-26   11974.011 - 5.95e-26   12245.305 - 3.37e-23
JTT+I+R3          -5961.755   12027.511 - 4.05e-42   12038.404 - 6.19e-40   12252.470 - 9.36e-25
JTT+I+R2          -5968.349   12036.698 -  4.1e-44   12046.738 - 9.59e-42   12253.006 - 7.16e-25
mtInv+F+G4        -5915.003   11964.005 -  2.5e-28   11982.563 - 8.26e-28   12253.857 - 4.68e-25
mtInv+F+I+R4      -5897.911   11941.822 - 1.64e-23   11964.098 - 8.45e-24   12257.631 - 7.09e-26
JTTDCMut+I+R3     -5965.346   12034.692 - 1.12e-43   12045.585 - 1.71e-41   12259.652 - 2.58e-26
JTTDCMut+I+R2     -5971.959   12043.919 - 1.11e-45   12053.958 - 2.59e-43   12260.226 - 1.94e-26
FLU+F+I+R3        -5905.892   11953.785 - 4.14e-26   11974.778 - 4.05e-26   12260.941 - 1.35e-26
JTT+I+R4          -5961.327   12030.653 - 8.43e-43   12042.439 - 8.23e-41   12264.265 - 2.57e-27
JTT+G4            -5981.866   12059.731 - 4.09e-49   12068.955 - 1.44e-46   12267.387 -  5.4e-28
cpREV+F+G4        -5922.803   11979.605 - 1.02e-31   11998.163 - 3.39e-31   12269.457 - 1.92e-28
cpREV+F+I+R3      -5910.518   11963.037 - 4.06e-28   11984.031 - 3.97e-28   12270.193 - 1.33e-28
JTTDCMut+I+R4     -5964.789   12037.578 - 2.64e-44   12049.364 - 2.58e-42   12271.190 - 8.06e-29
mtInv+F+I+R2      -5917.366   11972.733 - 3.18e-30   11992.488 - 5.78e-30   12271.237 - 7.87e-29
FLU+F+I+R4        -5905.611   11957.221 - 7.43e-27   11979.497 - 3.83e-27   12273.030 - 3.21e-29
JTTDCMut+G4       -5985.079   12066.158 - 1.64e-50   12075.382 - 5.78e-48   12273.813 - 2.17e-29
FLU+F+G4          -5925.351   11984.702 - 8.01e-33   12003.260 - 2.65e-32   12274.554 -  1.5e-29
mtMet+F+I+R3      -5913.321   11968.643 - 2.46e-29   11989.637 - 2.41e-29   12275.800 - 8.04e-30
Q.plant+F+I+R3    -5913.648   11969.296 - 1.77e-29   11990.290 - 1.74e-29   12276.453 -  5.8e-30
mtMet+F+G4        -5927.537   11989.073 - 9.01e-34   12007.631 - 2.98e-33   12278.925 - 1.69e-30
Q.plant+F+G4      -5928.122   11990.244 - 5.01e-34   12008.802 - 1.66e-33   12280.096 - 9.39e-31
Q.bird+F+I+R3     -5915.777   11973.553 - 2.11e-30   11994.547 - 2.07e-30   12280.710 - 6.91e-31
cpREV+F+I+R4      -5910.269   11966.539 - 7.04e-29   11988.815 - 3.63e-29   12282.348 - 3.04e-31
DCMut+F+I+R3      -5917.055   11976.110 - 5.88e-31   11997.104 - 5.75e-31   12283.267 - 1.92e-31
Q.bird+F+G4       -5929.813   11993.627 - 9.24e-35   12012.185 - 3.06e-34   12283.479 - 1.73e-31
FLU+F+I+R2        -5924.007   11986.014 - 4.16e-33   12005.768 - 7.56e-33   12284.518 - 1.03e-31
Dayhoff+F+I+R3    -5917.763   11977.526 -  2.9e-31   11998.520 - 2.83e-31   12284.683 - 9.47e-32
PMB+I+R2          -5985.282   12070.563 - 1.82e-51   12080.603 - 4.25e-49   12286.871 - 3.17e-32
mtMet+F+I+R4      -5912.924   11971.847 - 4.96e-30   11994.124 - 2.55e-30   12287.656 - 2.14e-32
Q.plant+F+I+R4    -5913.717   11973.435 - 2.24e-30   11995.711 - 1.15e-30   12289.244 - 9.68e-33
Dayhoff+F+I+R4    -5914.446   11974.893 - 1.08e-30   11997.169 - 5.57e-31   12290.702 - 4.67e-33
DCMut+F+G4        -5933.705   12001.410 - 1.89e-36   12019.968 - 6.24e-36   12291.262 - 3.53e-33
Dayhoff+F+G4      -5934.362   12002.724 - 9.78e-37   12021.282 - 3.23e-36   12292.576 - 1.83e-33
Q.bird+F+I+R4     -5915.767   11977.533 - 2.89e-31   11999.809 - 1.49e-31   12293.342 - 1.25e-33
PMB+I+R3          -5982.412   12068.823 - 4.34e-51   12079.716 - 6.62e-49   12293.783 -    1e-33
DCMut+F+I+R4      -5917.034   11980.068 - 8.13e-32   12002.345 - 4.19e-32   12295.877 - 3.51e-34
Q.plant+F+I+R2    -5930.048   11998.095 - 9.89e-36   12017.850 -  1.8e-35   12296.600 - 2.45e-34
PMB+G4            -5996.699   12089.399 - 1.48e-55   12098.622 - 5.19e-53   12297.054 - 1.95e-34
WAG+I+R3          -5984.125   12072.250 - 7.81e-52   12083.144 - 1.19e-49   12297.210 -  1.8e-34
cpREV+F+I+R2      -5931.185   12000.371 - 3.17e-36   12020.125 - 5.76e-36   12298.875 - 7.85e-35
Q.bird+F+I+R2     -5932.050   12002.099 - 1.34e-36   12021.854 - 2.43e-36   12300.603 - 3.31e-35
WAG+I+R2          -5992.408   12084.815 - 1.46e-54   12094.855 - 3.42e-52   12301.123 - 2.55e-35
Q.bird+I+R3       -5986.381   12076.762 - 8.19e-53   12087.655 - 1.25e-50   12301.722 - 1.89e-35
Q.pfam+I+R3       -5987.450   12078.901 - 2.81e-53   12089.794 - 4.29e-51   12303.861 - 6.49e-36
WAG+G4            -6001.057   12098.114 - 1.89e-57   12107.337 - 6.65e-55   12305.769 -  2.5e-36
mtMet+F+I+R2      -5934.821   12007.643 - 8.36e-38   12027.397 - 1.52e-37   12306.147 - 2.07e-36
WAG+I+R4          -5983.450   12074.900 - 2.08e-52   12086.685 - 2.03e-50   12308.512 - 6.34e-37
Q.pfam+I+R2       -5996.465   12092.931 - 2.52e-56   12102.970 - 5.91e-54   12309.238 - 4.41e-37
Q.bird+G4         -6002.825   12101.651 - 3.23e-58   12110.874 - 1.13e-55   12309.306 - 4.26e-37
HIVb+F+G4         -5943.363   12020.726 - 1.21e-40   12039.284 - 3.99e-40   12310.578 - 2.26e-37
HIVb+F+I+R3       -5930.757   12003.515 - 6.59e-37   12024.509 - 6.44e-37   12310.671 - 2.15e-37
DCMut+F+I+R2      -5938.182   12014.364 -  2.9e-39   12034.119 - 5.27e-39   12312.868 - 7.18e-38
Q.bird+I+R4       -5986.146   12080.292 -  1.4e-53   12092.077 - 1.37e-51   12313.904 - 4.28e-38
Dayhoff+F+I+R2    -5938.969   12015.938 - 1.32e-39   12035.693 -  2.4e-39   12314.443 - 3.27e-38
Q.pfam+I+R4       -5986.745   12081.490 -  7.7e-54   12093.275 - 7.52e-52   12315.102 - 2.35e-38
Q.pfam+G4         -6005.997   12107.995 - 1.35e-59   12117.219 - 4.76e-57   12315.650 - 1.79e-38
Q.bird+I+R2       -5999.884   12099.768 - 8.27e-58   12109.807 - 1.93e-55   12316.075 - 1.44e-38
HIVb+F+I+R2       -5942.092   12022.185 - 5.81e-41   12041.939 - 1.06e-40   12320.689 - 1.44e-39
HIVb+F+I+R4       -5930.311   12006.622 - 1.39e-37   12028.899 - 7.17e-38   12322.431 - 6.02e-40
rtREV+I+R3        -5998.370   12100.741 - 5.08e-58   12111.634 - 7.76e-56   12325.701 - 1.17e-40
mtREV+F+G4        -5952.820   12039.640 - 9.42e-45   12058.198 - 3.11e-44   12329.492 - 1.76e-41
rtREV+G4          -6015.469   12126.937 - 1.04e-63   12136.161 - 3.66e-61   12334.592 - 1.38e-42
mtREV+F+I+R3      -5943.635   12029.269 - 1.68e-42   12050.263 - 1.65e-42   12336.426 -  5.5e-43
Blosum62+I+R2     -6010.104   12120.208 - 3.01e-62   12130.247 - 7.05e-60   12336.515 - 5.26e-43
rtREV+I+R2        -6010.682   12121.365 - 1.69e-62   12131.404 - 3.95e-60   12337.672 - 2.95e-43
rtREV+I+R4        -5998.274   12104.549 - 7.58e-59   12116.334 -  7.4e-57   12338.161 - 2.31e-43
Q.insect+I+R3     -6005.913   12115.827 - 2.69e-61   12126.720 - 4.11e-59   12340.787 - 6.22e-44
Blosum62+I+R3     -6005.992   12115.984 - 2.49e-61   12126.877 -  3.8e-59   12340.944 - 5.75e-44
LG+I+R3           -6006.879   12117.757 - 1.03e-61   12128.650 - 1.57e-59   12342.717 - 2.37e-44
Q.insect+I+R2     -6013.281   12126.562 - 1.26e-63   12136.601 - 2.94e-61   12342.869 -  2.2e-44
mtREV+F+I+R4      -5942.934   12031.867 - 4.59e-43   12054.143 - 2.36e-43   12347.676 - 1.98e-45
Blosum62+G4       -6022.187   12140.373 - 1.26e-66   12149.597 - 4.43e-64   12348.029 - 1.66e-45
LG+I+R4           -6003.539   12115.078 - 3.92e-61   12126.864 - 3.83e-59   12348.690 -  1.2e-45
LG+I+R2           -6017.261   12134.521 - 2.35e-65   12144.561 - 5.49e-63   12350.829 -  4.1e-46
LG+G4             -6024.385   12144.769 -  1.4e-67   12153.993 - 4.92e-65   12352.424 - 1.85e-46
Q.insect+I+R4     -6005.824   12119.648 - 3.99e-62   12131.434 - 3.89e-60   12353.260 - 1.22e-46
mtVer+F+G4        -5964.796   12063.593 - 5.93e-50   12082.151 - 1.96e-49   12353.445 - 1.11e-46
mtVer+F+I+R3      -5954.363   12050.726 - 3.69e-47   12071.719 - 3.61e-47   12357.882 - 1.21e-47
LG+R4             -6012.546   12131.092 -  1.3e-64   12142.427 -  1.6e-62   12360.378 - 3.46e-48
LG+I+G4           -6025.276   12148.552 - 2.11e-68   12158.178 - 6.07e-66   12360.533 -  3.2e-48
DCMut+I+R3        -6016.099   12136.198 - 1.02e-65   12147.091 - 1.55e-63   12361.157 - 2.35e-48
LG+R5             -6006.970   12123.939 - 4.66e-63   12136.186 - 3.62e-61   12361.877 - 1.64e-48
Dayhoff+I+R3      -6016.697   12137.394 - 5.59e-66   12148.288 - 8.52e-64   12362.354 - 1.29e-48
Q.insect+G4       -6029.501   12155.003 - 8.38e-70   12164.226 - 2.95e-67   12362.658 - 1.11e-48
mtZOA+F+I+R3      -5956.779   12055.558 - 3.29e-48   12076.552 - 3.22e-48   12362.714 - 1.08e-48
mtZOA+F+G4        -5970.074   12074.147 - 3.03e-52   12092.705 -    1e-51   12363.999 - 5.66e-49
mtVer+F+I+R4      -5952.280   12050.560 - 4.01e-47   12072.836 - 2.06e-47   12366.369 - 1.73e-49
LG+R3             -6024.132   12150.264 - 8.96e-69   12160.726 -  1.7e-66   12370.898 -  1.8e-50
mtZOA+F+I+R4      -5954.567   12055.133 - 4.07e-48   12077.409 -  2.1e-48   12370.942 - 1.76e-50
DCMut+I+R4        -6015.045   12138.090 - 3.94e-66   12149.876 - 3.85e-64   12371.702 -  1.2e-50
Dayhoff+I+R4      -6015.622   12139.244 - 2.21e-66   12151.030 - 2.16e-64   12372.856 - 6.76e-51
DCMut+I+R2        -6029.603   12159.206 - 1.02e-70   12169.245 -  2.4e-68   12375.513 - 1.79e-51
mtREV+F+I+R2      -5969.979   12077.958 -  4.5e-53   12097.712 - 8.18e-53   12376.462 - 1.11e-51
Dayhoff+I+R2      -6030.474   12160.948 - 4.29e-71   12170.988 -    1e-68   12377.256 - 7.49e-52
cpREV+I+R3        -6025.176   12154.352 - 1.16e-69   12165.245 - 1.77e-67   12379.312 - 2.68e-52
cpREV+G4          -6038.484   12172.969 - 1.05e-73   12182.192 -  3.7e-71   12380.624 - 1.39e-52
FLAVI+F+G4        -5979.813   12093.625 - 1.78e-56   12112.183 -  5.9e-56   12383.477 - 3.34e-53
DCMut+G4          -6039.971   12175.943 - 2.38e-74   12185.167 - 8.37e-72   12383.598 - 3.14e-53
Dayhoff+G4        -6040.552   12177.104 - 1.33e-74   12186.328 - 4.68e-72   12384.759 - 1.76e-53
Q.plant+I+R3      -6029.758   12163.517 - 1.19e-71   12174.410 - 1.81e-69   12388.476 - 2.74e-54
FLAVI+F+I+R3      -5970.364   12082.728 - 4.15e-54   12103.722 - 4.05e-54   12389.885 - 1.36e-54
Q.yeast+I+R3      -6030.888   12165.776 - 3.84e-72   12176.670 - 5.86e-70   12390.736 - 8.86e-55
cpREV+I+R4        -6025.103   12158.206 - 1.69e-70   12169.992 - 1.65e-68   12391.818 - 5.16e-55
Q.plant+G4        -6046.488   12188.975 - 3.52e-77   12198.199 - 1.24e-74   12396.631 - 4.65e-56
cpREV+I+R2        -6040.577   12181.153 - 1.76e-75   12191.193 - 4.11e-73   12397.461 - 3.07e-56
Q.yeast+I+R2      -6041.045   12182.091 -  1.1e-75   12192.130 - 2.57e-73   12398.398 - 1.92e-56
mtVer+F+I+R2      -5981.437   12100.875 - 4.76e-58   12120.629 - 8.64e-58   12399.379 - 1.18e-56
FLAVI+F+I+R4      -5969.402   12084.805 - 1.47e-54   12107.081 - 7.56e-55   12400.613 - 6.35e-57
Q.plant+I+R4      -6029.505   12167.011 - 2.07e-72   12178.797 - 2.02e-70   12400.623 - 6.32e-57
Q.yeast+I+R4      -6030.500   12169.001 - 7.65e-73   12180.786 - 7.48e-71   12402.613 - 2.34e-57
Q.plant+I+R2      -6044.014   12188.027 - 5.65e-77   12198.066 - 1.32e-74   12404.335 - 9.87e-58
mtZOA+F+I+R2      -5984.557   12107.115 -  2.1e-59   12126.869 - 3.82e-59   12405.619 - 5.19e-58
LG+R2             -6051.424   12200.847 -  9.3e-80   12210.474 - 2.67e-77   12412.828 - 1.41e-59
Q.yeast+G4        -6055.422   12206.844 - 4.64e-81   12216.068 - 1.63e-78   12414.499 - 6.13e-60
FLAVI+F+I+R2      -5990.627   12119.255 - 4.85e-62   12139.009 - 8.82e-62   12417.759 -  1.2e-60
HIVw+F+I+R3       -5998.379   12138.758 - 2.82e-66   12159.752 - 2.76e-66   12445.915 - 9.24e-67
HIVw+F+G4         -6012.325   12158.650 - 1.35e-70   12177.208 - 4.47e-70   12448.502 - 2.53e-67
HIVw+F+I+R4       -5997.859   12141.719 - 6.43e-67   12163.995 - 3.31e-67   12457.528 - 2.78e-69
mtMAM+F+G4        -6017.933   12169.866 - 4.96e-73   12188.424 - 1.64e-72   12459.718 - 9.29e-70
HIVb+I+R3         -6070.476   12244.951 - 2.46e-89   12255.845 - 3.76e-87   12469.911 - 5.68e-72
FLU+I+R3          -6070.927   12245.855 - 1.57e-89   12256.748 - 2.39e-87   12470.815 - 3.62e-72
HIVb+G4           -6085.269   12266.539 - 5.05e-94   12275.762 - 1.78e-91   12474.194 - 6.68e-73
HIVb+I+R2         -6079.292   12258.584 -  2.7e-92   12268.624 - 6.31e-90   12474.892 - 4.71e-73
mtMAM+F+I+R3      -6014.860   12171.720 - 1.96e-73   12192.714 - 1.92e-73   12478.876 - 6.43e-74
mtART+F+G4        -6027.960   12189.920 - 2.19e-77   12208.478 - 7.25e-77   12479.772 - 4.11e-74
HIVb+I+R4         -6069.520   12247.041 - 8.66e-90   12258.827 - 8.46e-88   12480.653 - 2.64e-74
HIVw+F+I+R2       -6022.197   12182.393 - 9.45e-76   12202.148 - 1.72e-75   12480.898 - 2.34e-74
FLU+I+R4          -6070.632   12249.265 - 2.85e-90   12261.050 - 2.78e-88   12482.877 - 8.69e-75
mtMAM+F+I+R4      -6011.179   12168.358 - 1.06e-72   12190.634 - 5.43e-73   12484.167 - 4.56e-75
FLU+I+R2          -6084.361   12268.723 -  1.7e-94   12278.762 - 3.97e-92   12485.030 - 2.96e-75
FLU+G4            -6092.426   12280.853 - 3.94e-97   12290.076 - 1.39e-94   12488.508 - 5.21e-76
mtART+F+I+R3      -6022.024   12186.048 - 1.52e-76   12207.042 - 1.49e-76   12493.205 - 4.97e-77
mtART+F+I+R4      -6017.588   12181.177 - 1.74e-75   12203.453 - 8.95e-76   12496.986 - 7.51e-78
mtMAM+F+I+R2      -6047.980   12233.959 -    6e-87   12253.714 - 1.09e-86   12532.463 - 1.48e-85
mtART+F+I+R2      -6056.465   12250.930 - 1.24e-90   12270.685 - 2.25e-90   12549.435 - 3.06e-89
FLAVI+G4          -6205.301   12506.601 - 3.76e-146   12515.825 - 1.32e-143   12714.257 - 4.96e-125
FLAVI+I+R3        -6197.416   12498.832 - 1.83e-144   12509.725 - 2.79e-142   12723.792 - 4.22e-127
FLAVI+I+R4        -6196.579   12501.158 - 5.71e-145   12512.944 - 5.58e-143   12734.770 - 1.74e-129
HIVw+I+R3         -6209.826   12523.653 - 7.45e-150   12534.546 - 1.14e-147   12748.613 - 1.72e-132
FLAVI+I+R2        -6218.497   12536.995 - 9.44e-153   12547.034 - 2.21e-150   12753.302 - 1.65e-133
HIVw+I+R4         -6208.426   12524.851 - 4.09e-150   12536.637 -   4e-148   12758.464 - 1.25e-134
HIVw+G4           -6228.948   12553.897 - 2.02e-156   12563.120 - 7.09e-154   12761.552 - 2.66e-135
LG+I              -6234.641   12565.282 - 6.8e-159   12574.505 - 2.39e-156   12772.937 - 8.98e-138
HIVw+I+R2         -6236.921   12573.842 - 9.41e-161   12583.881 - 2.2e-158   12790.150 - 1.64e-141
LG                -6341.730   12777.459 - 5.74e-205   12786.289 - 2.46e-202   12980.788 - 6.59e-183
mtZOA+G4          -6345.300   12786.599 - 5.94e-207   12795.823 - 2.09e-204   12994.254 - 7.85e-186
mtZOA+I+R4        -6328.755   12765.510 - 2.26e-202   12777.296 - 2.2e-200   12999.122 - 6.89e-187
mtZOA+I+R3        -6336.589   12777.178 - 6.6e-205   12788.072 - 1.01e-202   13002.138 - 1.52e-187
mtMet+G4          -6364.834   12825.669 - 1.95e-215   12834.892 - 6.86e-213   13033.324 - 2.58e-194
mtMet+I+R3        -6355.399   12814.799 - 4.47e-213   12825.692 - 6.83e-211   13039.759 - 1.03e-195
mtZOA+I+R2        -6363.386   12826.771 - 1.12e-215   12836.811 - 2.63e-213   13043.079 - 1.96e-196
mtMet+I+R4        -6355.240   12818.480 - 7.1e-214   12830.266 - 6.93e-212   13052.092 - 2.17e-198
mtREV+G4          -6375.080   12846.160 - 6.92e-220   12855.384 - 2.44e-217   13053.816 - 9.15e-199
mtREV+I+R3        -6369.026   12842.052 - 5.4e-219   12852.945 - 8.25e-217   13067.011 - 1.25e-201
mtMet+I+R2        -6375.723   12851.446 - 4.93e-221   12861.486 - 1.15e-218   13067.754 - 8.61e-202
mtREV+I+R4        -6368.952   12845.903 - 7.88e-220   12857.689 - 7.69e-218   13079.515 - 2.4e-204
mtVer+G4          -6391.196   12878.393 - 6.94e-227   12887.616 - 2.44e-224   13086.048 - 9.17e-206
mtVer+I+R3        -6385.429   12874.858 - 4.06e-226   12885.752 - 6.2e-224   13099.818 - 9.38e-209
mtVer+I+R4        -6379.197   12866.394 - 2.8e-224   12878.180 - 2.73e-222   13100.006 - 8.54e-209
mtREV+I+R2        -6393.550   12887.101 - 8.92e-229   12897.140 - 2.09e-226   13103.408 - 1.56e-209
mtVer+I+R2        -6410.317   12920.634 - 4.66e-236   12930.673 - 1.09e-233   13136.941 - 8.15e-217
mtInv+G4          -6419.482   12934.963 - 3.61e-239   12944.187 - 1.27e-236   13142.618 - 4.77e-218
mtInv+I+R3        -6408.451   12920.903 - 4.08e-236   12931.796 - 6.22e-234   13145.863 - 9.41e-219
mtInv+I+R4        -6407.963   12923.926 - 8.99e-237   12935.712 - 8.78e-235   13157.538 - 2.74e-221
mtInv+I+R2        -6423.860   12947.720 - 6.13e-242   12957.759 - 1.43e-239   13164.027 - 1.07e-222
mtART+G4          -6471.099   13038.198 - 1.38e-261   13047.421 - 4.86e-259   13245.853 - 1.82e-240
mtMAM+G4          -6471.631   13039.262 - 8.11e-262   13048.486 - 2.85e-259   13246.918 - 1.07e-240
mtART+I+R3        -6471.031   13046.061 - 2.71e-263   13056.955 - 4.13e-261   13271.021 - 6.25e-246
mtMAM+I+R4        -6465.851   13039.702 - 6.51e-262   13051.488 - 6.36e-260   13273.314 - 1.99e-246
mtART+I+R4        -6470.662   13049.324 - 5.3e-264   13061.110 - 5.17e-262   13282.936 - 1.62e-248
mtMAM+I+R3        -6479.971   13063.943 - 3.55e-267   13074.836 - 5.41e-265   13288.902 - 8.18e-250
mtART+I+R2        -6510.213   13120.425 - 1.93e-279   13130.464 - 4.5e-277   13336.733 - 3.36e-260
mtMAM+I+R2        -6518.352   13136.705 - 5.62e-283   13146.744 - 1.31e-280   13353.012 - 9.81e-264

AIC, w-AIC   : Akaike information criterion scores and weights.
AICc, w-AICc : Corrected AIC scores and weights.
BIC, w-BIC   : Bayesian information criterion scores and weights.

Plus signs denote the 95% confidence sets.
Minus signs denote significant exclusion.

SUBSTITUTION PROCESS
--------------------

Model of substitution: VT+F+I+R2

State frequencies: (empirical counts from alignment)

  pi(A) = 0.0576
  pi(R) = 0.0703
  pi(N) = 0.0351
  pi(D) = 0.0544
  pi(C) = 0.0277
  pi(Q) = 0.1656
  pi(E) = 0.0764
  pi(G) = 0.0937
  pi(H) = 0.0261
  pi(I) = 0.0228
  pi(L) = 0.0585
  pi(K) = 0.0466
  pi(M) = 0.0145
  pi(F) = 0.0340
  pi(P) = 0.0406
  pi(S) = 0.0836
  pi(T) = 0.0338
  pi(W) = 0.0045
  pi(Y) = 0.0191
  pi(V) = 0.0351

Model of rate heterogeneity: Invar+FreeRate with 2 categories
Proportion of invariable sites: 0.1531
Site proportion and rates:  (0.5436,0.3378) (0.3033,2.6913)

 Category  Relative_rate  Proportion
  0         0              0.1531
  1         0.3378         0.5436
  2         2.6913         0.3033

MAXIMUM LIKELIHOOD TREE
-----------------------

Log-likelihood of the tree: -5832.9875 (s.e. 175.6608)
Unconstrained log-likelihood (without tree): -3387.5790
Number of free parameters (#branches + #model parameters): 69
Akaike information criterion (AIC) score: 11803.9751
Corrected Akaike information criterion (AICc) score: 11823.7297
Bayesian information criterion (BIC) score: 12102.4794

Total tree length (sum of branch lengths): 6.9161
Sum of internal branch lengths: 4.9460 (71.5148% of tree length)

WARNING: 2 near-zero internal branches (<0.0018) should be treated with caution
         Such branches are denoted by '**' in the figure below

NOTE: Tree is UNROOTED although outgroup taxon 'OP796270_Cornechiniscus_EtAHS_Alpha_1' is drawn at root
Numbers in parentheses are  ultrafast bootstrap support (%)

+--OP796270_Cornechiniscus_EtAHS_Alpha_1
|
+--OP796271_Cornechiniscus_EtAHS_Alpha_2
|
|                           +------------------OP796272_Echiniscus_sp_EtAHS_Alpha_1
|                        +--| (76)
|                        |  |                 +**OP796273_Viridiscus_perviridis_1_EtAHS_Alpha_1
|                        |  |              +--| (74)
|                        |  |              |  +**OP796282_Viridiscus_sp_1_EtAHS_Alpha_1
|                        |  |       +------| (83)
|                        |  |       |      |     +**OP796274_Viridiscus_perviridis_1_EtAHS_Alpha_2
|                        |  |       |      |  +--| (100)
|                        |  |       |      |  |  +**OP796284_Viridiscus_sp_1_EtAHS_Alpha_3
|                        |  |       |      +--| (80)
|                        |  |       |         |           +**OP796275_Viridiscus_perviridis_1_EtAHS_Alpha_3
|                        |  |       |         |        +**| (61)
|                        |  |       |         |        |  +**OP796283_Viridiscus_sp_1_EtAHS_Alpha_2
|                        |  |       |         |  +-----| (100)
|                        |  |       |         |  |     +--OP796277_Viridiscus_perviridis_2_EtAHS_Alpha_2
|                        |  |       |         +--| (79)
|                        |  |       |            |            +--OP796287_Viridiscus_sp_2_EtAHS_Alpha_1
|                        |  |       |            |         +**| (49)
|                        |  |       |            |         |  +**OP796288_Viridiscus_sp_2_EtAHS_Alpha_2
|                        |  |       |            |      +--| (79)
|                        |  |       |            |      |  +**OP796290_Viridiscus_sp_3_EtAHS_Alpha_1
|                        |  |       |            |   +--| (57)
|                        |  |       |            |   |  +--OP796291_Viridiscus_sp_3_EtAHS_Alpha_2
|                        |  |       |            +---| (98)
|                        |  |       |                +--OP796289_Viridiscus_sp_2_EtAHS_Alpha_3
|                        |  +-------| (98)
|                        |          +--OP796276_Viridiscus_perviridis_2_EtAHS_Alpha_1
|            +-----------| (100)
|            |           |                +**OP796278_Echiniscus_testudo_EtAHS_Alpha_1
|            |           |           +----| (74)
|            |           |           |    |  +--OP796279_Echiniscus_testudo_EtAHS_Alpha_2
|            |           |           |    +--| (96)
|            |           |           |       |  +**OP796280_Echiniscus_testudo_EtAHS_Alpha_3
|            |           |           |       +--| (99)
|            |           |           |          +**OP796281_Echiniscus_testudo_EtAHS_Alpha_4
|            |           |        +--| (54)
|            |           |        |  +**g158834.t1
|            |           |     +--| (69)
|            |           |     |  +--g97955.t1
|            |           +-----| (99)
|            |                 +--g110942.t1
+------------| (100)
             |                    +--OP796285_Pseudechiniscus_chokai_EtAHS_Alpha_1
             +--------------------| (100)
                                  +---OP796286_Pseudechiniscus_chokai_EtAHS_Alpha_2

Tree in newick format:

(OP796270_Cornechiniscus_EtAHS_Alpha_1:0.1144233224,OP796271_Cornechiniscus_EtAHS_Alpha_2:0.0197423479,(((OP796272_Echiniscus_sp_EtAHS_Alpha_1:0.9233333549,(((OP796273_Viridiscus_perviridis_1_EtAHS_Alpha_1:0.0000009948,OP796282_Viridiscus_sp_1_EtAHS_Alpha_1:0.0000009948)74:0.0035880982,((OP796274_Viridiscus_perviridis_1_EtAHS_Alpha_2:0.0000009948,OP796284_Viridiscus_sp_1_EtAHS_Alpha_3:0.0000009948)100:0.1204965767,(((OP796275_Viridiscus_perviridis_1_EtAHS_Alpha_3:0.0000009948,OP796283_Viridiscus_sp_1_EtAHS_Alpha_2:0.0000009948)61:0.0000023028,OP796277_Viridiscus_perviridis_2_EtAHS_Alpha_2:0.0696978950)100:0.3348014483,((((OP796287_Viridiscus_sp_2_EtAHS_Alpha_1:0.0121962389,OP796288_Viridiscus_sp_2_EtAHS_Alpha_2:0.0000009948)49:0.0000023907,OP796290_Viridiscus_sp_3_EtAHS_Alpha_1:0.0000009948)79:0.0342109938,OP796291_Viridiscus_sp_3_EtAHS_Alpha_2:0.0458749167)57:0.0656892996,OP796289_Viridiscus_sp_2_EtAHS_Alpha_3:0.1709102785)98:0.2097794053)79:0.1038560662)80:0.1836908385)83:0.3593327750,OP796276_Viridiscus_perviridis_2_EtAHS_Alpha_1:0.0202522080)98:0.4173529275)76:0.1529090268,((((OP796278_Echiniscus_testudo_EtAHS_Alpha_1:0.0013305845,(OP796279_Echiniscus_testudo_EtAHS_Alpha_2:0.0178776201,(OP796280_Echiniscus_testudo_EtAHS_Alpha_3:0.0000009948,OP796281_Echiniscus_testudo_EtAHS_Alpha_4:0.0000009948)99:0.1357766945)96:0.1630186687)74:0.2605673645,g158834.t1:0.0000022518)54:0.0157027380,g97955.t1:0.0038266776)69:0.0077631620,g110942.t1:0.0199190955)99:0.3106195283)100:0.6060050945,(OP796285_Pseudechiniscus_chokai_EtAHS_Alpha_1:0.0819993815,OP796286_Pseudechiniscus_chokai_EtAHS_Alpha_2:0.2087987965)100:1.0570936940)100:0.6636335770);

CONSENSUS TREE
--------------

Consensus tree is constructed from 1000 bootstrap trees
Log-likelihood of consensus tree: -5832.990279
Robinson-Foulds distance between ML tree and consensus tree: 0

Branches with support >0.000000% are kept (extended consensus)
Branch lengths are optimized by maximum likelihood on original alignment
Numbers in parentheses are bootstrap supports (%)

+--OP796270_Cornechiniscus_EtAHS_Alpha_1
|
+--OP796271_Cornechiniscus_EtAHS_Alpha_2
|
|                           +------------------OP796272_Echiniscus_sp_EtAHS_Alpha_1
|                        +--| (76)
|                        |  |                 +--OP796273_Viridiscus_perviridis_1_EtAHS_Alpha_1
|                        |  |              +--| (74)
|                        |  |              |  +--OP796282_Viridiscus_sp_1_EtAHS_Alpha_1
|                        |  |       +------| (83)
|                        |  |       |      |     +--OP796274_Viridiscus_perviridis_1_EtAHS_Alpha_2
|                        |  |       |      |  +--| (100)
|                        |  |       |      |  |  +--OP796284_Viridiscus_sp_1_EtAHS_Alpha_3
|                        |  |       |      +--| (80)
|                        |  |       |         |           +--OP796275_Viridiscus_perviridis_1_EtAHS_Alpha_3
|                        |  |       |         |        +--| (61)
|                        |  |       |         |        |  +--OP796283_Viridiscus_sp_1_EtAHS_Alpha_2
|                        |  |       |         |  +-----| (100)
|                        |  |       |         |  |     +--OP796277_Viridiscus_perviridis_2_EtAHS_Alpha_2
|                        |  |       |         +--| (79)
|                        |  |       |            |            +--OP796287_Viridiscus_sp_2_EtAHS_Alpha_1
|                        |  |       |            |         +--| (49)
|                        |  |       |            |         |  +--OP796288_Viridiscus_sp_2_EtAHS_Alpha_2
|                        |  |       |            |      +--| (79)
|                        |  |       |            |      |  +--OP796290_Viridiscus_sp_3_EtAHS_Alpha_1
|                        |  |       |            |   +--| (57)
|                        |  |       |            |   |  +--OP796291_Viridiscus_sp_3_EtAHS_Alpha_2
|                        |  |       |            +---| (98)
|                        |  |       |                +--OP796289_Viridiscus_sp_2_EtAHS_Alpha_3
|                        |  +-------| (98)
|                        |          +--OP796276_Viridiscus_perviridis_2_EtAHS_Alpha_1
|            +-----------| (100)
|            |           |                +--OP796278_Echiniscus_testudo_EtAHS_Alpha_1
|            |           |           +----| (74)
|            |           |           |    |  +--OP796279_Echiniscus_testudo_EtAHS_Alpha_2
|            |           |           |    +--| (96)
|            |           |           |       |  +--OP796280_Echiniscus_testudo_EtAHS_Alpha_3
|            |           |           |       +--| (99)
|            |           |           |          +--OP796281_Echiniscus_testudo_EtAHS_Alpha_4
|            |           |        +--| (54)
|            |           |        |  +--g158834.t1
|            |           |     +--| (69)
|            |           |     |  +--g97955.t1
|            |           +-----| (99)
|            |                 +--g110942.t1
+------------| (100)
             |                    +--OP796285_Pseudechiniscus_chokai_EtAHS_Alpha_1
             +--------------------| (100)
                                  +---OP796286_Pseudechiniscus_chokai_EtAHS_Alpha_2


Consensus tree in newick format: 

(OP796270_Cornechiniscus_EtAHS_Alpha_1:0.1145287924,OP796271_Cornechiniscus_EtAHS_Alpha_2:0.0197476129,(((OP796272_Echiniscus_sp_EtAHS_Alpha_1:0.9237684788,(((OP796273_Viridiscus_perviridis_1_EtAHS_Alpha_1:0.0000027494,OP796282_Viridiscus_sp_1_EtAHS_Alpha_1:0.0000027494)74:0.0035851229,((OP796274_Viridiscus_perviridis_1_EtAHS_Alpha_2:0.0000027494,OP796284_Viridiscus_sp_1_EtAHS_Alpha_3:0.0000027494)100:0.1205041093,(((OP796275_Viridiscus_perviridis_1_EtAHS_Alpha_3:0.0000027494,OP796283_Viridiscus_sp_1_EtAHS_Alpha_2:0.0000027486)61:0.0000028856,OP796277_Viridiscus_perviridis_2_EtAHS_Alpha_2:0.0697966998)100:0.3351298194,((((OP796287_Viridiscus_sp_2_EtAHS_Alpha_1:0.0122113779,OP796288_Viridiscus_sp_2_EtAHS_Alpha_2:0.0000027494)49:0.0000021297,OP796290_Viridiscus_sp_3_EtAHS_Alpha_1:0.0000026867)79:0.0342690123,OP796291_Viridiscus_sp_3_EtAHS_Alpha_2:0.0458438440)57:0.0656190047,OP796289_Viridiscus_sp_2_EtAHS_Alpha_3:0.1710242511)98:0.2098521574)79:0.1037822432)80:0.1841667566)83:0.3591354841,OP796276_Viridiscus_perviridis_2_EtAHS_Alpha_1:0.0203418240)98:0.4176760361)76:0.1528641428,((((OP796278_Echiniscus_testudo_EtAHS_Alpha_1:0.0013024482,(OP796279_Echiniscus_testudo_EtAHS_Alpha_2:0.0178579872,(OP796280_Echiniscus_testudo_EtAHS_Alpha_3:0.0000021949,OP796281_Echiniscus_testudo_EtAHS_Alpha_4:0.0000027494)99:0.1358206109)96:0.1631760853)74:0.2604862987,g158834.t1:0.0000027604)54:0.0157091581,g97955.t1:0.0038284394)69:0.0077657757,g110942.t1:0.0199275295)99:0.3108757171)100:0.6060949466,(OP796285_Pseudechiniscus_chokai_EtAHS_Alpha_1:0.0819435590,OP796286_Pseudechiniscus_chokai_EtAHS_Alpha_2:0.2090324525)100:1.0577709463)100:0.6637975347);

ALISIM COMMAND
--------------
To simulate an alignment of the same length as the original alignment, using the tree and model parameters estimated from this analysis, you can use the following command:

--alisim simulated_MSA -t EtAHSA.phy.treefile -m "VT+F+I{0.153068}+R2{0.543601,0.337818,0.303331,2.69132}" --length 559

To mimic the alignment used to produce this analysis, i.e. simulate an alignment of the same length as the original alignment, using the tree and model parameters estimated from this analysis *and* copying the same gap positions as the original alignment, you can use the following command:

iqtree -s EtAHSA.phy --alisim mimicked_MSA

To simulate any number of alignments in either of the two commandlines above, use the --num-alignments options, for example mimic 100 alignments you would use the command line:

iqtree -s EtAHSA.phy --alisim mimicked_MSA --num-alignments 100

For more information on using AliSim, please visit: www.iqtree.org/doc/AliSim

TIME STAMP
----------

Date and time: Sun Aug 20 15:06:34 2023
Total CPU time used: 120.639207 seconds (0h:2m:0s)
Total wall-clock time used: 122.3173013 seconds (0h:2m:2s)
