# Supplementary material for: The Evolution of Temperature and Desiccation-Related Protein Families in Tardigrada Reveals a Complex Acquisition of Extremotolerance
Source: Genome Biol Evol. 2023 Nov 29;16(1):evad217. doi: 10.1093/gbe/evad217 (PMC10799326; doi:10.1093/gbe/evad217)
Supplement: evad217_Supplementary_Data [file evad217_supplementary_data.zip › SupplementalInformation/SupplementalInformation/EtAHSAlpha_Complete/EtAHSA_ML/EtAHSA.phy.log]

IQ-TREE MPI multicore version 2.2.2.3 COVID-edition for Linux 64-bit built May  3 2023
Developed by Bui Quang Minh, James Barbetti, Nguyen Lam Tung,
Olga Chernomor, Heiko Schmidt, Dominik Schrempf, Michael Woodhams, Ly Trong Nhan.

Host:    c1-4 (AVX512, FMA3, 188 GB RAM)
Command: iqtree2-mpi -s EtAHSA.phy -st AA -m TESTNEW -madd LG4M,C10,EX2,EHO,UL2,EX_EHO -bb 1000
Seed:    86371 (Using SPRNG - Scalable Parallel Random Number Generator)
Time:    Sun Aug 20 14:57:42 2023
Kernel:  AVX+FMA - 1 threads (2 CPU cores detected)
MPI:     1 processes

HINT: Use -nt option to specify number of threads because your CPU has 2 cores!
HINT: -nt AUTO will automatically determine the best number of threads to use.

Reading alignment file EtAHSA.phy ... Phylip format detected
Alignment most likely contains protein sequences
Constructing alignment: done in 0.00125764 secs using 57.17% CPU
Alignment has 25 sequences with 559 columns, 470 distinct patterns
252 parsimony-informative, 110 singleton sites, 197 constant sites
                                                Gap/Ambiguity  Composition  p-value
Analyzing sequences: done in 4.43952e-05 secs using 96.86% CPU
   1  OP796270_Cornechiniscus_EtAHS_Alpha_1            47.94%    passed     86.76%
   2  OP796271_Cornechiniscus_EtAHS_Alpha_2            52.24%    passed     73.17%
   3  OP796272_Echiniscus_sp_EtAHS_Alpha_1             49.19%    passed     98.05%
   4  OP796273_Viridiscus_perviridis_1_EtAHS_Alpha_1   50.45%    passed     99.99%
   5  OP796274_Viridiscus_perviridis_1_EtAHS_Alpha_2   31.13%    passed     17.00%
   6  OP796275_Viridiscus_perviridis_1_EtAHS_Alpha_3   61.90%    passed     11.51%
   7  OP796276_Viridiscus_perviridis_2_EtAHS_Alpha_1   27.19%    passed     86.31%
   8  OP796277_Viridiscus_perviridis_2_EtAHS_Alpha_2   70.48%    passed     93.76%
   9  OP796278_Echiniscus_testudo_EtAHS_Alpha_1        48.66%    passed     99.99%
  10  OP796279_Echiniscus_testudo_EtAHS_Alpha_2        39.53%    passed     97.96%
  11  OP796280_Echiniscus_testudo_EtAHS_Alpha_3        39.00%    passed     93.69%
  12  OP796281_Echiniscus_testudo_EtAHS_Alpha_4        64.76%    passed     63.61%
  13  OP796282_Viridiscus_sp_1_EtAHS_Alpha_1           50.45%    passed     99.99%
  14  OP796283_Viridiscus_sp_1_EtAHS_Alpha_2           31.48%    passed     79.52%
  15  OP796284_Viridiscus_sp_1_EtAHS_Alpha_3           31.31%    passed     19.86%
  16  OP796285_Pseudechiniscus_chokai_EtAHS_Alpha_1    46.69%    passed     97.94%
  17  OP796286_Pseudechiniscus_chokai_EtAHS_Alpha_2    49.19%    passed     99.62%
  18  OP796287_Viridiscus_sp_2_EtAHS_Alpha_1           51.52%    passed     62.41%
  19  OP796288_Viridiscus_sp_2_EtAHS_Alpha_2           80.32%    passed     79.17%
  20  OP796289_Viridiscus_sp_2_EtAHS_Alpha_3           61.00%    passed     28.38%
  21  g110942.t1                                       36.49%    passed     98.82%
  22  g158834.t1                                       36.85%    passed     98.83%
  23  g97955.t1                                        36.49%    passed     98.76%
  24  OP796290_Viridiscus_sp_3_EtAHS_Alpha_1           31.84%    passed     59.36%
  25  OP796291_Viridiscus_sp_3_EtAHS_Alpha_2           42.04%    passed     97.86%
WARNING: 9 sequences contain more than 50% gaps/ambiguity
****  TOTAL                                            46.73%  0 sequences failed composition chi2 test (p-value<5%; df=19)
NOTE: OP796282_Viridiscus_sp_1_EtAHS_Alpha_1 is identical to OP796273_Viridiscus_perviridis_1_EtAHS_Alpha_1 but kept for subsequent analysis
Checking for duplicate sequences: done in 0.000138836 secs


Create initial parsimony tree by phylogenetic likelihood library (PLL)... 0.004 seconds
Perform fast likelihood tree search using LG+I+G model...
Estimate model parameters (epsilon = 5.000)
Perform nearest neighbor interchange...
Optimizing NNI: done in 0.741532 secs using 99.17% CPU
Estimate model parameters (epsilon = 1.000)
1. Initial log-likelihood: -6031.350
2. Current log-likelihood: -6029.789
3. Current log-likelihood: -6028.784
Optimal log-likelihood: -6028.038
Proportion of invariable sites: 0.064
Gamma shape alpha: 0.447
Parameters optimization took 3 rounds (0.850 sec)
Time for fast ML tree search: 2.580 seconds

NOTE: ModelFinder requires 20 MB RAM!
ModelFinder will test up to 1238 protein models (sample size: 559) ...
 No. Model         -LnL         df  AIC          AICc         BIC
  1  LG            6341.730     47  12777.459    12786.289    12980.788
  2  LG+I          6234.641     48  12565.282    12574.505    12772.937
  3  LG+G4         6024.385     48  12144.769    12153.993    12352.424
  4  LG+I+G4       6025.276     49  12148.552    12158.178    12360.533
  5  LG+R2         6051.424     49  12200.847    12210.474    12412.828
  6  LG+R3         6024.132     51  12150.264    12160.726    12370.898
  7  LG+R4         6012.546     53  12131.092    12142.427    12360.378
  8  LG+R5         6006.970     55  12123.939    12136.186    12361.877
 14  LG+I+R2       6017.261     50  12134.521    12144.561    12350.829
 15  LG+I+R3       6006.879     52  12117.757    12128.650    12342.717
 16  LG+I+R4       6003.539     54  12115.078    12126.864    12348.690
 25  LG+F+G4       5901.329     67  11936.657    11955.215    12226.509
 36  LG+F+I+R2     5894.105     69  11926.209    11945.964    12224.714
 37  LG+F+I+R3     5881.320     71  11904.639    11925.633    12211.796
 38  LG+F+I+R4     5881.408     73  11908.817    11931.093    12224.626
 47  WAG+G4        6001.057     48  12098.114    12107.337    12305.769
 58  WAG+I+R2      5992.408     50  12084.815    12094.855    12301.123
 59  WAG+I+R3      5984.125     52  12072.250    12083.144    12297.210
 60  WAG+I+R4      5983.450     54  12074.900    12086.685    12308.512
 69  WAG+F+G4      5885.537     67  11905.074    11923.632    12194.926
 80  WAG+F+I+R2    5882.827     69  11903.653    11923.408    12202.158
 81  WAG+F+I+R3    5870.285     71  11882.569    11903.563    12189.726
 82  WAG+F+I+R4    5870.062     73  11886.124    11908.400    12201.933
 91  JTT+G4        5981.866     48  12059.731    12068.955    12267.387
102  JTT+I+R2      5968.349     50  12036.698    12046.738    12253.006
103  JTT+I+R3      5961.755     52  12027.511    12038.404    12252.470
104  JTT+I+R4      5961.327     54  12030.653    12042.439    12264.265
113  JTT+F+G4      5879.440     67  11892.880    11911.438    12182.732
124  JTT+F+I+R2    5872.035     69  11882.069    11901.824    12180.574
125  JTT+F+I+R3    5861.082     71  11864.164    11885.158    12171.320
126  JTT+F+I+R4    5861.019     73  11868.039    11890.315    12183.847
WARNING: Normalizing state frequencies so that sum of them equals to 1
135  Q.pfam+G4     6005.997     48  12107.995    12117.219    12315.650
WARNING: Normalizing state frequencies so that sum of them equals to 1
146  Q.pfam+I+R2   5996.465     50  12092.931    12102.970    12309.238
WARNING: Normalizing state frequencies so that sum of them equals to 1
147  Q.pfam+I+R3   5987.450     52  12078.901    12089.794    12303.861
WARNING: Normalizing state frequencies so that sum of them equals to 1
148  Q.pfam+I+R4   5986.745     54  12081.490    12093.275    12315.102
WARNING: Normalizing state frequencies so that sum of them equals to 1
157  Q.pfam+F+G4   5893.357     67  11920.713    11939.271    12210.565
WARNING: Normalizing state frequencies so that sum of them equals to 1
168  Q.pfam+F+I+R2 5886.089     69  11910.178    11929.933    12208.683
WARNING: Normalizing state frequencies so that sum of them equals to 1
169  Q.pfam+F+I+R3 5874.120     71  11890.239    11911.233    12197.396
WARNING: Normalizing state frequencies so that sum of them equals to 1
170  Q.pfam+F+I+R4 5874.206     73  11894.412    11916.688    12210.221
WARNING: Normalizing state frequencies so that sum of them equals to 1
179  Q.bird+G4     6002.825     48  12101.651    12110.874    12309.306
WARNING: Normalizing state frequencies so that sum of them equals to 1
190  Q.bird+I+R2   5999.884     50  12099.768    12109.807    12316.075
WARNING: Normalizing state frequencies so that sum of them equals to 1
191  Q.bird+I+R3   5986.381     52  12076.762    12087.655    12301.722
WARNING: Normalizing state frequencies so that sum of them equals to 1
192  Q.bird+I+R4   5986.146     54  12080.292    12092.077    12313.904
WARNING: Normalizing state frequencies so that sum of them equals to 1
201  Q.bird+F+G4   5929.813     67  11993.627    12012.185    12283.479
WARNING: Normalizing state frequencies so that sum of them equals to 1
212  Q.bird+F+I+R2 5932.050     69  12002.099    12021.854    12300.603
WARNING: Normalizing state frequencies so that sum of them equals to 1
213  Q.bird+F+I+R3 5915.777     71  11973.553    11994.547    12280.710
WARNING: Normalizing state frequencies so that sum of them equals to 1
214  Q.bird+F+I+R4 5915.767     73  11977.533    11999.809    12293.342
WARNING: Normalizing state frequencies so that sum of them equals to 1
223  Q.mammal+G4   5968.654     48  12033.308    12042.531    12240.963
WARNING: Normalizing state frequencies so that sum of them equals to 1
234  Q.mammal+I+R2 5961.669     50  12023.339    12033.378    12239.646
WARNING: Normalizing state frequencies so that sum of them equals to 1
235  Q.mammal+I+R3 5951.939     52  12007.878    12018.771    12232.837
WARNING: Normalizing state frequencies so that sum of them equals to 1
236  Q.mammal+I+R4 5951.677     54  12011.353    12023.139    12244.966
WARNING: Normalizing state frequencies so that sum of them equals to 1
245  Q.mammal+F+G4 5901.797     67  11937.593    11956.151    12227.445
WARNING: Normalizing state frequencies so that sum of them equals to 1
256  Q.mammal+F+I+R2 5897.926     69  11933.852    11953.606    12232.356
WARNING: Normalizing state frequencies so that sum of them equals to 1
257  Q.mammal+F+I+R3 5886.480     71  11914.960    11935.954    12222.117
WARNING: Normalizing state frequencies so that sum of them equals to 1
258  Q.mammal+F+I+R4 5886.542     73  11919.083    11941.359    12234.892
267  Q.insect+G4   6029.501     48  12155.003    12164.226    12362.658
278  Q.insect+I+R2 6013.281     50  12126.562    12136.601    12342.869
279  Q.insect+I+R3 6005.913     52  12115.827    12126.720    12340.787
280  Q.insect+I+R4 6005.824     54  12119.648    12131.434    12353.260
289  Q.insect+F+G4 5899.655     67  11933.311    11951.869    12223.163
300  Q.insect+F+I+R2 5887.033     69  11912.065    11931.820    12210.570
301  Q.insect+F+I+R3 5877.819     71  11897.637    11918.631    12204.794
302  Q.insect+F+I+R4 5877.976     73  11901.951    11924.227    12217.760
WARNING: Normalizing state frequencies so that sum of them equals to 1
311  Q.plant+G4    6046.488     48  12188.975    12198.199    12396.631
WARNING: Normalizing state frequencies so that sum of them equals to 1
322  Q.plant+I+R2  6044.014     50  12188.027    12198.066    12404.335
WARNING: Normalizing state frequencies so that sum of them equals to 1
323  Q.plant+I+R3  6029.758     52  12163.517    12174.410    12388.476
WARNING: Normalizing state frequencies so that sum of them equals to 1
324  Q.plant+I+R4  6029.505     54  12167.011    12178.797    12400.623
WARNING: Normalizing state frequencies so that sum of them equals to 1
333  Q.plant+F+G4  5928.122     67  11990.244    12008.802    12280.096
WARNING: Normalizing state frequencies so that sum of them equals to 1
344  Q.plant+F+I+R2 5930.048     69  11998.095    12017.850    12296.600
WARNING: Normalizing state frequencies so that sum of them equals to 1
345  Q.plant+F+I+R3 5913.648     71  11969.296    11990.290    12276.453
WARNING: Normalizing state frequencies so that sum of them equals to 1
346  Q.plant+F+I+R4 5913.717     73  11973.435    11995.711    12289.244
WARNING: Normalizing state frequencies so that sum of them equals to 1
355  Q.yeast+G4    6055.422     48  12206.844    12216.068    12414.499
WARNING: Normalizing state frequencies so that sum of them equals to 1
366  Q.yeast+I+R2  6041.045     50  12182.091    12192.130    12398.398
WARNING: Normalizing state frequencies so that sum of them equals to 1
367  Q.yeast+I+R3  6030.888     52  12165.776    12176.670    12390.736
WARNING: Normalizing state frequencies so that sum of them equals to 1
368  Q.yeast+I+R4  6030.500     54  12169.001    12180.786    12402.613
WARNING: Normalizing state frequencies so that sum of them equals to 1
377  Q.yeast+F+G4  5910.726     67  11955.453    11974.011    12245.305
WARNING: Normalizing state frequencies so that sum of them equals to 1
388  Q.yeast+F+I+R2 5899.924     69  11937.848    11957.602    12236.352
WARNING: Normalizing state frequencies so that sum of them equals to 1
389  Q.yeast+F+I+R3 5888.181     71  11918.361    11939.355    12225.518
WARNING: Normalizing state frequencies so that sum of them equals to 1
390  Q.yeast+F+I+R4 5888.162     73  11922.324    11944.600    12238.133
399  JTTDCMut+G4   5985.079     48  12066.158    12075.382    12273.813
410  JTTDCMut+I+R2 5971.959     50  12043.919    12053.958    12260.226
411  JTTDCMut+I+R3 5965.346     52  12034.692    12045.585    12259.652
412  JTTDCMut+I+R4 5964.789     54  12037.578    12049.364    12271.190
421  JTTDCMut+F+G4 5882.787     67  11899.573    11918.131    12189.425
432  JTTDCMut+F+I+R2 5876.157     69  11890.314    11910.069    12188.818
433  JTTDCMut+F+I+R3 5865.014     71  11872.029    11893.022    12179.185
434  JTTDCMut+F+I+R4 5864.969     73  11875.938    11898.214    12191.747
443  DCMut+G4      6039.971     48  12175.943    12185.167    12383.598
454  DCMut+I+R2    6029.603     50  12159.206    12169.245    12375.513
455  DCMut+I+R3    6016.099     52  12136.198    12147.091    12361.157
456  DCMut+I+R4    6015.045     54  12138.090    12149.876    12371.702
465  DCMut+F+G4    5933.705     67  12001.410    12019.968    12291.262
476  DCMut+F+I+R2  5938.182     69  12014.364    12034.119    12312.868
477  DCMut+F+I+R3  5917.055     71  11976.110    11997.104    12283.267
478  DCMut+F+I+R4  5917.034     73  11980.068    12002.345    12295.877
487  VT+G4         5965.539     48  12027.077    12036.301    12234.732
498  VT+I+R2       5952.059     50  12004.118    12014.158    12220.426
499  VT+I+R3       5949.646     52  12003.292    12014.185    12228.252
509  VT+F+G4       5862.434     67  11858.869    11877.427    12148.721
520  VT+F+I+R2     5853.086     69  11844.172    11863.926    12142.676
521  VT+F+I+R3     5847.473     71  11836.947    11857.940    12144.103
531  PMB+G4        5996.699     48  12089.399    12098.622    12297.054
542  PMB+I+R2      5985.282     50  12070.563    12080.603    12286.871
543  PMB+I+R3      5982.412     52  12068.823    12079.716    12293.783
553  PMB+F+G4      5875.952     67  11885.905    11904.463    12175.757
564  PMB+F+I+R2    5867.937     69  11873.874    11893.628    12172.378
565  PMB+F+I+R3    5862.858     71  11867.717    11888.711    12174.873
575  Blosum62+G4   6022.187     48  12140.373    12149.597    12348.029
586  Blosum62+I+R2 6010.104     50  12120.208    12130.247    12336.515
587  Blosum62+I+R3 6005.992     52  12115.984    12126.877    12340.944
597  Blosum62+F+G4 5891.565     67  11917.130    11935.688    12206.982
608  Blosum62+F+I+R2 5883.888     69  11905.777    11925.531    12204.281
609  Blosum62+F+I+R3 5877.625     71  11897.250    11918.244    12204.407
619  Dayhoff+G4    6040.552     48  12177.104    12186.328    12384.759
630  Dayhoff+I+R2  6030.474     50  12160.948    12170.988    12377.256
631  Dayhoff+I+R3  6016.697     52  12137.394    12148.288    12362.354
632  Dayhoff+I+R4  6015.622     54  12139.244    12151.030    12372.856
641  Dayhoff+F+G4  5934.362     67  12002.724    12021.282    12292.576
652  Dayhoff+F+I+R2 5938.969     69  12015.938    12035.693    12314.443
653  Dayhoff+F+I+R3 5917.763     71  11977.526    11998.520    12284.683
654  Dayhoff+F+I+R4 5914.446     73  11974.893    11997.169    12290.702
663  mtREV+G4      6375.080     48  12846.160    12855.384    13053.816
674  mtREV+I+R2    6393.550     50  12887.101    12897.140    13103.408
675  mtREV+I+R3    6369.026     52  12842.052    12852.945    13067.011
676  mtREV+I+R4    6368.952     54  12845.903    12857.689    13079.515
685  mtREV+F+G4    5952.820     67  12039.640    12058.198    12329.492
696  mtREV+F+I+R2  5969.979     69  12077.958    12097.712    12376.462
697  mtREV+F+I+R3  5943.635     71  12029.269    12050.263    12336.426
698  mtREV+F+I+R4  5942.934     73  12031.867    12054.143    12347.676
707  mtART+G4      6471.099     48  13038.198    13047.421    13245.853
718  mtART+I+R2    6510.213     50  13120.425    13130.464    13336.733
719  mtART+I+R3    6471.031     52  13046.061    13056.955    13271.021
720  mtART+I+R4    6470.662     54  13049.324    13061.110    13282.936
729  mtART+F+G4    6027.960     67  12189.920    12208.478    12479.772
740  mtART+F+I+R2  6056.465     69  12250.930    12270.685    12549.435
741  mtART+F+I+R3  6022.024     71  12186.048    12207.042    12493.205
742  mtART+F+I+R4  6017.588     73  12181.177    12203.453    12496.986
751  mtZOA+G4      6345.300     48  12786.599    12795.823    12994.254
762  mtZOA+I+R2    6363.386     50  12826.771    12836.811    13043.079
763  mtZOA+I+R3    6336.589     52  12777.178    12788.072    13002.138
764  mtZOA+I+R4    6328.755     54  12765.510    12777.296    12999.122
773  mtZOA+F+G4    5970.074     67  12074.147    12092.705    12363.999
784  mtZOA+F+I+R2  5984.557     69  12107.115    12126.869    12405.619
785  mtZOA+F+I+R3  5956.779     71  12055.558    12076.552    12362.714
786  mtZOA+F+I+R4  5954.567     73  12055.133    12077.409    12370.942
795  mtMet+G4      6364.834     48  12825.669    12834.892    13033.324
806  mtMet+I+R2    6375.723     50  12851.446    12861.486    13067.754
807  mtMet+I+R3    6355.399     52  12814.799    12825.692    13039.759
808  mtMet+I+R4    6355.240     54  12818.480    12830.266    13052.092
817  mtMet+F+G4    5927.537     67  11989.073    12007.631    12278.925
828  mtMet+F+I+R2  5934.821     69  12007.643    12027.397    12306.147
829  mtMet+F+I+R3  5913.321     71  11968.643    11989.637    12275.800
830  mtMet+F+I+R4  5912.924     73  11971.847    11994.124    12287.656
839  mtVer+G4      6391.196     48  12878.393    12887.616    13086.048
850  mtVer+I+R2    6410.317     50  12920.634    12930.673    13136.941
851  mtVer+I+R3    6385.429     52  12874.858    12885.752    13099.818
852  mtVer+I+R4    6379.197     54  12866.394    12878.180    13100.006
861  mtVer+F+G4    5964.796     67  12063.593    12082.151    12353.445
872  mtVer+F+I+R2  5981.437     69  12100.875    12120.629    12399.379
873  mtVer+F+I+R3  5954.363     71  12050.726    12071.719    12357.882
874  mtVer+F+I+R4  5952.280     73  12050.560    12072.836    12366.369
883  mtInv+G4      6419.482     48  12934.963    12944.187    13142.618
894  mtInv+I+R2    6423.860     50  12947.720    12957.759    13164.027
895  mtInv+I+R3    6408.451     52  12920.903    12931.796    13145.863
896  mtInv+I+R4    6407.963     54  12923.926    12935.712    13157.538
905  mtInv+F+G4    5915.003     67  11964.005    11982.563    12253.857
916  mtInv+F+I+R2  5917.366     69  11972.733    11992.488    12271.237
917  mtInv+F+I+R3  5898.003     71  11938.006    11958.999    12245.162
918  mtInv+F+I+R4  5897.911     73  11941.822    11964.098    12257.631
927  mtMAM+G4      6471.631     48  13039.262    13048.486    13246.918
938  mtMAM+I+R2    6518.352     50  13136.705    13146.744    13353.012
939  mtMAM+I+R3    6479.971     52  13063.943    13074.836    13288.902
940  mtMAM+I+R4    6465.851     54  13039.702    13051.488    13273.314
949  mtMAM+F+G4    6017.933     67  12169.866    12188.424    12459.718
960  mtMAM+F+I+R2  6047.980     69  12233.959    12253.714    12532.463
961  mtMAM+F+I+R3  6014.860     71  12171.720    12192.714    12478.876
962  mtMAM+F+I+R4  6011.179     73  12168.358    12190.634    12484.167
WARNING: Normalizing state frequencies so that sum of them equals to 1
971  FLAVI+G4      6205.301     48  12506.601    12515.825    12714.257
WARNING: Normalizing state frequencies so that sum of them equals to 1
982  FLAVI+I+R2    6218.497     50  12536.995    12547.034    12753.302
WARNING: Normalizing state frequencies so that sum of them equals to 1
983  FLAVI+I+R3    6197.416     52  12498.832    12509.725    12723.792
WARNING: Normalizing state frequencies so that sum of them equals to 1
984  FLAVI+I+R4    6196.579     54  12501.158    12512.944    12734.770
WARNING: Normalizing state frequencies so that sum of them equals to 1
993  FLAVI+F+G4    5979.813     67  12093.625    12112.183    12383.477
WARNING: Normalizing state frequencies so that sum of them equals to 1
1004  FLAVI+F+I+R2  5990.627     69  12119.255    12139.009    12417.759
WARNING: Normalizing state frequencies so that sum of them equals to 1
1005  FLAVI+F+I+R3  5970.364     71  12082.728    12103.722    12389.885
WARNING: Normalizing state frequencies so that sum of them equals to 1
1006  FLAVI+F+I+R4  5969.402     73  12084.805    12107.081    12400.613
1015  HIVb+G4       6085.269     48  12266.539    12275.762    12474.194
1026  HIVb+I+R2     6079.292     50  12258.584    12268.624    12474.892
1027  HIVb+I+R3     6070.476     52  12244.951    12255.845    12469.911
1028  HIVb+I+R4     6069.520     54  12247.041    12258.827    12480.653
1037  HIVb+F+G4     5943.363     67  12020.726    12039.284    12310.578
1048  HIVb+F+I+R2   5942.092     69  12022.185    12041.939    12320.689
1049  HIVb+F+I+R3   5930.757     71  12003.515    12024.509    12310.671
1050  HIVb+F+I+R4   5930.311     73  12006.622    12028.899    12322.431
1059  HIVw+G4       6228.948     48  12553.897    12563.121    12761.552
1070  HIVw+I+R2     6236.921     50  12573.842    12583.881    12790.150
1071  HIVw+I+R3     6209.826     52  12523.653    12534.546    12748.613
1072  HIVw+I+R4     6208.426     54  12524.851    12536.637    12758.464
1081  HIVw+F+G4     6012.325     67  12158.650    12177.208    12448.502
1092  HIVw+F+I+R2   6022.197     69  12182.393    12202.148    12480.898
1093  HIVw+F+I+R3   5998.379     71  12138.758    12159.752    12445.915
1094  HIVw+F+I+R4   5997.859     73  12141.719    12163.995    12457.528
1103  FLU+G4        6092.426     48  12280.853    12290.076    12488.508
1114  FLU+I+R2      6084.361     50  12268.723    12278.762    12485.030
1115  FLU+I+R3      6070.927     52  12245.855    12256.748    12470.815
1116  FLU+I+R4      6070.632     54  12249.265    12261.050    12482.877
1125  FLU+F+G4      5925.351     67  11984.702    12003.260    12274.554
1136  FLU+F+I+R2    5924.007     69  11986.014    12005.768    12284.518
1137  FLU+F+I+R3    5905.892     71  11953.785    11974.778    12260.941
1138  FLU+F+I+R4    5905.611     73  11957.221    11979.497    12273.030
1147  rtREV+G4      6015.469     48  12126.937    12136.161    12334.592
1158  rtREV+I+R2    6010.682     50  12121.365    12131.404    12337.672
1159  rtREV+I+R3    5998.370     52  12100.741    12111.634    12325.701
1160  rtREV+I+R4    5998.274     54  12104.549    12116.334    12338.161
1169  rtREV+F+G4    5897.721     67  11929.443    11948.001    12219.295
1180  rtREV+F+I+R2  5892.479     69  11922.958    11942.713    12221.462
1181  rtREV+F+I+R3  5880.389     71  11902.777    11923.771    12209.934
1182  rtREV+F+I+R4  5880.039     73  11906.078    11928.355    12221.887
1191  cpREV+G4      6038.484     48  12172.969    12182.192    12380.624
1202  cpREV+I+R2    6040.577     50  12181.153    12191.193    12397.461
1203  cpREV+I+R3    6025.176     52  12154.352    12165.245    12379.312
1204  cpREV+I+R4    6025.103     54  12158.206    12169.992    12391.818
1213  cpREV+F+G4    5922.803     67  11979.605    11998.163    12269.457
1224  cpREV+F+I+R2  5931.185     69  12000.371    12020.125    12298.875
1225  cpREV+F+I+R3  5910.518     71  11963.037    11984.031    12270.193
1226  cpREV+F+I+R4  5910.269     73  11966.539    11988.815    12282.348
Akaike Information Criterion:           VT+F+I+R3
Corrected Akaike Information Criterion: VT+F+I+R3
Bayesian Information Criterion:         VT+F+I+R2
Best-fit model: VT+F+I+R2 chosen according to BIC

All model information printed to EtAHSA.phy.model.gz
CPU time for ModelFinder: 408.341 seconds (0h:6m:48s)
Wall-clock time for ModelFinder: 410.413 seconds (0h:6m:50s)
Generating 1000 samples for ultrafast bootstrap (seed: 86371)...

NOTE: 5 MB RAM (0 GB) is required!
Estimate model parameters (epsilon = 0.100)
1. Initial log-likelihood: -5853.086
Optimal log-likelihood: -5853.082
Proportion of invariable sites: 0.158
Site proportion and rates:  (0.560,0.267) (0.281,3.022)
Parameters optimization took 1 rounds (0.127 sec)
Wrote distance file to... 
Computing ML distances based on estimated model parameters...
Calculating distance matrix: done in 0.0462875 secs using 100% CPU
Computing ML distances took 0.046405 sec (of wall-clock time) 0.046424 sec (of CPU time)
Setting up auxiliary I and S matrices: done in 7.75196e-05 secs using 98.04% CPU
Constructing RapidNJ tree: done in 0.00024725 secs using 99.49% CPU
Computing RapidNJ tree took 0.000371 sec (of wall-clock time) 0.000370 sec (of CPU time)
Log-likelihood of RapidNJ tree: -5870.443
--------------------------------------------------------------------
|             INITIALIZING CANDIDATE TREE SET                      |
--------------------------------------------------------------------
Generating 98 parsimony trees... 0.421 second
Computing log-likelihood of 98 initial trees ... 2.448 seconds
Current best score: -5853.082

Do NNI search on 20 best initial trees
Optimizing NNI: done in 0.229838 secs using 99.76% CPU
Estimate model parameters (epsilon = 0.100)
BETTER TREE FOUND at iteration 1: -5852.084
Optimizing NNI: done in 0.450836 secs using 99.57% CPU
Estimate model parameters (epsilon = 0.100)
BETTER TREE FOUND at iteration 2: -5847.636
Optimizing NNI: done in 0.623542 secs using 99.46% CPU
Estimate model parameters (epsilon = 0.100)
BETTER TREE FOUND at iteration 3: -5840.833
Optimizing NNI: done in 0.649268 secs using 99.15% CPU
Estimate model parameters (epsilon = 0.100)
BETTER TREE FOUND at iteration 4: -5832.995
Optimizing NNI: done in 0.662678 secs using 99.17% CPU
Optimizing NNI: done in 0.646016 secs using 99.31% CPU
Optimizing NNI: done in 0.586137 secs using 99.08% CPU
Optimizing NNI: done in 0.640672 secs using 99.46% CPU
Optimizing NNI: done in 0.553894 secs using 99.21% CPU
Optimizing NNI: done in 0.538396 secs using 99.03% CPU
Iteration 10 / LogL: -5852.061 / Time: 0h:0m:9s
Optimizing NNI: done in 0.534127 secs using 99.2% CPU
Optimizing NNI: done in 0.483409 secs using 98.55% CPU
Optimizing NNI: done in 0.538841 secs using 99.59% CPU
Optimizing NNI: done in 0.482446 secs using 98.93% CPU
Optimizing NNI: done in 0.534174 secs using 99.56% CPU
Optimizing NNI: done in 0.536421 secs using 99.19% CPU
Optimizing NNI: done in 0.566783 secs using 99.26% CPU
Optimizing NNI: done in 0.58881 secs using 99.1% CPU
Optimizing NNI: done in 0.556598 secs using 98.88% CPU
Optimizing NNI: done in 0.607774 secs using 99.1% CPU
Iteration 20 / LogL: -5833.001 / Time: 0h:0m:15s
Finish initializing candidate tree set (4)
Current best tree score: -5832.995 / CPU time: 14.923
Number of iterations: 20
--------------------------------------------------------------------
|               OPTIMIZING CANDIDATE TREE SET                      |
--------------------------------------------------------------------
Optimizing NNI: done in 0.498705 secs using 98.59% CPU
Optimizing NNI: done in 0.461699 secs using 99.36% CPU
Optimizing NNI: done in 0.504006 secs using 98.8% CPU
Optimizing NNI: done in 0.634034 secs using 99.28% CPU
Optimizing NNI: done in 0.447332 secs using 97.82% CPU
Optimizing NNI: done in 0.624665 secs using 98.97% CPU
Optimizing NNI: done in 0.682129 secs using 99.05% CPU
Optimizing NNI: done in 1.03348 secs using 99.22% CPU
Optimizing NNI: done in 0.86088 secs using 98.85% CPU
Optimizing NNI: done in 0.576634 secs using 99.26% CPU
Iteration 30 / LogL: -5866.659 / Time: 0h:0m:21s (0h:0m:56s left)
Optimizing NNI: done in 0.703201 secs using 99.08% CPU
Optimizing NNI: done in 0.623925 secs using 99.28% CPU
Optimizing NNI: done in 0.880896 secs using 97.99% CPU
Optimizing NNI: done in 0.539774 secs using 99.43% CPU
Optimizing NNI: done in 0.456518 secs using 99.08% CPU
Optimizing NNI: done in 0.638405 secs using 99.18% CPU
Optimizing NNI: done in 0.746246 secs using 99.12% CPU
Optimizing NNI: done in 0.494556 secs using 98.76% CPU
Optimizing NNI: done in 0.68069 secs using 98.75% CPU
Optimizing NNI: done in 0.684723 secs using 99.04% CPU
Iteration 40 / LogL: -5852.324 / Time: 0h:0m:28s (0h:0m:46s left)
Optimizing NNI: done in 0.779323 secs using 98.87% CPU
Optimizing NNI: done in 0.795254 secs using 99.16% CPU
Optimizing NNI: done in 0.508124 secs using 99.39% CPU
Optimizing NNI: done in 0.654135 secs using 98.84% CPU
Optimizing NNI: done in 1.04767 secs using 99.12% CPU
Optimizing NNI: done in 0.533592 secs using 99.42% CPU
Optimizing NNI: done in 0.678465 secs using 99.49% CPU
Optimizing NNI: done in 0.821489 secs using 99.54% CPU
Optimizing NNI: done in 0.603284 secs using 99.45% CPU
Optimizing NNI: done in 0.603199 secs using 99.61% CPU
Iteration 50 / LogL: -5848.984 / Time: 0h:0m:35s (0h:0m:39s left)
Log-likelihood cutoff on original alignment: -5879.355
Optimizing NNI: done in 0.46537 secs using 98.67% CPU
Optimizing NNI: done in 0.520003 secs using 98.62% CPU
Optimizing NNI: done in 0.866644 secs using 99.31% CPU
Optimizing NNI: done in 0.741334 secs using 99.12% CPU
Optimizing NNI: done in 0.722025 secs using 98.97% CPU
Optimizing NNI: done in 0.650482 secs using 99.31% CPU
Optimizing NNI: done in 0.859621 secs using 99.33% CPU
Optimizing NNI: done in 0.758759 secs using 99.41% CPU
Optimizing NNI: done in 0.67829 secs using 98.76% CPU
Optimizing NNI: done in 0.54388 secs using 98.87% CPU
Iteration 60 / LogL: -5866.334 / Time: 0h:0m:42s (0h:0m:31s left)
Optimizing NNI: done in 0.712074 secs using 99.25% CPU
Optimizing NNI: done in 0.5358 secs using 99.22% CPU
Optimizing NNI: done in 0.494612 secs using 98.99% CPU
Optimizing NNI: done in 0.496014 secs using 99.58% CPU
Optimizing NNI: done in 0.759752 secs using 99.13% CPU
Optimizing NNI: done in 0.646709 secs using 99.18% CPU
Optimizing NNI: done in 0.547549 secs using 99.24% CPU
Optimizing NNI: done in 0.575128 secs using 99.07% CPU
Optimizing NNI: done in 0.467398 secs using 99.37% CPU
Optimizing NNI: done in 0.632292 secs using 99.17% CPU
Iteration 70 / LogL: -5840.870 / Time: 0h:0m:48s (0h:0m:24s left)
Optimizing NNI: done in 0.595949 secs using 98.45% CPU
Optimizing NNI: done in 0.924863 secs using 99.26% CPU
Optimizing NNI: done in 0.635931 secs using 99.49% CPU
Optimizing NNI: done in 0.659781 secs using 99.18% CPU
Optimizing NNI: done in 0.26267 secs using 99.78% CPU
Optimizing NNI: done in 0.549802 secs using 99.25% CPU
Optimizing NNI: done in 0.554749 secs using 99.26% CPU
BETTER TREE FOUND at iteration 77: -5832.994
Optimizing NNI: done in 0.658875 secs using 99.19% CPU
Optimizing NNI: done in 0.615144 secs using 98.98% CPU
Optimizing NNI: done in 0.680179 secs using 99.22% CPU
Iteration 80 / LogL: -5833.764 / Time: 0h:0m:55s (0h:1m:7s left)
Optimizing NNI: done in 0.557652 secs using 99.6% CPU
Optimizing NNI: done in 0.81656 secs using 99.31% CPU
Optimizing NNI: done in 0.473596 secs using 98.95% CPU
Optimizing NNI: done in 0.794763 secs using 99.3% CPU
Optimizing NNI: done in 0.772645 secs using 99.42% CPU
Optimizing NNI: done in 0.488152 secs using 98.36% CPU
Optimizing NNI: done in 0.620224 secs using 98.99% CPU
Optimizing NNI: done in 0.643225 secs using 98.86% CPU
Optimizing NNI: done in 0.612234 secs using 99.3% CPU
Optimizing NNI: done in 0.555008 secs using 99.06% CPU
Iteration 90 / LogL: -5832.996 / Time: 0h:1m:1s (0h:1m:0s left)
Optimizing NNI: done in 0.580035 secs using 98.93% CPU
Optimizing NNI: done in 0.775267 secs using 99.28% CPU
Optimizing NNI: done in 0.492424 secs using 98.98% CPU
Optimizing NNI: done in 0.605471 secs using 99.46% CPU
Optimizing NNI: done in 0.810417 secs using 98.82% CPU
Optimizing NNI: done in 0.72865 secs using 99.11% CPU
Optimizing NNI: done in 0.792029 secs using 99.28% CPU
Optimizing NNI: done in 0.485849 secs using 98.97% CPU
Optimizing NNI: done in 0.779061 secs using 99.42% CPU
Optimizing NNI: done in 0.409741 secs using 99.78% CPU
Iteration 100 / LogL: -5837.073 / Time: 0h:1m:8s (0h:0m:53s left)
Log-likelihood cutoff on original alignment: -5878.065
NOTE: Bootstrap correlation coefficient of split occurrence frequencies: 0.998
Optimizing NNI: done in 0.554178 secs using 98.87% CPU
Optimizing NNI: done in 0.597897 secs using 98.62% CPU
Optimizing NNI: done in 0.582683 secs using 99.26% CPU
Optimizing NNI: done in 0.524164 secs using 99.78% CPU
Optimizing NNI: done in 0.695887 secs using 99.23% CPU
Optimizing NNI: done in 0.652175 secs using 99.35% CPU
Optimizing NNI: done in 0.668078 secs using 99.21% CPU
Optimizing NNI: done in 0.55621 secs using 98.89% CPU
Optimizing NNI: done in 0.652325 secs using 98.88% CPU
Optimizing NNI: done in 0.641234 secs using 98.72% CPU
Iteration 110 / LogL: -5832.995 / Time: 0h:1m:14s (0h:1m:1s left)
Optimizing NNI: done in 0.568267 secs using 99.24% CPU
Optimizing NNI: done in 0.788831 secs using 99.02% CPU
Optimizing NNI: done in 0.596574 secs using 99.3% CPU
Optimizing NNI: done in 0.523115 secs using 99.78% CPU
Optimizing NNI: done in 0.737614 secs using 99.27% CPU
Optimizing NNI: done in 0.667775 secs using 99.18% CPU
Optimizing NNI: done in 0.786388 secs using 99.52% CPU
Optimizing NNI: done in 0.896468 secs using 99.02% CPU
UPDATE BEST LOG-LIKELIHOOD: -5832.994
Optimizing NNI: done in 0.616896 secs using 98.98% CPU
Optimizing NNI: done in 0.923419 secs using 99.13% CPU
Iteration 120 / LogL: -5840.886 / Time: 0h:1m:22s (0h:0m:55s left)
Optimizing NNI: done in 1.00443 secs using 99.08% CPU
Optimizing NNI: done in 0.868477 secs using 99.2% CPU
Optimizing NNI: done in 0.572037 secs using 98.87% CPU
Optimizing NNI: done in 0.67892 secs using 99.49% CPU
Optimizing NNI: done in 0.902353 secs using 99% CPU
Optimizing NNI: done in 0.51365 secs using 99.19% CPU
Optimizing NNI: done in 0.789984 secs using 99.14% CPU
Optimizing NNI: done in 0.711844 secs using 99.49% CPU
Optimizing NNI: done in 0.541066 secs using 99.42% CPU
Optimizing NNI: done in 0.667649 secs using 99.62% CPU
Iteration 130 / LogL: -5833.000 / Time: 0h:1m:29s (0h:0m:48s left)
Optimizing NNI: done in 0.508479 secs using 99.17% CPU
Optimizing NNI: done in 0.687333 secs using 99.33% CPU
Optimizing NNI: done in 0.332605 secs using 98.25% CPU
Optimizing NNI: done in 0.657855 secs using 99.02% CPU
Optimizing NNI: done in 0.51298 secs using 99.17% CPU
Optimizing NNI: done in 0.792761 secs using 99.4% CPU
Optimizing NNI: done in 0.608486 secs using 99.29% CPU
Optimizing NNI: done in 0.768521 secs using 99.13% CPU
Optimizing NNI: done in 0.81487 secs using 99.17% CPU
Optimizing NNI: done in 0.938715 secs using 99.36% CPU
Iteration 140 / LogL: -5858.876 / Time: 0h:1m:36s (0h:0m:41s left)
Optimizing NNI: done in 0.825585 secs using 99.42% CPU
Optimizing NNI: done in 0.766612 secs using 98.76% CPU
Optimizing NNI: done in 0.550306 secs using 99.41% CPU
Optimizing NNI: done in 0.538929 secs using 99.42% CPU
Optimizing NNI: done in 0.715298 secs using 98.13% CPU
Optimizing NNI: done in 0.777583 secs using 99.27% CPU
Optimizing NNI: done in 0.554125 secs using 99.62% CPU
Optimizing NNI: done in 0.658936 secs using 99.04% CPU
Optimizing NNI: done in 0.578674 secs using 99.27% CPU
Optimizing NNI: done in 0.641351 secs using 99.01% CPU
Iteration 150 / LogL: -5833.000 / Time: 0h:1m:43s (0h:0m:34s left)
Log-likelihood cutoff on original alignment: -5878.065
Optimizing NNI: done in 0.543337 secs using 99.39% CPU
Optimizing NNI: done in 0.450266 secs using 98.91% CPU
Optimizing NNI: done in 0.595612 secs using 98.96% CPU
Optimizing NNI: done in 0.530161 secs using 99.62% CPU
Optimizing NNI: done in 0.694789 secs using 99.07% CPU
Optimizing NNI: done in 0.675931 secs using 99.2% CPU
Optimizing NNI: done in 0.551298 secs using 97.96% CPU
Optimizing NNI: done in 0.644682 secs using 98.87% CPU
Optimizing NNI: done in 0.59812 secs using 98.97% CPU
Optimizing NNI: done in 0.70699 secs using 99.22% CPU
Iteration 160 / LogL: -5833.000 / Time: 0h:1m:49s (0h:0m:27s left)
Optimizing NNI: done in 0.633559 secs using 99.32% CPU
Optimizing NNI: done in 0.818137 secs using 99.79% CPU
Optimizing NNI: done in 0.844952 secs using 98.86% CPU
Optimizing NNI: done in 0.657893 secs using 99.51% CPU
Optimizing NNI: done in 0.727813 secs using 99.25% CPU
Optimizing NNI: done in 0.55751 secs using 99.09% CPU
Optimizing NNI: done in 0.521246 secs using 99.02% CPU
Optimizing NNI: done in 0.929588 secs using 99.03% CPU
Optimizing NNI: done in 0.56846 secs using 99.1% CPU
Optimizing NNI: done in 0.618724 secs using 99.32% CPU
Iteration 170 / LogL: -5841.132 / Time: 0h:1m:56s (0h:0m:20s left)
Optimizing NNI: done in 0.532473 secs using 98.64% CPU
Optimizing NNI: done in 0.472772 secs using 98.49% CPU
Optimizing NNI: done in 0.628271 secs using 98.19% CPU
Optimizing NNI: done in 0.462606 secs using 99.12% CPU
Optimizing NNI: done in 0.900268 secs using 99.1% CPU
Optimizing NNI: done in 0.497933 secs using 99.35% CPU
Optimizing NNI: done in 0.589786 secs using 99.41% CPU
Optimizing NNI: done in 0.694811 secs using 98.92% CPU
Total number of trees received: 0
Total number of trees sent: 0
Total number of NNI searches done by myself: 179
TREE SEARCH COMPLETED AFTER 178 ITERATIONS / Time: 0h:2m:1s

--------------------------------------------------------------------
|                    FINALIZING TREE SEARCH                        |
--------------------------------------------------------------------
Performs final model parameters optimization
Estimate model parameters (epsilon = 0.010)
1. Initial log-likelihood: -5832.994
Optimal log-likelihood: -5832.988
Proportion of invariable sites: 0.153
Site proportion and rates:  (0.544,0.338) (0.303,2.691)
Parameters optimization took 1 rounds (0.122 sec)
BEST SCORE FOUND : -5832.988
Creating bootstrap support values...
Split supports printed to NEXUS file EtAHSA.phy.splits.nex
Total tree length: 6.916

Total number of iterations: 178
CPU time used for tree search: 119.962 sec (0h:1m:59s)
Wall-clock time used for tree search: 121.107 sec (0h:2m:1s)
Total CPU time used: 120.639 sec (0h:2m:0s)
Total wall-clock time used: 122.014 sec (0h:2m:2s)

Computing bootstrap consensus tree...
Reading input file EtAHSA.phy.splits.nex...
25 taxa and 137 splits.
Consensus tree written to EtAHSA.phy.contree
Reading input trees file EtAHSA.phy.contree
Log-likelihood of consensus tree: -5832.990

Analysis results written to: 
  IQ-TREE report:                EtAHSA.phy.iqtree
  Maximum-likelihood tree:       EtAHSA.phy.treefile
  Likelihood distances:          EtAHSA.phy.mldist

Ultrafast bootstrap approximation results written to:
  Split support values:          EtAHSA.phy.splits.nex
  Consensus tree:                EtAHSA.phy.contree
  Screen log file:               EtAHSA.phy.log

Date and Time: Sun Aug 20 15:06:35 2023
