# Supplementary material for: The Evolution of Temperature and Desiccation-Related Protein Families in Tardigrada Reveals a Complex Acquisition of Extremotolerance
Source: Genome Biol Evol. 2023 Nov 29;16(1):evad217. doi: 10.1093/gbe/evad217 (PMC10799326; doi:10.1093/gbe/evad217)
Supplement: evad217_Supplementary_Data [file evad217_supplementary_data.zip › SupplementalInformation/SupplementalInformation/EtAHSAlpha_Complete/EtAHSA_ML/EtAHSA.phy.treefile]

(OP796270_Cornechiniscus_EtAHS_Alpha_1:0.1144233224,OP796271_Cornechiniscus_EtAHS_Alpha_2:0.0197423479,(((OP796272_Echiniscus_sp_EtAHS_Alpha_1:0.9233333549,(((OP796273_Viridiscus_perviridis_1_EtAHS_Alpha_1:0.0000009948,OP796282_Viridiscus_sp_1_EtAHS_Alpha_1:0.0000009948)74:0.0035880982,((OP796274_Viridiscus_perviridis_1_EtAHS_Alpha_2:0.0000009948,OP796284_Viridiscus_sp_1_EtAHS_Alpha_3:0.0000009948)100:0.1204965767,(((OP796275_Viridiscus_perviridis_1_EtAHS_Alpha_3:0.0000009948,OP796283_Viridiscus_sp_1_EtAHS_Alpha_2:0.0000009948)61:0.0000023028,OP796277_Viridiscus_perviridis_2_EtAHS_Alpha_2:0.0696978950)100:0.3348014483,((((OP796287_Viridiscus_sp_2_EtAHS_Alpha_1:0.0121962389,OP796288_Viridiscus_sp_2_EtAHS_Alpha_2:0.0000009948)49:0.0000023907,OP796290_Viridiscus_sp_3_EtAHS_Alpha_1:0.0000009948)79:0.0342109938,OP796291_Viridiscus_sp_3_EtAHS_Alpha_2:0.0458749167)57:0.0656892996,OP796289_Viridiscus_sp_2_EtAHS_Alpha_3:0.1709102785)98:0.2097794053)79:0.1038560662)80:0.1836908385)83:0.3593327750,OP796276_Viridiscus_perviridis_2_EtAHS_Alpha_1:0.0202522080)98:0.4173529275)76:0.1529090268,((((OP796278_Echiniscus_testudo_EtAHS_Alpha_1:0.0013305845,(OP796279_Echiniscus_testudo_EtAHS_Alpha_2:0.0178776201,(OP796280_Echiniscus_testudo_EtAHS_Alpha_3:0.0000009948,OP796281_Echiniscus_testudo_EtAHS_Alpha_4:0.0000009948)99:0.1357766945)96:0.1630186687)74:0.2605673645,g158834.t1:0.0000022518)54:0.0157027380,g97955.t1:0.0038266776)69:0.0077631620,g110942.t1:0.0199190955)99:0.3106195283)100:0.6060050945,(OP796285_Pseudechiniscus_chokai_EtAHS_Alpha_1:0.0819993815,OP796286_Pseudechiniscus_chokai_EtAHS_Alpha_2:0.2087987965)100:1.0570936940)100:0.6636335770);
