# Supplementary material for: The Evolution of Temperature and Desiccation-Related Protein Families in Tardigrada Reveals a Complex Acquisition of Extremotolerance
Source: Genome Biol Evol. 2023 Nov 29;16(1):evad217. doi: 10.1093/gbe/evad217 (PMC10799326; doi:10.1093/gbe/evad217)
Supplement: evad217_Supplementary_Data [file evad217_supplementary_data.zip › SupplementalInformation/SupplementalInformation/EtAHSBeta_Complete/bpcomp.con.tre]

(OP803051_Cornechiniscus_EtAHS_Beta_1:0.020698,(OP803064_Pseudechiniscus_chokai_EtAHS_Beta_1:0.490367,(OP803053_Echiniscus_sp_EtAHS_Beta_1:0.21802,(((g94762.t1:0.000892,OP803059_Echiniscus_testudo_EtAHS_Beta_1:0.000773)0.66:0.012501,((g8031.t1:0.000891,OP803060_Echiniscus_testudo_EtAHS_Beta_2:0.000867)0.98:0.013275,(g184550.t1:0.000824,OP803061_Echiniscus_testudo_EtAHS_Beta_3:0.000966)0.96:0.015354)0.67:0.015704)1:0.381555,((OP803055_Viridiscus_perviridis_1_EtAHS_Beta_2:0.003165,(OP803063_Viridiscus_sp_1_EtAHS_Beta_2:0.001301,OP803056_Viridiscus_perviridis_1_EtAHS_Beta_3:0.001608)0.99:0.00709)0.64:0.020234,((OP803066_Viridiscus_sp_3_EtAHS_Beta_1:0.006666,(OP803067_Viridiscus_sp_3_EtAHS_Beta_2:0.021793,OP803068_Viridiscus_sp_3_EtAHS_Beta_3:0.001494,OP803065_Viridiscus_sp_2_EtAHS_Beta_1:0.002182)0.84:0.03454)0.98:0.015178,((OP803062_Viridiscus_sp_1_EtAHS_Beta_1:0.000817,OP803054_Viridiscus_perviridis_1_EtAHS_Beta_1:0.000764,OP803057_Viridiscus_perviridis_2_EtAHS_Beta_1:0.000785)0.68:0.009772,OP803058_Viridiscus_perviridis_2_EtAHS_Beta_2:0.086735)0.52:0.009629)0.79:0.027063)1:0.270294)0.75:0.07815)1:0.357669)1:0.37335,OP803052_Cornechiniscus_EtAHS_Beta_2:0.004883);
