# Supplementary material for: The Evolution of Temperature and Desiccation-Related Protein Families in Tardigrada Reveals a Complex Acquisition of Extremotolerance
Source: Genome Biol Evol. 2023 Nov 29;16(1):evad217. doi: 10.1093/gbe/evad217 (PMC10799326; doi:10.1093/gbe/evad217)
Supplement: evad217_Supplementary_Data [file evad217_supplementary_data.zip › SupplementalInformation/SupplementalInformation/EtAHSBeta_Complete/EtAHSBeta.phy]

21 465
OP803051_Cornechiniscus_EtAHS_Beta_1	----------------------------PAVLVAYKSARRKRHFHTTTFLLSPFASLVFQTPPTTTTATMAIRYFALAALMLVAGASAQRFAKHETIRELPEACQQDTT--------TWTSSSSRNQ-------------HLGSAGTCKVLPPVYDSSEQGYAFCLKCKAGEKHGVTAEELAQGIRQAVERKIKQNRQFT-PKSKLDIIIDGVKQPLDLTRVLARTPDVLEQVNDVYFFFPNKQIGRIEFEHGQPEELERITCRAPCRGGPKQT---AGQSPY-----NNDIDENEDEDEDTDVYGGSSSQRGSSSSAYMRSQEQLKKQNKNKSS-YP---YSYGGS---SSSS-YNNNAGSRYGVSSRRNQQDEYYGETSTPN---YRSNAGRSGDLH…
OP803052_Cornechiniscus_EtAHS_Beta_2	----------------------------PAVSDAYKSARRKRHFHTTTFLLSPFASLVFQTPPPTTTATMAIRYFALAALLLVAGASAQRFAKHETIRELPEACQQDTT--------TWTSSSSRNQ-------------HLGSAGTCKVLPPVYDSSEQGYAFCLKCKAGEKHGVTAEELAQGIRQAVERKIKQNRQFT-PKSKLDIIIDGVKQPLDLTRVLARTPDVLEQVNDVYFFFPNKQIGRIEFEHGQPEELERITCRAPCRGGPKQT---AGQSPY-----NNDIDENEDEDEDTDVYGGSSSQRGSSSSAYMRSQEQLKKQNKNKSS-YP---YSYGGS---SSSS-YNNNAGSRYGVSSRRNQQDEYYGETSTPN---YRSNAGRSGDLH…
OP803053_Echiniscus_sp_EtAHS_Beta_1	------------------------------------KPTGTAAIVTNNFLHPPAASFCSTATTPQQRNEMALRFAALLLLVAVSAASAQRFTKHETIRALPESCQQGGSSGG-----DWSPSSSSNS-RSRSSSVRNGGGDVSTVGPCKLLPPVYE--QEGYEFCLKCKAGEKNGVTAEELAQSIRQVVERKLKRNSQFS-RGAKLNIIIDGVKQPIDLTRVLANTPEVLEKVDDVFFFFPNGQIGRIEFEQGQPDELERITCRAPCRGGPKQTGQSSSSWSSPSRNQQNDMDEDEDQEENVY------GNSGSSSSRYLS------DKNKNKNKKYPSA-YSYGES---TTPA-YGRSRH-----------GDNYYG-QSSST--AYGRSA-------…
OP803054_Viridiscus_perviridis_1_EtAHS_Beta_1	------------------------------------KQTTHLGIHQTIFSPSSAISPSLCSAANILEKTMALRFAALLLLVAASVASAQRFSKHETIRALPESCQQGGN--------DWSSSSFGSS---SRSGRNNGG-DVSTFGPCKLLPPVYE--QEGYEFCLKCKAGEKNGVTAEDLAQSIRQVVDRKLKRNSQFS-RQAKLNLIFDGVKQPIDLTRVLANTPEVLEKIDDVFFFFPNGQIGRIEFEHGQPDELERITCRPPCRGGPRNAQQQQGQSSYQRNQY--NEDEDQDEQQQTY---------TSSSSRYFG------QNNKNKK--YP---YSYGET---STPS-YGNSRGSS-----SRH-GDDYYGSQSQST--SYSRNAGRYGD--…
OP803055_Viridiscus_perviridis_1_EtAHS_Beta_2	------------------------------------KQTTLFGIHQTTFSPSPAISPSLCSAANILEKTMALRFAALLLLVAASVASAQRFSKHETIRALPESCQQGGS--------DWSPSSFGS-----RSGRTNGG-DVSTFGPCKLLPPVYE--QEGYEFCLKCKAGEKNGVTAEDLAQSIRQVVDRKLKRNSQFS-RQAKLNLIFDGVKQPIDLTRVLANTPEVLEKIDDVFFFFPNGQIGRIEFEHGQPDELERITCRPPCRGGPRSA--QQSQSSYQRNQY--NEDEDQDEQQPTY---------TSSSSRYFG------QTNKNKK--YP---YSYGET---STPS-YGSSRGSS-----LRH-GDDYYGSQSQST--SYSRNAGRYGD--…
OP803056_Viridiscus_perviridis_1_EtAHS_Beta_3	-----------------------------------------------------------------------------------------------------------------------------------------------------------------------------------------------------------------FDGVKQPIDLTRVLANTPEVLEKIDDVFFFFPNGQIGRVEFEHGQPDELERITCRPPCRGGPRNA--QQSQSSYQRNQY--NEDEDQDEQQPTY---------TSSSSRYFG------QTNKNKK--YP---YSYGET---STPS-YGSSRGSS-----LRH-GDDYYGSQSQST--SYSRNAGRYGD--…
OP803057_Viridiscus_perviridis_2_EtAHS_Beta_1	------------------------------------KQTTHLGIHQTIFSPSSAISPSLCSAANILEKTMALRFAALLLLVAASVASAQRFSKHETIRALPESCQQGGN--------DWSSSSFGSS---SRSGRNNGG-DVSTFGPCKLLPPVYE--QEGYEFCLKCKAGEKNGVTAEDLAQSIRQVVDRKLKRNSQFS-RQAKLNLIFDGVKQPIDLTRVLANTPEVLEKIDDVFFFFPNGQIGRIEFEHGQPDELERITCRPPCRGGPRNAQQQQGQSSYQRNQY--NEDEDQDEQQQTY---------TSSSSRYFG------QNNKNKK--YP---YSYGET---STPS-YGNSRGSS-----SRH-GDDYYGSQSQST--SYSRNAGRYGD--…
OP803058_Viridiscus_perviridis_2_EtAHS_Beta_2	-----------------------------------------------------------------------------------SVASAQRFSTHETIRALPESCQQGGN--------DWSSSSFGRS---SRSGRNNGG-DVSTFGPCKLLPPVYE--QEGYEFCLKCKSGEKNGVTAEDLSQSIRQVVDRKLIRNSQFS-RQAMLNLIFDGVKLPIDLTRVLAITPEVLEKIDVVFFFFPNGQSGRIEFEHGQPDELERITCRPPCRGGPRNAQQQQGQSSYQRNQY--NEDEDQDEHQQTY---------TSSSSRYFG------QTNKNKK--YP---YSYGET---RTTS-YG------------------------------------------…
OP803059_Echiniscus_testudo_EtAHS_Beta_1	--------------------------------------------LLSTTCLSQAFSPLVFCSSSTTKTTMALRFAALLLLVAVGVASAQRFSKHETIRALPESCQQHSGLESNNNNNDWSSQPFGSS-SSRRNGNNNNGKNYGTVGPCKLLPPVHE--DVGYEFCLKCKAGEKNGVTAEDLAQGIRQVIERKLKRNNQFTQRGAKLNIVIDGVKQPIDLTRVLANTPEVLEKVDDVFFFFPNGQIGRIEFEHGQPEELERITCRPPCRGGPSTA--SRGQSSQWSNNQNNDIDEDEDQEETNN-----NVH-SSSSSRYLN------NKNKSKNV-YPSSGYSYGDS---ESQQPYGSSNSRR-----QQQTSGSLYGQ--TGY--GRSANAGRYGD--…
OP803060_Echiniscus_testudo_EtAHS_Beta_2	-------------------------------------------------------------------TTMALRFAALLLLVAVGVASAQRFSKHETIRALPESCQQQSGLESNNNNNDWSSQPFGSSSSSRRNGNNNNGKNYGTVGPCKLLPPVHE--DVGYEFCLKCKAGEKNGVTAEDLAQGIRQVIERKLKRNNQFTQRGAKLNIVIDGVKQPIDLTRVLANTPEVLEKVDDVFFFFPNGQIGRIEFEHGQPEELERITCRPPCRGGPSTA--SRGQSSQWSNNQNNDIDEDEDQEETNN-----NVH-TSSSSRYLN------NKNKSKNM-YPSSGYSYGDS---ESQQPYGSSNSRR-----QQQTSGSLYGQSSTGY--GRSANAGRYGD--…
OP803061_Echiniscus_testudo_EtAHS_Beta_3	--------------------------------------------LLSTTCLSQAFSTLVFCSSSATKTTMALRFAALLLLVAVGVASAQRFSKHETIRALPESCQQHSGLESSNN--DWSSQPFGSS-SSRRNGNNNNGKNYGTVGPCKLLPPVHE--DVGYEFCLKCKAGEKNGVTAEDLAQGIRQVIERKLKRNNQFTQRGAKLNIVIDGVKQPIDLTRVLANTPEVLEKVDDVFFFFPNGQIGRIEFEHGQPEELERITCRPPCRGGPSTA--SRGQSSQWSNNQNNDIEEDEDQEETNN-----NVHSSSSSSRYLN------NKNKSKNM-YPSSGYSYGDS---ETQQPYGSSNSRR-----QQQTSGSLYGQSSTGY--GRSANAGRYGD--…
OP803062_Viridiscus_sp_1_EtAHS_Beta_1	------------------------------------KQTTHLGIHQTIFSPSSAISPSLCSAANILEKTMALRFAALLLLVAASVASAQRFSKHETIRALPESCQQGGN--------DWSSSSFGSS---SRSGRNNGG-DVSTFGPCKLLPPVYE--QEGYEFCLKCKAGEKNGVTAEDLAQSIRQVVDRKLKRNSQFS-RQAKLNLIFDGVKQPIDLTRVLANTPEVLEKIDDVFFFFPNGQIGRIEFEHGQPDELERITCRPPCRGGPRNAQQQQGQSSYQRNQY--NEDEDQDEQQQTY---------TSSSSRYFG------QNNKNKK--YP---YSYGET---STPS-YGNSRGSS-----SRH-GDDYYGSQSQST--SYSRNAGRYGD--…
OP803063_Viridiscus_sp_1_EtAHS_Beta_2	------------------------------------KQTTLFGIHQTTFSPSPAISPSLCSAANILEKTMALRFAALLLLVAASVASAQRFSKHETIRALPESCQQGGS--------DLSPSSFGS-----RSGRTNGG-DVSTFGPCKLLPPVYE--QEGYEFCLKCKAGEKNGVTAEDLAQSIRQVVDRKLKRNSQFS-RQAKLNLIFDGVKQPIDLTRVLANTPEVLEKIDDVFFFFPNGQIGRVEFEHGQPDELERITCRPPCRGGPRNA--QQSQSSYQRNQY--NEDEDQDEQQPTY---------TSSSSRYFG------QTNKNKK--YP---YSYGET---STPS-YGSSRGSS-----LRH-GDDYYGSQSQST--SYSRNAGRYGD--…
OP803064_Pseudechiniscus_chokai_EtAHS_Beta_1	---------------------------------------KRQKRHDKSHIPTFSTFPTFSHHLHQTPPTMAIRYFALAALLLVG-ASAQQFATHETIRELPKACQQYVSGETTG---EWSSPSSGVT-----------------GGVCKLLPPVYDSKDQGYDFCLKCKAGEKFGVTAEELAQSIRQQVERKLKQSSQFT-RKSKLDIVIDGVKKPVDLTRVLARTPDVLEQVDDVFFFFPNGQIGRIEFEHGQANELARITCRAPCRGGPKTT---PSSASRYSNPRNNEVEEDDEDEQEVY-------GSGSSSSRYLS-QQELNKKNKNKSY-SP---YSYGDSAYGSSSSSQWRNAASQRRSQQPSEEDEEYYGQQTSASRNAYRTNAGRYGS--…
OP803065_Viridiscus_sp_2_EtAHS_Beta_1	----------------------AVHTKKDGLSRVEYKSRQLTSAFIKQFSPSSAIFPSLCS-ANILEKTMALRFAALLLLVAASVASAQRFSKHETIRALPESCQQGGN--------DWSSSSFGSS-SNSRSGRYNGG-DVSTFGPCKLLPPVYE--QEGYEFCLKCKAGEKNGVTAEDLAQSIRQVVDRKLKRNSQFS-RQAKLNLIFDGVKQPIDLTRVLANTPEVLEKIDDVFFFFPNGQIGRIEFEHGQPDELERITCRPPCRGGPRNA-QQQGQSSYQRNQYNNNEDEDQDEQQQTY---------TSSSSRYFG------QNNKNKK--YP---YSYGET---STPS-YGSSRSSS-----SRHGGDDYYGSQSQST--SYSRNAGRYGD--…
OP803066_Viridiscus_sp_3_EtAHS_Beta_1	------------------------------------KQTTHLGIHQTTFSPSSAIFPSLCS-ANILEKTMALRFAALLLLVAASVASAQRFSKHETIRALPESCQQGGN--------DWSSSSFGSS-SNSRSGRYNGG-DVSTFGPCKLLPPVYE--QEGYEFCLKCKAGEKNGVTAEDLAQSIRQVVDRKLKRNSQFS-RQAKLNLIFDGVKQPIDLTRVLANTPEVLEKIDDVFFFFPNGQIGRIEFEHGQPDELERITCRPPCRGGPRNA-QQQGQSSYQRNQYNNNEDEDQDEQQQTY---------TSSSSRYFG------SQNKNKK--YP---YSYGET---STPS-YGSSRSSS-----SRHGGDDYYGSQSQST--SYSRNAGRYGD--…
OP803067_Viridiscus_sp_3_EtAHS_Beta_2	VGTHNSSGKRTSACCTKKRRNPEQHTKQDRLRRVEYKSRQLSSAFIKQFSPSSGISPSLCSAANILEQTMALRFAALLLLVAASVASAQRFSKHETIRALPESCQQGGN--------DWSSSSFGSS-SNSRSGRYNGG-DVSTFGPCKLLPPVYE--QEGYEFCLKCKAGEKNGVTAEDLAQSIRQVVDRKLKRNSQFS-RQAKLNLIFDGVKQPIDLTRVLANTPEVLEKIDDVFFFFPNGQIGRIEFEHGQPDELERITCRPPCRGGPRNA-QQQGQSSYQRNQYNNNEDEDQDEQQQTY---------TSSSSRYFG-----SQNNKNKK--YP---YSYGET---STPS-YGSSRSSS-----SRHGGDDYYGSQSQST--SYSRNAGRYGD--…
OP803068_Viridiscus_sp_3_EtAHS_Beta_3	-----------------------------------------------------------------------------------------------------------------------------------------------------------------------------------------------------------------------PIDLTRVLANTPEVLEKIDDVFFFFPNGQIGRIEFEHGQPDELERITCRPPCRGGPRNA-QQQGQSSYQRNQYNNNEDEDQDEQQQTY---------TSSSSRYFG------QNNKNKK--YP---YSYGET---STPS-YGSSRSSS-----SRHGGDDYYGSQSQST--SYSRNAGRYGD--…
g8031.t1	---------------------------------------------------------------------MALRFAALLLLVAVGVASAQRFSKHETIRALPESCQQQSGLESNNNNNDWSSQPFGSSSSSRRNGNNNNGKNYGTVGPCKLLPPVHE--DVGYEFCLKCKAGEKNGVTAEDLAQGIRQVIERKLKRNNQFTQRGAKLNIVIDGVKQPIDLTRVLANTPEVLEKVDDVFFFFPNGQIGRIEFEHGQPEELERITCRPPCRGGPSTA--SRGQSSQWSNNQNNDIDEDEDQEETNN-----NVH-TSSSSRYLN------NKNKSKNM-YPSSGYSYGDS---ESQQPYGSSNSRR-----QQQTSGSLYGQSSTGY--GRSANAGRYGD--…
g94762.t1	---------------------------------------------------------------------MALRFAALLLLVAVGVASAQRFSKHETIRALPESCQQHSGLESNNNNNDWSSQPFGSS-SSRRNGNNNNGKNYGTVGPCKLLPPVHE--DVGYEFCLKCKAGEKNGVTAEDLAQGIRQVIERKLKRNNQFTQRGAKLNIVIDGVKQPIDLTRVLANTPEVLEKVDDVFFFFPNGQIGRIEFEHGQPEELERITCRPPCRGGPSTA--SRGQSSQWSNNQNNDIDEDEDQEETNN-----NVH-SSSSSRYLN------NKNKSKNV-YPSSGYSYGDS---ESQQPYGSSNSRR-----QQQTSGSLYGQ--TGY--GRSANAGRYGD--…
g184550.t1	---------------------------------------------------------------------MALRFAALLLLVAVGVASAQRFSKHETIRALPESCQQHSGLESSNN--DWSSQPFGSS-SSRRNGNNNNGKNYGTVGPCKLLPPVHE--DVGYEFCLKCKAGEKNGVTAEDLAQGIRQVIERKLKRNNQFTQRGAKLNIVIDGVKQPIDLTRVLANTPEVLEKVDDVFFFFPNGQIGRIEFEHGQPEELERITCRPPCRGGPSTA--SRGQSSQWSNNQNNDIEEDEDQEETNN-----NVHSSSSSSRYLN------NKNKSKNM-YPSSGYSYGDS---ETQQPYGSSNSRR-----QQQTSGSLYGQSSTGY--GRSANAGRYGD--…
