# Supplementary material for: The Evolution of Temperature and Desiccation-Related Protein Families in Tardigrada Reveals a Complex Acquisition of Extremotolerance
Source: Genome Biol Evol. 2023 Nov 29;16(1):evad217. doi: 10.1093/gbe/evad217 (PMC10799326; doi:10.1093/gbe/evad217)
Supplement: evad217_Supplementary_Data [file evad217_supplementary_data.zip › SupplementalInformation/SupplementalInformation/EtAHSBeta_Complete/EtAHSB_ML/EtAHSB.phy.contree]

(OP803051_Cornechiniscus_EtAHS_Beta_1:0.0171176615,OP803052_Cornechiniscus_EtAHS_Beta_2:0.0071591520,((OP803053_Echiniscus_sp_EtAHS_Beta_1:0.2437541147,((((((OP803054_Viridiscus_perviridis_1_EtAHS_Beta_1:0.0000000000,OP803062_Viridiscus_sp_1_EtAHS_Beta_1:0.0000000000):0.0000020525,OP803057_Viridiscus_perviridis_2_EtAHS_Beta_1:0.0000020525)92:0.0097574707,(((OP803065_Viridiscus_sp_2_EtAHS_Beta_1:0.0000026014,OP803067_Viridiscus_sp_3_EtAHS_Beta_2:0.0280421582)51:0.0000021095,OP803068_Viridiscus_sp_3_EtAHS_Beta_3:0.0000020525)88:0.0406476251,OP803066_Viridiscus_sp_3_EtAHS_Beta_1:0.0066454673)91:0.0141999366)67:0.0048472204,OP803058_Viridiscus_perviridis_2_EtAHS_Beta_2:0.0883931495)65:0.0118231344,(OP803055_Viridiscus_perviridis_1_EtAHS_Beta_2:0.0032581157,(OP803056_Viridiscus_perviridis_1_EtAHS_Beta_3:0.0000020525,OP803063_Viridiscus_sp_1_EtAHS_Beta_2:0.0000020525)92:0.0069974571)81:0.0192709726)100:0.2718115287,((OP803059_Echiniscus_testudo_EtAHS_Beta_1:0.0000020525,g94762.t1:0.0000020525)77:0.0000020736,((OP803060_Echiniscus_testudo_EtAHS_Beta_2:0.0000020525,g8031.t1:0.0000020525)96:0.0133387280,(OP803061_Echiniscus_testudo_EtAHS_Beta_3:0.0000020556,g184550.t1:0.0000020525)90:0.0134420979)68:0.0202960501)100:0.4267849884)69:0.0873630098)100:0.4059057674,OP803064_Pseudechiniscus_chokai_EtAHS_Beta_1:0.5306525896)100:0.3997472772);
