# Supplementary material for: The Evolution of Temperature and Desiccation-Related Protein Families in Tardigrada Reveals a Complex Acquisition of Extremotolerance
Source: Genome Biol Evol. 2023 Nov 29;16(1):evad217. doi: 10.1093/gbe/evad217 (PMC10799326; doi:10.1093/gbe/evad217)
Supplement: evad217_Supplementary_Data [file evad217_supplementary_data.zip › SupplementalInformation/SupplementalInformation/EtAHSBeta_Complete/EtAHSB_ML/EtAHSB.phy.iqtree]

IQ-TREE 2.2.2.3 COVID-edition built May  3 2023

Input file name: EtAHSB.phy
Type of analysis: ModelFinder + tree reconstruction + ultrafast bootstrap (1000 replicates)
Random seed number: 456945

REFERENCES
----------

To cite IQ-TREE please use:

Bui Quang Minh, Heiko A. Schmidt, Olga Chernomor, Dominik Schrempf,
Michael D. Woodhams, Arndt von Haeseler, and Robert Lanfear (2020)
IQ-TREE 2: New models and efficient methods for phylogenetic inference
in the genomic era. Mol. Biol. Evol., in press.
https://doi.org/10.1093/molbev/msaa015

To cite ModelFinder please use: 

Subha Kalyaanamoorthy, Bui Quang Minh, Thomas KF Wong, Arndt von Haeseler,
and Lars S Jermiin (2017) ModelFinder: Fast model selection for
accurate phylogenetic estimates. Nature Methods, 14:587–589.
https://doi.org/10.1038/nmeth.4285

Since you used ultrafast bootstrap (UFBoot) please also cite: 

Diep Thi Hoang, Olga Chernomor, Arndt von Haeseler, Bui Quang Minh,
and Le Sy Vinh (2018) UFBoot2: Improving the ultrafast bootstrap
approximation. Mol. Biol. Evol., 35:518–522.
https://doi.org/10.1093/molbev/msx281

SEQUENCE ALIGNMENT
------------------

Input data: 21 sequences with 465 amino-acid sites
Number of constant sites: 221 (= 47.5269% of all sites)
Number of invariant (constant or ambiguous constant) sites: 221 (= 47.5269% of all sites)
Number of parsimony informative sites: 188
Number of distinct site patterns: 332

ModelFinder
-----------

Best-fit model according to BIC: JTT+F+G4

List of models sorted by BIC scores: 

Model                  LogL         AIC      w-AIC        AICc     w-AICc         BIC      w-BIC
JTT+F+G4          -3639.316    7392.633 +    0.433    7408.878 +    0.457    7628.729 +    0.526
JTTDCMut+F+G4     -3640.071    7394.142 +    0.204    7410.388 +    0.215    7630.238 +    0.247
VT+F+G4           -3640.610    7395.220 +    0.119    7411.465 +    0.125    7631.316 +    0.144
WAG+F+G4          -3641.628    7397.255 -   0.0429    7413.501 -   0.0453    7633.351 +   0.0521
JTT+F+I+G4        -3640.248    7396.496 +   0.0627    7413.353 -   0.0488    7636.734 -   0.0096
JTT+F+R2          -3640.554    7397.107 -   0.0462    7413.964 -    0.036    7637.345 -  0.00707
JTTDCMut+F+I+G4   -3641.093    7398.185 -    0.027    7415.042 -    0.021    7638.423 -  0.00413
VT+F+I+G4         -3641.247    7398.494 -   0.0231    7415.351 -    0.018    7638.732 -  0.00354
JTTDCMut+F+R2     -3641.316    7398.633 -   0.0216    7415.490 -   0.0168    7638.871 -   0.0033
VT+F+R2           -3641.782    7399.564 -   0.0135    7416.422 -   0.0105    7639.803 -  0.00207
WAG+F+I+G4        -3642.704    7401.407 -  0.00538    7418.264 -  0.00419    7641.645 - 0.000824
WAG+F+R2          -3643.577    7403.153 -  0.00225    7420.010 -  0.00175    7643.391 - 0.000344
Q.insect+F+G4     -3650.318    7414.636 - 7.22e-06    7430.882 - 7.62e-06    7650.732 - 8.76e-06
Q.pfam+F+G4       -3651.173    7416.347 - 3.07e-06    7432.592 - 3.24e-06    7652.443 - 3.73e-06
Q.insect+F+I+G4   -3651.091    7418.182 - 1.23e-06    7435.039 - 9.54e-07    7658.420 - 1.88e-07
LG+F+G4           -3654.631    7423.263 - 9.67e-08    7439.508 - 1.02e-07    7659.359 - 1.17e-07
DCMut+F+G4        -3654.977    7423.954 - 6.84e-08    7440.200 - 7.22e-08    7660.051 -  8.3e-08
Q.pfam+F+I+G4     -3651.996    7419.992 - 4.96e-07    7436.849 - 3.86e-07    7660.230 - 7.59e-08
Dayhoff+F+G4      -3655.074    7424.148 - 6.21e-08    7440.394 - 6.56e-08    7660.244 - 7.54e-08
Q.insect+F+R2     -3652.138    7420.276 -  4.3e-07    7437.133 - 3.35e-07    7660.514 - 6.59e-08
JTT+G4            -3713.574    7503.147 - 4.35e-25    7510.105 - 4.78e-23    7660.545 - 6.49e-08
Q.yeast+F+G4      -3655.791    7425.583 - 3.03e-08    7441.828 -  3.2e-08    7661.679 - 3.68e-08
PMB+F+G4          -3655.959    7425.919 - 2.56e-08    7442.165 - 2.71e-08    7662.015 - 3.11e-08
JTTDCMut+G4       -3714.347    7504.694 - 2.01e-25    7511.652 -  2.2e-23    7662.092 - 2.99e-08
Q.pfam+F+R2       -3653.269    7422.538 - 1.39e-07    7439.395 - 1.08e-07    7662.776 - 2.13e-08
rtREV+F+G4        -3656.601    7427.202 - 1.35e-08    7443.448 - 1.42e-08    7663.299 - 1.64e-08
VT+G4             -3715.861    7507.721 - 4.42e-26    7514.679 - 4.85e-24    7665.119 - 6.59e-09
LG+F+I+G4         -3655.736    7427.472 - 1.18e-08    7444.329 - 9.16e-09    7667.710 -  1.8e-09
DCMut+F+I+G4      -3656.200    7428.400 - 7.41e-09    7445.257 - 5.76e-09    7668.638 - 1.13e-09
JTT+I+G4          -3714.624    7507.247 -  5.6e-26    7514.588 - 5.08e-24    7668.786 - 1.05e-09
Dayhoff+F+I+G4    -3656.303    7428.606 - 6.68e-09    7445.463 -  5.2e-09    7668.844 - 1.02e-09
JTT+R2            -3714.698    7507.397 -  5.2e-26    7514.738 - 4.71e-24    7668.936 - 9.77e-10
Q.yeast+F+I+G4    -3656.415    7428.830 - 5.97e-09    7445.687 - 4.65e-09    7669.068 - 9.14e-10
LG+F+R2           -3656.607    7429.215 - 4.93e-09    7446.072 - 3.83e-09    7669.453 - 7.54e-10
PMB+F+I+G4        -3656.693    7429.385 - 4.53e-09    7446.242 - 3.52e-09    7669.623 - 6.93e-10
JTTDCMut+I+G4     -3715.400    7508.800 - 2.58e-26    7516.141 - 2.34e-24    7670.339 - 4.84e-10
JTTDCMut+R2       -3715.455    7508.911 - 2.44e-26    7516.252 - 2.21e-24    7670.450 - 4.58e-10
DCMut+F+R2        -3657.185    7430.370 - 2.77e-09    7447.227 - 2.15e-09    7670.608 - 4.23e-10
Blosum62+F+G4     -3660.273    7434.547 - 3.43e-10    7450.793 - 3.62e-10    7670.643 - 4.16e-10
Dayhoff+F+R2      -3657.272    7430.545 - 2.53e-09    7447.402 - 1.97e-09    7670.783 - 3.88e-10
PMB+F+R2          -3657.624    7431.247 - 1.78e-09    7448.105 - 1.39e-09    7671.486 - 2.73e-10
rtREV+F+I+G4      -3657.660    7431.320 - 1.72e-09    7448.177 - 1.34e-09    7671.558 - 2.63e-10
Q.yeast+F+R2      -3658.107    7432.213 -  1.1e-09    7449.070 - 8.56e-10    7672.451 - 1.68e-10
VT+I+G4           -3716.543    7511.086 - 8.21e-27    7518.428 - 7.44e-25    7672.626 - 1.54e-10
VT+R2             -3716.859    7511.717 - 5.99e-27    7519.058 - 5.43e-25    7673.256 - 1.13e-10
WAG+G4            -3719.967    7515.934 - 7.28e-28    7522.892 - 7.99e-26    7673.331 - 1.08e-10
rtREV+F+R2        -3658.668    7433.337 - 6.28e-10    7450.194 - 4.88e-10    7673.575 - 9.61e-11
Q.plant+F+G4      -3662.440    7438.879 - 3.93e-11    7455.125 - 4.15e-11    7674.975 - 4.77e-11
Q.mammal+G4       -3720.820    7517.640 -  3.1e-28    7524.598 -  3.4e-26    7675.037 - 4.62e-11
Blosum62+F+I+G4   -3661.008    7438.015 - 6.05e-11    7454.873 - 4.71e-11    7678.254 - 9.26e-12
Blosum62+F+R2     -3662.291    7440.583 - 1.68e-11    7457.440 -  1.3e-11    7680.821 - 2.56e-12
WAG+I+G4          -3721.053    7520.105 - 9.04e-29    7527.446 - 8.19e-27    7681.645 -  1.7e-12
Q.mammal+I+G4     -3721.285    7520.570 - 7.17e-29    7527.911 -  6.5e-27    7682.109 - 1.35e-12
Q.plant+F+I+G4    -3663.065    7442.131 - 7.73e-12    7458.988 - 6.01e-12    7682.369 - 1.18e-12
WAG+R2            -3721.526    7521.052 - 5.63e-29    7528.393 -  5.1e-27    7682.591 - 1.06e-12
Q.mammal+R2       -3722.998    7523.996 - 1.29e-29    7531.337 - 1.17e-27    7685.535 - 2.43e-13
Q.mammal+F+G4     -3669.371    7452.741 - 3.84e-14    7468.987 - 4.05e-14    7688.838 - 4.66e-14
Q.plant+F+R2      -3666.333    7448.667 - 2.94e-13    7465.524 - 2.29e-13    7688.905 -  4.5e-14
mtInv+F+G4        -3670.833    7455.665 - 8.89e-15    7471.911 - 9.39e-15    7691.761 - 1.08e-14
Q.pfam+G4         -3729.668    7535.337 - 4.45e-32    7542.294 - 4.89e-30    7692.734 - 6.64e-15
Q.mammal+F+I+G4   -3670.046    7456.093 - 7.18e-15    7472.950 - 5.59e-15    7696.331 -  1.1e-15
Q.insect+G4       -3732.154    7540.308 - 3.71e-33    7547.266 - 4.07e-31    7697.705 - 5.53e-16
mtInv+F+I+G4      -3671.868    7459.736 - 1.16e-15    7476.593 - 9.04e-16    7699.974 - 1.78e-16
Q.pfam+I+G4       -3730.349    7538.699 - 8.29e-33    7546.040 - 7.52e-31    7700.238 - 1.56e-16
Q.mammal+F+R2     -3672.262    7460.523 - 7.84e-16    7477.380 -  6.1e-16    7700.761 -  1.2e-16
Q.pfam+R2         -3731.334    7540.668 -  3.1e-33    7548.009 - 2.81e-31    7702.208 - 5.82e-17
DCMut+G4          -3735.555    7547.109 - 1.24e-34    7554.067 - 1.36e-32    7704.507 - 1.84e-17
Dayhoff+G4        -3735.592    7547.185 - 1.19e-34    7554.143 - 1.31e-32    7704.582 - 1.78e-17
mtInv+F+R2        -3674.316    7464.631 - 1.01e-16    7481.488 - 7.82e-17    7704.869 - 1.54e-17
Q.yeast+G4        -3735.748    7547.496 - 1.02e-34    7554.454 - 1.12e-32    7704.894 - 1.52e-17
Q.insect+I+G4     -3732.883    7543.765 - 6.58e-34    7551.107 - 5.97e-32    7705.305 - 1.24e-17
Q.insect+R2       -3733.050    7544.101 - 5.57e-34    7551.442 - 5.05e-32    7705.640 - 1.05e-17
Q.yeast+I+G4      -3736.205    7550.409 - 2.38e-35    7557.750 - 2.15e-33    7711.949 - 4.46e-19
DCMut+I+G4        -3736.812    7551.623 - 1.29e-35    7558.964 - 1.17e-33    7713.163 - 2.43e-19
Dayhoff+I+G4      -3736.857    7551.713 - 1.24e-35    7559.055 - 1.12e-33    7713.253 - 2.33e-19
DCMut+R2          -3737.393    7552.786 - 7.24e-36    7560.127 - 6.56e-34    7714.325 - 1.36e-19
Dayhoff+R2        -3737.412    7552.823 - 7.11e-36    7560.164 - 6.44e-34    7714.362 - 1.34e-19
FLU+F+G4          -3682.245    7478.490 - 9.84e-20    7494.736 - 1.04e-19    7714.586 - 1.19e-19
Q.yeast+R2        -3737.540    7553.080 - 6.25e-36    7560.421 - 5.66e-34    7714.620 - 1.17e-19
Q.plant+G4        -3741.564    7559.128 - 3.04e-37    7566.085 - 3.34e-35    7716.525 - 4.53e-20
Q.bird+F+G4       -3683.843    7481.686 - 1.99e-20    7497.931 -  2.1e-20    7717.782 - 2.42e-20
cpREV+F+G4        -3684.446    7482.892 - 1.09e-20    7499.138 - 1.15e-20    7718.988 - 1.32e-20
Q.bird+G4         -3743.022    7562.045 - 7.07e-38    7569.002 - 7.76e-36    7719.442 - 1.05e-20
LG+G4             -3744.086    7564.173 - 2.44e-38    7571.131 - 2.68e-36    7721.570 - 3.63e-21
mtMet+F+G4        -3685.916    7485.831 -  2.5e-21    7502.077 - 2.64e-21    7721.928 - 3.04e-21
FLU+F+I+G4        -3683.173    7482.346 - 1.43e-20    7499.203 - 1.11e-20    7722.584 - 2.19e-21
Q.plant+I+G4      -3742.107    7562.213 - 6.49e-38    7569.554 - 5.89e-36    7723.753 - 1.22e-21
Q.bird+F+I+G4     -3684.241    7484.482 - 4.92e-21    7501.339 - 3.82e-21    7724.720 - 7.52e-22
Q.bird+I+G4       -3743.188    7564.376 -  2.2e-38    7571.717 -    2e-36    7725.915 - 4.14e-22
cpREV+F+I+G4      -3685.737    7487.474 -  1.1e-21    7504.331 - 8.57e-22    7727.712 - 1.69e-22
Q.plant+R2        -3744.143    7566.285 - 8.48e-39    7573.627 - 7.68e-37    7727.825 - 1.59e-22
PMB+G4            -3747.484    7570.968 - 8.15e-40    7577.926 - 8.95e-38    7728.366 - 1.22e-22
FLU+F+R2          -3686.834    7489.669 - 3.68e-22    7506.526 - 2.86e-22    7729.907 - 5.63e-23
LG+I+G4           -3745.192    7568.383 - 2.97e-39    7575.724 - 2.69e-37    7729.923 - 5.58e-23
mtMet+F+I+G4      -3687.034    7490.069 - 3.01e-22    7506.926 - 2.34e-22    7730.307 - 4.61e-23
LG+R2             -3745.643    7569.286 - 1.89e-39    7576.628 - 1.71e-37    7730.826 - 3.55e-23
cpREV+F+R2        -3687.477    7490.953 - 1.93e-22    7507.810 -  1.5e-22    7731.191 - 2.96e-23
mtREV+F+G4        -3691.060    7496.121 - 1.46e-23    7512.367 - 1.54e-23    7732.217 - 1.77e-23
LG+I+R2           -3744.066    7568.131 - 3.37e-39    7575.867 - 2.51e-37    7733.813 - 7.98e-24
Q.bird+F+R2       -3689.195    7494.390 - 3.47e-23    7511.247 -  2.7e-23    7734.628 - 5.31e-24
Q.bird+R2         -3747.589    7573.178 -  2.7e-40    7580.519 - 2.45e-38    7734.717 - 5.08e-24
FLU+G4            -3751.168    7578.336 - 2.05e-41    7585.294 - 2.25e-39    7735.734 - 3.05e-24
PMB+I+G4          -3748.122    7574.244 - 1.59e-40    7581.585 - 1.44e-38    7735.783 - 2.98e-24
HIVb+F+G4         -3692.944    7499.888 - 2.22e-24    7516.134 - 2.34e-24    7735.985 - 2.69e-24
mtMet+F+R2        -3689.923    7495.847 - 1.67e-23    7512.704 -  1.3e-23    7736.085 - 2.56e-24
PMB+R2            -3748.552    7575.104 - 1.03e-40    7582.445 - 9.34e-39    7736.644 - 1.94e-24
LG+R3             -3744.480    7570.960 - 8.19e-40    7579.102 - 4.97e-38    7740.783 - 2.45e-25
mtREV+F+I+G4      -3692.364    7500.728 - 1.46e-24    7517.585 - 1.13e-24    7740.966 - 2.23e-25
FLU+I+G4          -3752.275    7582.549 - 2.49e-42    7589.890 - 2.26e-40    7744.089 - 4.68e-26
HIVb+F+I+G4       -3693.968    7503.937 - 2.93e-25    7520.794 - 2.28e-25    7744.175 - 4.49e-26
LG+I+R3           -3743.897    7571.794 -  5.4e-40    7580.353 - 2.66e-38    7745.759 - 2.03e-26
mtREV+F+R2        -3695.802    7507.604 - 4.69e-26    7524.461 - 3.65e-26    7747.842 - 7.17e-27
FLU+R2            -3755.345    7588.689 - 1.16e-43    7596.030 - 1.05e-41    7750.229 - 2.17e-27
HIVb+F+R2         -3698.570    7513.140 - 2.94e-27    7529.997 - 2.29e-27    7753.378 -  4.5e-28
rtREV+G4          -3760.060    7596.120 - 2.82e-45    7603.078 - 3.09e-43    7753.518 -  4.2e-28
rtREV+I+G4        -3761.102    7600.204 - 3.66e-46    7607.545 - 3.31e-44    7761.743 - 6.87e-30
rtREV+R2          -3762.030    7602.059 - 1.45e-46    7609.400 - 1.31e-44    7763.599 - 2.72e-30
mtZOA+F+G4        -3707.659    7529.318 - 9.03e-31    7545.563 - 9.54e-31    7765.414 -  1.1e-30
LG+I              -3766.788    7609.575 - 3.37e-48    7616.533 -  3.7e-46    7766.973 - 5.03e-31
cpREV+G4          -3768.785    7613.571 - 4.57e-49    7620.528 - 5.02e-47    7770.968 - 6.82e-32
Blosum62+G4       -3768.790    7613.580 - 4.55e-49    7620.538 -    5e-47    7770.978 - 6.79e-32
mtZOA+F+I+G4      -3708.919    7533.839 - 9.42e-32    7550.696 - 7.33e-32    7774.077 - 1.44e-32
mtVer+F+G4        -3713.726    7541.452 - 2.09e-33    7557.698 - 2.21e-33    7777.548 - 2.54e-33
Blosum62+I+G4     -3769.458    7616.916 - 8.59e-50    7624.257 - 7.79e-48    7778.455 - 1.61e-33
cpREV+I+G4        -3769.970    7617.939 - 5.15e-50    7625.280 - 4.67e-48    7779.479 - 9.68e-34
Blosum62+R2       -3770.236    7618.472 - 3.95e-50    7625.813 - 3.58e-48    7780.011 - 7.42e-34
cpREV+R2          -3771.346    7620.691 -  1.3e-50    7628.032 - 1.18e-48    7782.230 - 2.44e-34
mtVer+F+I+G4      -3715.063    7546.127 - 2.02e-34    7562.984 - 1.57e-34    7786.365 - 3.09e-35
mtZOA+F+R2        -3715.722    7547.444 - 1.05e-34    7564.301 - 8.14e-35    7787.682 -  1.6e-35
mtVer+F+R2        -3718.920    7553.839 - 4.27e-36    7570.696 - 3.33e-36    7794.077 - 6.54e-37
HIVw+F+G4         -3728.447    7570.895 - 8.46e-40    7587.140 - 8.94e-40    7806.991 - 1.03e-39
HIVb+G4           -3789.225    7654.451 - 6.07e-58    7661.409 - 6.67e-56    7811.848 - 9.05e-41
HIVw+F+I+G4       -3728.957    7573.913 - 1.87e-40    7590.770 - 1.45e-40    7814.151 - 2.86e-41
mtMAM+F+G4        -3734.107    7582.215 - 2.95e-42    7598.460 - 3.11e-42    7818.311 - 3.58e-42
FLAVI+F+G4        -3734.413    7582.826 - 2.17e-42    7599.072 - 2.29e-42    7818.922 - 2.64e-42
HIVb+I+G4         -3789.970    7657.939 - 1.06e-58    7665.280 - 9.62e-57    7819.479 - 1.99e-42
HIVb+R2           -3792.455    7662.910 - 8.84e-60    7670.252 - 8.01e-58    7824.450 - 1.66e-43
FLAVI+F+I+G4      -3735.315    7586.630 - 3.24e-43    7603.487 - 2.52e-43    7826.868 - 4.96e-44
mtMAM+F+I+G4      -3735.545    7587.091 - 2.57e-43    7603.948 -    2e-43    7827.329 - 3.94e-44
HIVw+F+R2         -3740.739    7597.479 - 1.43e-45    7614.336 - 1.11e-45    7837.717 - 2.19e-46
FLAVI+F+R2        -3746.387    7608.773 - 5.04e-48    7625.630 - 3.92e-48    7849.011 - 7.71e-49
mtMAM+F+R2        -3747.293    7610.587 - 2.03e-48    7627.444 - 1.58e-48    7850.825 - 3.11e-49
mtART+F+G4        -3750.526    7615.051 - 2.18e-49    7631.297 -  2.3e-49    7851.147 - 2.65e-49
mtART+F+I+G4      -3751.900    7619.801 - 2.03e-50    7636.658 - 1.58e-50    7860.039 - 3.11e-51
LG                -3818.135    7710.269 -  4.6e-70    7716.855 - 6.08e-68    7863.525 - 5.44e-52
mtART+F+R2        -3769.355    7654.709 - 5.34e-58    7671.567 - 4.15e-58    7894.948 - 8.17e-59
HIVw+G4           -3850.205    7776.409 -    2e-84    7783.367 - 2.19e-82    7933.807 - 2.98e-67
HIVw+I+G4         -3851.387    7780.774 - 2.25e-85    7788.115 - 2.04e-83    7942.313 - 4.23e-69
HIVw+R2           -3858.872    7795.745 - 1.26e-88    7803.086 - 1.15e-86    7957.284 - 2.38e-72
FLAVI+G4          -3866.941    7809.882 - 1.08e-91    7816.840 - 1.18e-89    7967.280 -  1.6e-74
FLAVI+I+G4        -3867.685    7813.371 - 1.88e-92    7820.712 -  1.7e-90    7974.910 - 3.53e-76
FLAVI+R2          -3879.327    7836.654 - 1.65e-97    7843.995 -  1.5e-95    7998.193 - 3.11e-81
mtZOA+G4          -3940.537    7957.074 - 1.17e-123    7964.031 - 1.29e-121    8114.471 - 1.75e-106
mtMet+G4          -3943.199    7962.398 - 8.19e-125    7969.356 -   9e-123    8119.796 - 1.22e-107
mtZOA+I+G4        -3941.226    7960.453 - 2.17e-124    7967.794 - 1.96e-122    8121.992 - 4.07e-108
mtREV+G4          -3945.538    7967.076 - 7.9e-126    7974.033 - 8.68e-124    8124.473 - 1.18e-108
mtMet+I+G4        -3943.987    7965.974 - 1.37e-125    7973.315 - 1.24e-123    8127.514 - 2.58e-109
mtREV+I+G4        -3946.690    7971.381 - 9.18e-127    7978.722 - 8.32e-125    8132.920 - 1.73e-110
mtREV+R2          -3949.997    7977.995 - 3.36e-128    7985.336 - 3.05e-126    8139.534 - 6.32e-112
mtMet+R2          -3950.723    7979.445 - 1.63e-128    7986.786 - 1.48e-126    8140.985 - 3.06e-112
mtZOA+R2          -3953.337    7984.673 - 1.19e-129    7992.014 - 1.08e-127    8146.212 - 2.24e-113
mtVer+G4          -3960.010    7996.020 - 4.1e-132    8002.977 - 4.5e-130    8153.417 - 6.11e-115
mtVer+I+G4        -3961.212    8000.424 - 4.53e-133    8007.765 - 4.11e-131    8161.964 - 8.52e-117
mtInv+G4          -3972.680    8021.359 - 1.29e-137    8028.317 - 1.41e-135    8178.757 - 1.92e-120
mtVer+R2          -3970.093    8018.187 - 6.3e-137    8025.528 - 5.71e-135    8179.726 - 1.18e-120
mtInv+I+G4        -3973.240    8024.480 - 2.71e-138    8031.821 - 2.45e-136    8186.020 - 5.09e-122
mtInv+R2          -3977.559    8033.118 - 3.61e-140    8040.459 - 3.27e-138    8194.657 - 6.78e-124
mtMAM+G4          -4001.316    8078.631 - 4.72e-150    8085.589 - 5.18e-148    8236.028 - 7.04e-133
mtMAM+I+G4        -4002.589    8083.178 - 4.86e-151    8090.520 - 4.4e-149    8244.718 - 9.13e-135
mtART+G4          -4013.492    8102.983 - 2.43e-155    8109.941 - 2.67e-153    8260.381 - 3.62e-138
mtART+I+G4        -4013.201    8104.402 - 1.2e-155    8111.743 - 1.08e-153    8265.941 - 2.25e-139
mtMAM+R2          -4027.630    8133.260 - 6.48e-162    8140.601 - 5.87e-160    8294.799 - 1.22e-145
mtART+R2          -4042.191    8162.382 - 3.07e-168    8169.723 - 2.78e-166    8323.922 - 5.77e-152

AIC, w-AIC   : Akaike information criterion scores and weights.
AICc, w-AICc : Corrected AIC scores and weights.
BIC, w-BIC   : Bayesian information criterion scores and weights.

Plus signs denote the 95% confidence sets.
Minus signs denote significant exclusion.

SUBSTITUTION PROCESS
--------------------

Model of substitution: JTT+F+G4

State frequencies: (empirical counts from alignment)

  pi(A) = 0.0545
  pi(R) = 0.0724
  pi(N) = 0.0678
  pi(D) = 0.0497
  pi(C) = 0.0201
  pi(Q) = 0.0761
  pi(E) = 0.0699
  pi(G) = 0.0795
  pi(H) = 0.0162
  pi(I) = 0.0315
  pi(L) = 0.0585
  pi(K) = 0.0507
  pi(M) = 0.0042
  pi(F) = 0.0385
  pi(P) = 0.0480
  pi(S) = 0.1242
  pi(T) = 0.0504
  pi(W) = 0.0040
  pi(Y) = 0.0414
  pi(V) = 0.0425

Model of rate heterogeneity: Gamma with 4 categories
Gamma shape alpha: 0.7177

 Category  Relative_rate  Proportion
  1         0.0780         0.2500
  2         0.3718         0.2500
  3         0.9312         0.2500
  4         2.6190         0.2500
Relative rates are computed as MEAN of the portion of the Gamma distribution falling in the category.

MAXIMUM LIKELIHOOD TREE
-----------------------

Log-likelihood of the tree: -3639.3153 (s.e. 130.5142)
Unconstrained log-likelihood (without tree): -2537.0518
Number of free parameters (#branches + #model parameters): 57
Akaike information criterion (AIC) score: 7392.6306
Corrected Akaike information criterion (AICc) score: 7408.8763
Bayesian information criterion (BIC) score: 7628.7268

Total tree length (sum of branch lengths): 2.6712
Sum of internal branch lengths: 1.7026 (63.7381% of tree length)

WARNING: 2 near-zero internal branches (<0.0022) should be treated with caution
         Such branches are denoted by '**' in the figure below

NOTE: Tree is UNROOTED although outgroup taxon 'OP803051_Cornechiniscus_EtAHS_Beta_1' is drawn at root
Numbers in parentheses are  ultrafast bootstrap support (%)

+--OP803051_Cornechiniscus_EtAHS_Beta_1
|
+--OP803052_Cornechiniscus_EtAHS_Beta_2
|
|                                 +---------OP803053_Echiniscus_sp_EtAHS_Beta_1
|                +----------------| (100)
|                |                |                       +**OP803054_Viridiscus_perviridis_1_EtAHS_Beta_1
|                |                |                    +--| (92)
|                |                |                    |  +**OP803057_Viridiscus_perviridis_2_EtAHS_Beta_1
|                |                |                 +--| (67)
|                |                |                 |  |     +**OP803065_Viridiscus_sp_2_EtAHS_Beta_1
|                |                |                 |  |  +--| (88)
|                |                |                 |  |  |  |  +--OP803067_Viridiscus_sp_3_EtAHS_Beta_2
|                |                |                 |  |  |  +**| (44)
|                |                |                 |  |  |     +**OP803068_Viridiscus_sp_3_EtAHS_Beta_3
|                |                |                 |  +--| (91)
|                |                |                 |     +--OP803066_Viridiscus_sp_3_EtAHS_Beta_1
|                |                |              +--| (65)
|                |                |              |  +--OP803058_Viridiscus_perviridis_2_EtAHS_Beta_2
|                |                |  +-----------| (100)
|                |                |  |           |  +--OP803055_Viridiscus_perviridis_1_EtAHS_Beta_2
|                |                |  |           +--| (81)
|                |                |  |              |  +**OP803056_Viridiscus_perviridis_1_EtAHS_Beta_3
|                |                |  |              +--| (92)
|                |                |  |                 +**OP803063_Viridiscus_sp_1_EtAHS_Beta_2
|                |                +--| (69)
|                |                   |                    +**OP803059_Echiniscus_testudo_EtAHS_Beta_1
|                |                   |                 +**| (77)
|                |                   |                 |  +**g94762.t1
|                |                   +-----------------| (100)
|                |                                     |     +**OP803060_Echiniscus_testudo_EtAHS_Beta_2
|                |                                     |  +--| (96)
|                |                                     |  |  +**g8031.t1
|                |                                     +--| (68)
|                |                                        |  +**OP803061_Echiniscus_testudo_EtAHS_Beta_3
|                |                                        +--| (90)
|                |                                           +**g184550.t1
+----------------| (100)
                 +----------------------OP803064_Pseudechiniscus_chokai_EtAHS_Beta_1

Tree in newick format:

(OP803051_Cornechiniscus_EtAHS_Beta_1:0.0171095660,OP803052_Cornechiniscus_EtAHS_Beta_2:0.0071626636,((OP803053_Echiniscus_sp_EtAHS_Beta_1:0.2438012063,(((((OP803054_Viridiscus_perviridis_1_EtAHS_Beta_1:0.0000010000,OP803057_Viridiscus_perviridis_2_EtAHS_Beta_1:0.0000010000)92:0.0097583053,((OP803065_Viridiscus_sp_2_EtAHS_Beta_1:0.0000021323,(OP803067_Viridiscus_sp_3_EtAHS_Beta_2:0.0280406624,OP803068_Viridiscus_sp_3_EtAHS_Beta_3:0.0000010000)44:0.0000022528)88:0.0406505338,OP803066_Viridiscus_sp_3_EtAHS_Beta_1:0.0066466028)91:0.0141996857)67:0.0048534582,OP803058_Viridiscus_perviridis_2_EtAHS_Beta_2:0.0883941240)65:0.0117698277,(OP803055_Viridiscus_perviridis_1_EtAHS_Beta_2:0.0032589555,(OP803056_Viridiscus_perviridis_1_EtAHS_Beta_3:0.0000010000,OP803063_Viridiscus_sp_1_EtAHS_Beta_2:0.0000010000)92:0.0069992423)81:0.0193077240)100:0.2718270901,((OP803059_Echiniscus_testudo_EtAHS_Beta_1:0.0000010000,g94762.t1:0.0000010000)77:0.0000023596,((OP803060_Echiniscus_testudo_EtAHS_Beta_2:0.0000010000,g8031.t1:0.0000010000)96:0.0133395854,(OP803061_Echiniscus_testudo_EtAHS_Beta_3:0.0000010000,g184550.t1:0.0000010000)90:0.0134428678)68:0.0202967430)100:0.4267524111)69:0.0873230824)100:0.4058679627,OP803064_Pseudechiniscus_chokai_EtAHS_Beta_1:0.5306536725)100:0.3997158044);

CONSENSUS TREE
--------------

Consensus tree is constructed from 1000 bootstrap trees
Log-likelihood of consensus tree: -3639.318230
Robinson-Foulds distance between ML tree and consensus tree: 2

Branches with support >0.000000% are kept (extended consensus)
Branch lengths are optimized by maximum likelihood on original alignment
Numbers in parentheses are bootstrap supports (%)

+--OP803051_Cornechiniscus_EtAHS_Beta_1
|
+--OP803052_Cornechiniscus_EtAHS_Beta_2
|
|                                 +---------OP803053_Echiniscus_sp_EtAHS_Beta_1
|                +----------------| (100)
|                |                |                          +**OP803054_Viridiscus_perviridis_1_EtAHS_Beta_1
|                |                |                       +--|
|                |                |                       |  +**OP803062_Viridiscus_sp_1_EtAHS_Beta_1
|                |                |                    +--| (92)
|                |                |                    |  +--OP803057_Viridiscus_perviridis_2_EtAHS_Beta_1
|                |                |                 +--| (67)
|                |                |                 |  |        +--OP803065_Viridiscus_sp_2_EtAHS_Beta_1
|                |                |                 |  |     +--| (51)
|                |                |                 |  |     |  +--OP803067_Viridiscus_sp_3_EtAHS_Beta_2
|                |                |                 |  |  +--| (88)
|                |                |                 |  |  |  +--OP803068_Viridiscus_sp_3_EtAHS_Beta_3
|                |                |                 |  +--| (91)
|                |                |                 |     +--OP803066_Viridiscus_sp_3_EtAHS_Beta_1
|                |                |              +--| (65)
|                |                |              |  +--OP803058_Viridiscus_perviridis_2_EtAHS_Beta_2
|                |                |  +-----------| (100)
|                |                |  |           |  +--OP803055_Viridiscus_perviridis_1_EtAHS_Beta_2
|                |                |  |           +--| (81)
|                |                |  |              |  +--OP803056_Viridiscus_perviridis_1_EtAHS_Beta_3
|                |                |  |              +--| (92)
|                |                |  |                 +--OP803063_Viridiscus_sp_1_EtAHS_Beta_2
|                |                +--| (69)
|                |                   |                    +--OP803059_Echiniscus_testudo_EtAHS_Beta_1
|                |                   |                 +--| (77)
|                |                   |                 |  +--g94762.t1
|                |                   +-----------------| (100)
|                |                                     |     +--OP803060_Echiniscus_testudo_EtAHS_Beta_2
|                |                                     |  +--| (96)
|                |                                     |  |  +--g8031.t1
|                |                                     +--| (68)
|                |                                        |  +--OP803061_Echiniscus_testudo_EtAHS_Beta_3
|                |                                        +--| (90)
|                |                                           +--g184550.t1
+----------------| (100)
                 +----------------------OP803064_Pseudechiniscus_chokai_EtAHS_Beta_1


Consensus tree in newick format: 

(OP803051_Cornechiniscus_EtAHS_Beta_1:0.0171176615,OP803052_Cornechiniscus_EtAHS_Beta_2:0.0071591520,((OP803053_Echiniscus_sp_EtAHS_Beta_1:0.2437541147,((((((OP803054_Viridiscus_perviridis_1_EtAHS_Beta_1:0.0000000000,OP803062_Viridiscus_sp_1_EtAHS_Beta_1:0.0000000000):0.0000020525,OP803057_Viridiscus_perviridis_2_EtAHS_Beta_1:0.0000020525)92:0.0097574707,(((OP803065_Viridiscus_sp_2_EtAHS_Beta_1:0.0000026014,OP803067_Viridiscus_sp_3_EtAHS_Beta_2:0.0280421582)51:0.0000021095,OP803068_Viridiscus_sp_3_EtAHS_Beta_3:0.0000020525)88:0.0406476251,OP803066_Viridiscus_sp_3_EtAHS_Beta_1:0.0066454673)91:0.0141999366)67:0.0048472204,OP803058_Viridiscus_perviridis_2_EtAHS_Beta_2:0.0883931495)65:0.0118231344,(OP803055_Viridiscus_perviridis_1_EtAHS_Beta_2:0.0032581157,(OP803056_Viridiscus_perviridis_1_EtAHS_Beta_3:0.0000020525,OP803063_Viridiscus_sp_1_EtAHS_Beta_2:0.0000020525)92:0.0069974571)81:0.0192709726)100:0.2718115287,((OP803059_Echiniscus_testudo_EtAHS_Beta_1:0.0000020525,g94762.t1:0.0000020525)77:0.0000020736,((OP803060_Echiniscus_testudo_EtAHS_Beta_2:0.0000020525,g8031.t1:0.0000020525)96:0.0133387280,(OP803061_Echiniscus_testudo_EtAHS_Beta_3:0.0000020556,g184550.t1:0.0000020525)90:0.0134420979)68:0.0202960501)100:0.4267849884)69:0.0873630098)100:0.4059057674,OP803064_Pseudechiniscus_chokai_EtAHS_Beta_1:0.5306525896)100:0.3997472772);

ALISIM COMMAND
--------------
To simulate an alignment of the same length as the original alignment, using the tree and model parameters estimated from this analysis, you can use the following command:

--alisim simulated_MSA -t EtAHSB.phy.treefile -m "JTT+F+G4{0.717674}" --length 465

To mimic the alignment used to produce this analysis, i.e. simulate an alignment of the same length as the original alignment, using the tree and model parameters estimated from this analysis *and* copying the same gap positions as the original alignment, you can use the following command:

iqtree -s EtAHSB.phy --alisim mimicked_MSA

To simulate any number of alignments in either of the two commandlines above, use the --num-alignments options, for example mimic 100 alignments you would use the command line:

iqtree -s EtAHSB.phy --alisim mimicked_MSA --num-alignments 100

For more information on using AliSim, please visit: www.iqtree.org/doc/AliSim

TIME STAMP
----------

Date and time: Sun Aug 20 15:18:13 2023
Total CPU time used: 93.381824 seconds (0h:1m:33s)
Total wall-clock time used: 95.02200112 seconds (0h:1m:35s)
