# Supplementary material for: The Evolution of Temperature and Desiccation-Related Protein Families in Tardigrada Reveals a Complex Acquisition of Extremotolerance
Source: Genome Biol Evol. 2023 Nov 29;16(1):evad217. doi: 10.1093/gbe/evad217 (PMC10799326; doi:10.1093/gbe/evad217)
Supplement: evad217_Supplementary_Data [file evad217_supplementary_data.zip › SupplementalInformation/SupplementalInformation/EtAHSBeta_Complete/EtAHSB_ML/EtAHSB.phy.log]

IQ-TREE MPI multicore version 2.2.2.3 COVID-edition for Linux 64-bit built May  3 2023
Developed by Bui Quang Minh, James Barbetti, Nguyen Lam Tung,
Olga Chernomor, Heiko Schmidt, Dominik Schrempf, Michael Woodhams, Ly Trong Nhan.

Host:    c2-17 (AVX512, FMA3, 188 GB RAM)
Command: iqtree2-mpi -s EtAHSB.phy -st AA -m TESTNEW -madd LG4M,C10,EX2,EHO,UL2,EX_EHO -bb 1000
Seed:    456945 (Using SPRNG - Scalable Parallel Random Number Generator)
Time:    Sun Aug 20 15:14:39 2023
Kernel:  AVX+FMA - 1 threads (2 CPU cores detected)
MPI:     1 processes

HINT: Use -nt option to specify number of threads because your CPU has 2 cores!
HINT: -nt AUTO will automatically determine the best number of threads to use.

Reading alignment file EtAHSB.phy ... Phylip format detected
Alignment most likely contains protein sequences
Constructing alignment: done in 0.00109701 secs using 47.49% CPU
WARNING: 42 sites contain only gaps or ambiguous characters.
Alignment has 21 sequences with 465 columns, 332 distinct patterns
188 parsimony-informative, 56 singleton sites, 221 constant sites
                                               Gap/Ambiguity  Composition  p-value
Analyzing sequences: done in 3.78629e-05 secs using 95.08% CPU
   1  OP803051_Cornechiniscus_EtAHS_Beta_1            24.73%    passed     92.24%
   2  OP803052_Cornechiniscus_EtAHS_Beta_2            24.95%    passed     97.76%
   3  OP803053_Echiniscus_sp_EtAHS_Beta_1             28.39%    passed     98.65%
   4  OP803054_Viridiscus_perviridis_1_EtAHS_Beta_1   29.46%    passed    100.00%
   5  OP803055_Viridiscus_perviridis_1_EtAHS_Beta_2   30.32%    passed     99.88%
   6  OP803056_Viridiscus_perviridis_1_EtAHS_Beta_3   63.87%    passed     56.65%
   7  OP803057_Viridiscus_perviridis_2_EtAHS_Beta_1   29.46%    passed    100.00%
   8  OP803058_Viridiscus_perviridis_2_EtAHS_Beta_2   49.89%    passed     99.38%
   9  OP803059_Echiniscus_testudo_EtAHS_Beta_1        26.02%    passed     84.30%
  10  OP803060_Echiniscus_testudo_EtAHS_Beta_2        30.97%    passed     93.47%
  11  OP803061_Echiniscus_testudo_EtAHS_Beta_3        26.45%    passed     99.54%
  12  OP803062_Viridiscus_sp_1_EtAHS_Beta_1           29.46%    passed    100.00%
  13  OP803063_Viridiscus_sp_1_EtAHS_Beta_2           30.32%    passed     99.80%
  14  OP803064_Pseudechiniscus_chokai_EtAHS_Beta_1    26.67%    passed     86.03%
  15  OP803065_Viridiscus_sp_2_EtAHS_Beta_1           25.59%    passed     99.99%
  16  OP803066_Viridiscus_sp_3_EtAHS_Beta_1           28.60%    passed    100.00%
  17  OP803067_Viridiscus_sp_3_EtAHS_Beta_2           20.43%    passed     99.97%
  18  OP803068_Viridiscus_sp_3_EtAHS_Beta_3           64.09%    passed     45.60%
  19  g8031.t1                                        31.40%    passed     91.52%
  20  g94762.t1                                       31.40%    passed     61.91%
  21  g184550.t1                                      31.83%    passed     98.13%
WARNING: 2 sequences contain more than 50% gaps/ambiguity
****  TOTAL                                           32.59%  0 sequences failed composition chi2 test (p-value<5%; df=19)
NOTE: OP803057_Viridiscus_perviridis_2_EtAHS_Beta_1 is identical to OP803054_Viridiscus_perviridis_1_EtAHS_Beta_1 but kept for subsequent analysis
Checking for duplicate sequences: done in 0.000131232 secs using 38.1% CPU
Identifying sites to remove: done in 0.000617546 secs using 59.75% CPU
NOTE: 1 identical sequences (see below) will be ignored for subsequent analysis
NOTE: OP803062_Viridiscus_sp_1_EtAHS_Beta_1 (identical to OP803054_Viridiscus_perviridis_1_EtAHS_Beta_1) is ignored but added at the end
Alignment was printed to EtAHSB.phy.uniqueseq.phy

For your convenience alignment with unique sequences printed to EtAHSB.phy.uniqueseq.phy


Create initial parsimony tree by phylogenetic likelihood library (PLL)... 0.001 seconds
Perform fast likelihood tree search using LG+I+G model...
Estimate model parameters (epsilon = 5.000)
Perform nearest neighbor interchange...
Optimizing NNI: done in 0.415143 secs using 99.12% CPU
Estimate model parameters (epsilon = 1.000)
1. Initial log-likelihood: -3746.640
Optimal log-likelihood: -3746.221
Proportion of invariable sites: 0.192
Gamma shape alpha: 1.422
Parameters optimization took 1 rounds (0.241 sec)
Time for fast ML tree search: 1.134 seconds

NOTE: ModelFinder requires 12 MB RAM!
ModelFinder will test up to 1238 protein models (sample size: 465) ...
 No. Model         -LnL         df  AIC          AICc         BIC
  1  LG            3818.135     37  7710.269     7716.855     7863.525
  2  LG+I          3766.788     38  7609.575     7616.533     7766.973
  3  LG+G4         3744.086     38  7564.173     7571.131     7721.570
  4  LG+I+G4       3745.192     39  7568.383     7575.724     7729.923
  5  LG+R2         3745.643     39  7569.286     7576.628     7730.826
  6  LG+R3         3744.480     41  7570.960     7579.102     7740.783
 14  LG+I+R2       3744.066     40  7568.131     7575.867     7733.813
 15  LG+I+R3       3743.897     42  7571.794     7580.353     7745.759
 25  LG+F+G4       3654.631     57  7423.263     7439.508     7659.359
 26  LG+F+I+G4     3655.736     58  7427.472     7444.329     7667.710
 27  LG+F+R2       3656.607     58  7429.215     7446.072     7669.453
 47  WAG+G4        3719.967     38  7515.934     7522.892     7673.331
 48  WAG+I+G4      3721.053     39  7520.105     7527.446     7681.645
 49  WAG+R2        3721.526     39  7521.052     7528.393     7682.591
 69  WAG+F+G4      3641.628     57  7397.255     7413.501     7633.351
 70  WAG+F+I+G4    3642.704     58  7401.407     7418.264     7641.645
 71  WAG+F+R2      3643.577     58  7403.153     7420.010     7643.391
 91  JTT+G4        3713.574     38  7503.147     7510.105     7660.545
 92  JTT+I+G4      3714.624     39  7507.247     7514.588     7668.786
 93  JTT+R2        3714.698     39  7507.397     7514.738     7668.936
113  JTT+F+G4      3639.316     57  7392.633     7408.878     7628.729
114  JTT+F+I+G4    3640.248     58  7396.496     7413.353     7636.734
115  JTT+F+R2      3640.554     58  7397.107     7413.964     7637.345
WARNING: Normalizing state frequencies so that sum of them equals to 1
135  Q.pfam+G4     3729.668     38  7535.337     7542.294     7692.734
WARNING: Normalizing state frequencies so that sum of them equals to 1
136  Q.pfam+I+G4   3730.349     39  7538.699     7546.040     7700.238
WARNING: Normalizing state frequencies so that sum of them equals to 1
137  Q.pfam+R2     3731.334     39  7540.668     7548.009     7702.208
WARNING: Normalizing state frequencies so that sum of them equals to 1
157  Q.pfam+F+G4   3651.173     57  7416.347     7432.592     7652.443
WARNING: Normalizing state frequencies so that sum of them equals to 1
158  Q.pfam+F+I+G4 3651.996     58  7419.992     7436.849     7660.230
WARNING: Normalizing state frequencies so that sum of them equals to 1
159  Q.pfam+F+R2   3653.269     58  7422.538     7439.395     7662.776
WARNING: Normalizing state frequencies so that sum of them equals to 1
179  Q.bird+G4     3743.022     38  7562.045     7569.002     7719.442
WARNING: Normalizing state frequencies so that sum of them equals to 1
180  Q.bird+I+G4   3743.188     39  7564.376     7571.717     7725.915
WARNING: Normalizing state frequencies so that sum of them equals to 1
181  Q.bird+R2     3747.589     39  7573.178     7580.519     7734.717
WARNING: Normalizing state frequencies so that sum of them equals to 1
201  Q.bird+F+G4   3683.843     57  7481.686     7497.931     7717.782
WARNING: Normalizing state frequencies so that sum of them equals to 1
202  Q.bird+F+I+G4 3684.241     58  7484.482     7501.339     7724.720
WARNING: Normalizing state frequencies so that sum of them equals to 1
203  Q.bird+F+R2   3689.195     58  7494.390     7511.247     7734.628
WARNING: Normalizing state frequencies so that sum of them equals to 1
223  Q.mammal+G4   3720.820     38  7517.640     7524.598     7675.037
WARNING: Normalizing state frequencies so that sum of them equals to 1
224  Q.mammal+I+G4 3721.285     39  7520.570     7527.911     7682.109
WARNING: Normalizing state frequencies so that sum of them equals to 1
225  Q.mammal+R2   3722.998     39  7523.996     7531.337     7685.535
WARNING: Normalizing state frequencies so that sum of them equals to 1
245  Q.mammal+F+G4 3669.371     57  7452.741     7468.987     7688.838
WARNING: Normalizing state frequencies so that sum of them equals to 1
246  Q.mammal+F+I+G4 3670.046     58  7456.093     7472.950     7696.331
WARNING: Normalizing state frequencies so that sum of them equals to 1
247  Q.mammal+F+R2 3672.262     58  7460.523     7477.380     7700.761
267  Q.insect+G4   3732.154     38  7540.308     7547.266     7697.705
268  Q.insect+I+G4 3732.883     39  7543.765     7551.107     7705.305
269  Q.insect+R2   3733.050     39  7544.101     7551.442     7705.640
289  Q.insect+F+G4 3650.318     57  7414.636     7430.882     7650.732
290  Q.insect+F+I+G4 3651.091     58  7418.182     7435.039     7658.420
291  Q.insect+F+R2 3652.138     58  7420.276     7437.133     7660.514
WARNING: Normalizing state frequencies so that sum of them equals to 1
311  Q.plant+G4    3741.564     38  7559.128     7566.085     7716.525
WARNING: Normalizing state frequencies so that sum of them equals to 1
312  Q.plant+I+G4  3742.107     39  7562.213     7569.554     7723.753
WARNING: Normalizing state frequencies so that sum of them equals to 1
313  Q.plant+R2    3744.143     39  7566.285     7573.627     7727.825
WARNING: Normalizing state frequencies so that sum of them equals to 1
333  Q.plant+F+G4  3662.440     57  7438.879     7455.125     7674.975
WARNING: Normalizing state frequencies so that sum of them equals to 1
334  Q.plant+F+I+G4 3663.065     58  7442.131     7458.988     7682.369
WARNING: Normalizing state frequencies so that sum of them equals to 1
335  Q.plant+F+R2  3666.333     58  7448.667     7465.524     7688.905
WARNING: Normalizing state frequencies so that sum of them equals to 1
355  Q.yeast+G4    3735.748     38  7547.496     7554.454     7704.894
WARNING: Normalizing state frequencies so that sum of them equals to 1
356  Q.yeast+I+G4  3736.205     39  7550.409     7557.750     7711.949
WARNING: Normalizing state frequencies so that sum of them equals to 1
357  Q.yeast+R2    3737.540     39  7553.080     7560.421     7714.620
WARNING: Normalizing state frequencies so that sum of them equals to 1
377  Q.yeast+F+G4  3655.791     57  7425.583     7441.828     7661.679
WARNING: Normalizing state frequencies so that sum of them equals to 1
378  Q.yeast+F+I+G4 3656.415     58  7428.830     7445.687     7669.068
WARNING: Normalizing state frequencies so that sum of them equals to 1
379  Q.yeast+F+R2  3658.107     58  7432.213     7449.070     7672.451
399  JTTDCMut+G4   3714.347     38  7504.694     7511.652     7662.092
400  JTTDCMut+I+G4 3715.400     39  7508.800     7516.141     7670.339
401  JTTDCMut+R2   3715.455     39  7508.911     7516.252     7670.450
421  JTTDCMut+F+G4 3640.071     57  7394.142     7410.388     7630.238
422  JTTDCMut+F+I+G4 3641.093     58  7398.185     7415.042     7638.423
423  JTTDCMut+F+R2 3641.316     58  7398.633     7415.490     7638.871
443  DCMut+G4      3735.555     38  7547.109     7554.067     7704.507
444  DCMut+I+G4    3736.812     39  7551.623     7558.964     7713.163
445  DCMut+R2      3737.393     39  7552.786     7560.127     7714.325
465  DCMut+F+G4    3654.977     57  7423.954     7440.200     7660.051
466  DCMut+F+I+G4  3656.200     58  7428.400     7445.257     7668.638
467  DCMut+F+R2    3657.185     58  7430.370     7447.227     7670.608
487  VT+G4         3715.861     38  7507.721     7514.679     7665.119
488  VT+I+G4       3716.543     39  7511.086     7518.428     7672.626
489  VT+R2         3716.859     39  7511.717     7519.058     7673.256
509  VT+F+G4       3640.610     57  7395.220     7411.465     7631.316
510  VT+F+I+G4     3641.247     58  7398.494     7415.351     7638.732
511  VT+F+R2       3641.782     58  7399.564     7416.422     7639.803
531  PMB+G4        3747.484     38  7570.968     7577.926     7728.366
532  PMB+I+G4      3748.122     39  7574.244     7581.585     7735.783
533  PMB+R2        3748.552     39  7575.104     7582.445     7736.644
553  PMB+F+G4      3655.959     57  7425.919     7442.165     7662.015
554  PMB+F+I+G4    3656.693     58  7429.385     7446.242     7669.623
555  PMB+F+R2      3657.624     58  7431.247     7448.105     7671.486
575  Blosum62+G4   3768.790     38  7613.580     7620.538     7770.978
576  Blosum62+I+G4 3769.458     39  7616.916     7624.257     7778.455
577  Blosum62+R2   3770.236     39  7618.472     7625.813     7780.011
597  Blosum62+F+G4 3660.273     57  7434.547     7450.793     7670.643
598  Blosum62+F+I+G4 3661.008     58  7438.015     7454.873     7678.254
599  Blosum62+F+R2 3662.291     58  7440.583     7457.440     7680.821
619  Dayhoff+G4    3735.592     38  7547.185     7554.143     7704.582
620  Dayhoff+I+G4  3736.857     39  7551.713     7559.055     7713.253
621  Dayhoff+R2    3737.412     39  7552.823     7560.164     7714.362
641  Dayhoff+F+G4  3655.074     57  7424.148     7440.394     7660.244
642  Dayhoff+F+I+G4 3656.303     58  7428.606     7445.463     7668.844
643  Dayhoff+F+R2  3657.272     58  7430.545     7447.402     7670.783
663  mtREV+G4      3945.538     38  7967.076     7974.033     8124.473
664  mtREV+I+G4    3946.690     39  7971.381     7978.722     8132.920
665  mtREV+R2      3949.997     39  7977.995     7985.336     8139.534
685  mtREV+F+G4    3691.060     57  7496.121     7512.367     7732.217
686  mtREV+F+I+G4  3692.364     58  7500.728     7517.585     7740.966
687  mtREV+F+R2    3695.802     58  7507.604     7524.461     7747.842
707  mtART+G4      4013.492     38  8102.983     8109.941     8260.381
708  mtART+I+G4    4013.201     39  8104.402     8111.743     8265.941
709  mtART+R2      4042.191     39  8162.382     8169.723     8323.922
729  mtART+F+G4    3750.526     57  7615.051     7631.297     7851.147
730  mtART+F+I+G4  3751.900     58  7619.801     7636.658     7860.039
731  mtART+F+R2    3769.355     58  7654.709     7671.567     7894.948
751  mtZOA+G4      3940.537     38  7957.074     7964.031     8114.471
752  mtZOA+I+G4    3941.226     39  7960.453     7967.794     8121.992
753  mtZOA+R2      3953.337     39  7984.673     7992.014     8146.212
773  mtZOA+F+G4    3707.659     57  7529.318     7545.563     7765.414
774  mtZOA+F+I+G4  3708.919     58  7533.839     7550.696     7774.077
775  mtZOA+F+R2    3715.722     58  7547.444     7564.301     7787.682
795  mtMet+G4      3943.199     38  7962.398     7969.356     8119.796
796  mtMet+I+G4    3943.987     39  7965.974     7973.315     8127.514
797  mtMet+R2      3950.723     39  7979.445     7986.786     8140.985
817  mtMet+F+G4    3685.916     57  7485.831     7502.077     7721.928
818  mtMet+F+I+G4  3687.034     58  7490.069     7506.926     7730.307
819  mtMet+F+R2    3689.923     58  7495.847     7512.704     7736.085
839  mtVer+G4      3960.010     38  7996.020     8002.977     8153.417
840  mtVer+I+G4    3961.212     39  8000.424     8007.765     8161.964
841  mtVer+R2      3970.093     39  8018.187     8025.528     8179.726
861  mtVer+F+G4    3713.726     57  7541.452     7557.698     7777.548
862  mtVer+F+I+G4  3715.063     58  7546.127     7562.984     7786.365
863  mtVer+F+R2    3718.920     58  7553.839     7570.696     7794.077
883  mtInv+G4      3972.680     38  8021.359     8028.317     8178.757
884  mtInv+I+G4    3973.240     39  8024.480     8031.821     8186.020
885  mtInv+R2      3977.559     39  8033.118     8040.459     8194.657
905  mtInv+F+G4    3670.833     57  7455.665     7471.911     7691.761
906  mtInv+F+I+G4  3671.868     58  7459.736     7476.593     7699.974
907  mtInv+F+R2    3674.316     58  7464.631     7481.488     7704.869
927  mtMAM+G4      4001.316     38  8078.631     8085.589     8236.028
928  mtMAM+I+G4    4002.589     39  8083.178     8090.520     8244.718
929  mtMAM+R2      4027.630     39  8133.260     8140.601     8294.799
949  mtMAM+F+G4    3734.107     57  7582.215     7598.460     7818.311
950  mtMAM+F+I+G4  3735.545     58  7587.091     7603.948     7827.329
951  mtMAM+F+R2    3747.293     58  7610.587     7627.444     7850.825
WARNING: Normalizing state frequencies so that sum of them equals to 1
971  FLAVI+G4      3866.941     38  7809.882     7816.840     7967.280
WARNING: Normalizing state frequencies so that sum of them equals to 1
972  FLAVI+I+G4    3867.685     39  7813.371     7820.712     7974.910
WARNING: Normalizing state frequencies so that sum of them equals to 1
973  FLAVI+R2      3879.327     39  7836.654     7843.995     7998.193
WARNING: Normalizing state frequencies so that sum of them equals to 1
993  FLAVI+F+G4    3734.413     57  7582.826     7599.072     7818.922
WARNING: Normalizing state frequencies so that sum of them equals to 1
994  FLAVI+F+I+G4  3735.315     58  7586.630     7603.487     7826.868
WARNING: Normalizing state frequencies so that sum of them equals to 1
995  FLAVI+F+R2    3746.387     58  7608.773     7625.630     7849.011
1015  HIVb+G4       3789.225     38  7654.451     7661.409     7811.848
1016  HIVb+I+G4     3789.970     39  7657.939     7665.280     7819.479
1017  HIVb+R2       3792.455     39  7662.910     7670.252     7824.450
1037  HIVb+F+G4     3692.944     57  7499.888     7516.134     7735.985
1038  HIVb+F+I+G4   3693.968     58  7503.937     7520.794     7744.175
1039  HIVb+F+R2     3698.570     58  7513.140     7529.997     7753.378
1059  HIVw+G4       3850.205     38  7776.409     7783.367     7933.807
1060  HIVw+I+G4     3851.387     39  7780.774     7788.115     7942.313
1061  HIVw+R2       3858.872     39  7795.745     7803.086     7957.284
1081  HIVw+F+G4     3728.447     57  7570.895     7587.140     7806.991
1082  HIVw+F+I+G4   3728.957     58  7573.913     7590.770     7814.151
1083  HIVw+F+R2     3740.739     58  7597.479     7614.336     7837.717
1103  FLU+G4        3751.168     38  7578.336     7585.294     7735.734
1104  FLU+I+G4      3752.275     39  7582.549     7589.890     7744.089
1105  FLU+R2        3755.345     39  7588.689     7596.030     7750.229
1125  FLU+F+G4      3682.245     57  7478.490     7494.736     7714.586
1126  FLU+F+I+G4    3683.173     58  7482.346     7499.203     7722.584
1127  FLU+F+R2      3686.834     58  7489.669     7506.526     7729.907
1147  rtREV+G4      3760.060     38  7596.120     7603.078     7753.518
1148  rtREV+I+G4    3761.102     39  7600.204     7607.545     7761.743
1149  rtREV+R2      3762.030     39  7602.059     7609.400     7763.599
1169  rtREV+F+G4    3656.601     57  7427.202     7443.448     7663.299
1170  rtREV+F+I+G4  3657.660     58  7431.320     7448.177     7671.558
1171  rtREV+F+R2    3658.668     58  7433.337     7450.194     7673.575
1191  cpREV+G4      3768.785     38  7613.571     7620.528     7770.968
1192  cpREV+I+G4    3769.970     39  7617.939     7625.280     7779.479
1193  cpREV+R2      3771.346     39  7620.691     7628.032     7782.230
1213  cpREV+F+G4    3684.446     57  7482.892     7499.138     7718.988
1214  cpREV+F+I+G4  3685.737     58  7487.474     7504.331     7727.712
1215  cpREV+F+R2    3687.477     58  7490.953     7507.810     7731.191
Akaike Information Criterion:           JTT+F+G4
Corrected Akaike Information Criterion: JTT+F+G4
Bayesian Information Criterion:         JTT+F+G4
Best-fit model: JTT+F+G4 chosen according to BIC

All model information printed to EtAHSB.phy.model.gz
CPU time for ModelFinder: 117.510 seconds (0h:1m:57s)
Wall-clock time for ModelFinder: 118.498 seconds (0h:1m:58s)
Generating 1000 samples for ultrafast bootstrap (seed: 456945)...

NOTE: 5 MB RAM (0 GB) is required!
Estimate model parameters (epsilon = 0.100)
1. Initial log-likelihood: -3639.316
Optimal log-likelihood: -3639.316
Gamma shape alpha: 0.718
Parameters optimization took 1 rounds (0.108 sec)
Wrote distance file to... 
Computing ML distances based on estimated model parameters...
Calculating distance matrix: done in 0.104617 secs using 99.56% CPU
Computing ML distances took 0.104756 sec (of wall-clock time) 0.104304 sec (of CPU time)
Setting up auxiliary I and S matrices: done in 9.78867e-05 secs using 123.6% CPU
Constructing RapidNJ tree: done in 0.000235088 secs using 99.11% CPU
Computing RapidNJ tree took 0.000394 sec (of wall-clock time) 0.000417 sec (of CPU time)
Log-likelihood of RapidNJ tree: -3708.485
--------------------------------------------------------------------
|             INITIALIZING CANDIDATE TREE SET                      |
--------------------------------------------------------------------
Generating 98 parsimony trees... 0.296 second
Computing log-likelihood of 98 initial trees ... 3.430 seconds
Current best score: -3639.316

Do NNI search on 20 best initial trees
Optimizing NNI: done in 0.162897 secs using 98.26% CPU
Estimate model parameters (epsilon = 0.100)
BETTER TREE FOUND at iteration 1: -3639.316
Optimizing NNI: done in 0.773755 secs using 99.21% CPU
Optimizing NNI: done in 0.773525 secs using 98.95% CPU
Optimizing NNI: done in 0.768006 secs using 99.09% CPU
Optimizing NNI: done in 0.618754 secs using 99.16% CPU
Optimizing NNI: done in 0.672783 secs using 98.57% CPU
Optimizing NNI: done in 0.615163 secs using 99.14% CPU
Optimizing NNI: done in 0.625669 secs using 99.33% CPU
UPDATE BEST LOG-LIKELIHOOD: -3639.315
Optimizing NNI: done in 0.822462 secs using 98.98% CPU
Optimizing NNI: done in 0.822279 secs using 98.99% CPU
Iteration 10 / LogL: -3639.317 / Time: 0h:0m:11s
Optimizing NNI: done in 0.772157 secs using 99.2% CPU
Optimizing NNI: done in 0.771993 secs using 99.1% CPU
Optimizing NNI: done in 0.619325 secs using 98.99% CPU
Optimizing NNI: done in 0.677777 secs using 99.45% CPU
Optimizing NNI: done in 0.771726 secs using 99.1% CPU
Optimizing NNI: done in 0.772011 secs using 98.95% CPU
Optimizing NNI: done in 0.620201 secs using 98.98% CPU
Optimizing NNI: done in 0.676453 secs using 99.32% CPU
Optimizing NNI: done in 0.827769 secs using 98.97% CPU
Optimizing NNI: done in 0.826202 secs using 98.98% CPU
Iteration 20 / LogL: -3639.317 / Time: 0h:0m:18s
Finish initializing candidate tree set (2)
Current best tree score: -3639.315 / CPU time: 18.083
Number of iterations: 20
--------------------------------------------------------------------
|               OPTIMIZING CANDIDATE TREE SET                      |
--------------------------------------------------------------------
Optimizing NNI: done in 0.867803 secs using 99.14% CPU
Optimizing NNI: done in 0.768416 secs using 99.08% CPU
Optimizing NNI: done in 1.21734 secs using 99.16% CPU
Optimizing NNI: done in 0.90687 secs using 99.24% CPU
UPDATE BEST LOG-LIKELIHOOD: -3639.315
Optimizing NNI: done in 0.739222 secs using 98.83% CPU
Optimizing NNI: done in 1.1466 secs using 98.71% CPU
Optimizing NNI: done in 0.787477 secs using 99.23% CPU
Optimizing NNI: done in 0.812584 secs using 98.75% CPU
Optimizing NNI: done in 0.927461 secs using 99.05% CPU
Optimizing NNI: done in 0.892725 secs using 98.93% CPU
Iteration 30 / LogL: -3705.935 / Time: 0h:0m:28s (0h:1m:8s left)
Optimizing NNI: done in 1.15 secs using 98.7% CPU
Optimizing NNI: done in 1.00919 secs using 99.09% CPU
Optimizing NNI: done in 1.11186 secs using 99.13% CPU
Optimizing NNI: done in 0.984425 secs using 99.29% CPU
Optimizing NNI: done in 0.972119 secs using 98.78% CPU
Optimizing NNI: done in 0.799897 secs using 99.12% CPU
Optimizing NNI: done in 0.77512 secs using 98.85% CPU
Optimizing NNI: done in 0.672078 secs using 98.75% CPU
Optimizing NNI: done in 1.06721 secs using 98.93% CPU
Optimizing NNI: done in 0.824399 secs using 98.77% CPU
Iteration 40 / LogL: -3673.260 / Time: 0h:0m:37s (0h:0m:58s left)
Optimizing NNI: done in 0.451816 secs using 99.51% CPU
Optimizing NNI: done in 0.435559 secs using 98.32% CPU
Optimizing NNI: done in 1.01361 secs using 99.2% CPU
Optimizing NNI: done in 1.00594 secs using 99.37% CPU
Optimizing NNI: done in 0.873574 secs using 99.17% CPU
Optimizing NNI: done in 0.769175 secs using 99.21% CPU
Optimizing NNI: done in 0.793893 secs using 99% CPU
Optimizing NNI: done in 0.7352 secs using 99.34% CPU
Optimizing NNI: done in 0.520409 secs using 99.29% CPU
Optimizing NNI: done in 0.996685 secs using 98.8% CPU
Iteration 50 / LogL: -3673.221 / Time: 0h:0m:45s (0h:0m:47s left)
Log-likelihood cutoff on original alignment: -3657.454
Optimizing NNI: done in 0.935686 secs using 99.16% CPU
Optimizing NNI: done in 0.702849 secs using 98.35% CPU
Optimizing NNI: done in 0.920688 secs using 99.28% CPU
Optimizing NNI: done in 0.956868 secs using 99.18% CPU
Optimizing NNI: done in 0.900223 secs using 98.93% CPU
Optimizing NNI: done in 0.424115 secs using 99.24% CPU
Optimizing NNI: done in 0.847691 secs using 99.03% CPU
Optimizing NNI: done in 0.701794 secs using 99.47% CPU
Optimizing NNI: done in 1.18292 secs using 98.91% CPU
Optimizing NNI: done in 1.0006 secs using 98.69% CPU
Iteration 60 / LogL: -3639.318 / Time: 0h:0m:54s (0h:0m:37s left)
Optimizing NNI: done in 1.02185 secs using 99% CPU
Optimizing NNI: done in 0.764783 secs using 99.23% CPU
Optimizing NNI: done in 0.835539 secs using 98.9% CPU
Optimizing NNI: done in 1.46251 secs using 99.08% CPU
Optimizing NNI: done in 0.773331 secs using 99.11% CPU
Optimizing NNI: done in 0.834717 secs using 99.24% CPU
Optimizing NNI: done in 0.880726 secs using 98.72% CPU
Optimizing NNI: done in 0.84585 secs using 99.13% CPU
Optimizing NNI: done in 1.2251 secs using 98.85% CPU
Optimizing NNI: done in 1.32627 secs using 99.19% CPU
Iteration 70 / LogL: -3705.954 / Time: 0h:1m:4s (0h:0m:29s left)
Optimizing NNI: done in 0.866039 secs using 99.5% CPU
Optimizing NNI: done in 0.9175 secs using 99.05% CPU
Optimizing NNI: done in 0.933211 secs using 99.27% CPU
UPDATE BEST LOG-LIKELIHOOD: -3639.315
Optimizing NNI: done in 0.8073 secs using 98.62% CPU
Optimizing NNI: done in 0.619883 secs using 99.32% CPU
Optimizing NNI: done in 0.836706 secs using 99.24% CPU
Optimizing NNI: done in 1.46906 secs using 98.94% CPU
Optimizing NNI: done in 0.722831 secs using 99.09% CPU
Optimizing NNI: done in 0.806039 secs using 98.99% CPU
Optimizing NNI: done in 0.887197 secs using 99.16% CPU
Iteration 80 / LogL: -3639.318 / Time: 0h:1m:13s (0h:0m:19s left)
Optimizing NNI: done in 0.870168 secs using 99.04% CPU
Optimizing NNI: done in 0.856917 secs using 98.56% CPU
Optimizing NNI: done in 0.975495 secs using 99.07% CPU
Optimizing NNI: done in 0.982452 secs using 99% CPU
Optimizing NNI: done in 1.26073 secs using 99% CPU
Optimizing NNI: done in 0.774259 secs using 99.37% CPU
Optimizing NNI: done in 0.875885 secs using 98.9% CPU
Optimizing NNI: done in 0.590763 secs using 99.32% CPU
Optimizing NNI: done in 1.5118 secs using 99.03% CPU
Optimizing NNI: done in 0.870049 secs using 98.92% CPU
Iteration 90 / LogL: -3639.319 / Time: 0h:1m:23s (0h:0m:10s left)
Optimizing NNI: done in 0.634898 secs using 99.01% CPU
Optimizing NNI: done in 1.15732 secs using 99.16% CPU
Optimizing NNI: done in 0.710621 secs using 99.47% CPU
Optimizing NNI: done in 0.816225 secs using 99.11% CPU
Optimizing NNI: done in 0.696357 secs using 98.91% CPU
Optimizing NNI: done in 0.618707 secs using 99.33% CPU
Optimizing NNI: done in 0.446838 secs using 99.06% CPU
Optimizing NNI: done in 1.61377 secs using 98.94% CPU
Optimizing NNI: done in 0.856688 secs using 99.24% CPU
Optimizing NNI: done in 1.02456 secs using 98.92% CPU
Iteration 100 / LogL: -3673.191 / Time: 0h:1m:32s (0h:0m:0s left)
Log-likelihood cutoff on original alignment: -3658.224
NOTE: Bootstrap correlation coefficient of split occurrence frequencies: 0.998
Optimizing NNI: done in 1.03284 secs using 99.01% CPU
Optimizing NNI: done in 0.86669 secs using 99.27% CPU
Total number of trees received: 0
Total number of trees sent: 0
Total number of NNI searches done by myself: 103
TREE SEARCH COMPLETED AFTER 102 ITERATIONS / Time: 0h:1m:34s

--------------------------------------------------------------------
|                    FINALIZING TREE SEARCH                        |
--------------------------------------------------------------------
Performs final model parameters optimization
Estimate model parameters (epsilon = 0.010)
1. Initial log-likelihood: -3639.315
Optimal log-likelihood: -3639.315
Gamma shape alpha: 0.718
Parameters optimization took 1 rounds (0.108 sec)
BEST SCORE FOUND : -3639.315
Creating bootstrap support values...
Split supports printed to NEXUS file EtAHSB.phy.splits.nex
Total tree length: 2.671

Total number of iterations: 102
CPU time used for tree search: 92.681 sec (0h:1m:32s)
Wall-clock time used for tree search: 93.683 sec (0h:1m:33s)
Total CPU time used: 93.382 sec (0h:1m:33s)
Total wall-clock time used: 94.657 sec (0h:1m:34s)

Computing bootstrap consensus tree...
Reading input file EtAHSB.phy.splits.nex...
20 taxa and 101 splits.
Consensus tree written to EtAHSB.phy.contree
Reading input trees file EtAHSB.phy.contree
Log-likelihood of consensus tree: -3639.318

Analysis results written to: 
  IQ-TREE report:                EtAHSB.phy.iqtree
  Maximum-likelihood tree:       EtAHSB.phy.treefile
  Likelihood distances:          EtAHSB.phy.mldist

Ultrafast bootstrap approximation results written to:
  Split support values:          EtAHSB.phy.splits.nex
  Consensus tree:                EtAHSB.phy.contree
  Screen log file:               EtAHSB.phy.log

Date and Time: Sun Aug 20 15:18:13 2023
