# Supplementary material for: The Evolution of Temperature and Desiccation-Related Protein Families in Tardigrada Reveals a Complex Acquisition of Extremotolerance
Source: Genome Biol Evol. 2023 Nov 29;16(1):evad217. doi: 10.1093/gbe/evad217 (PMC10799326; doi:10.1093/gbe/evad217)
Supplement: evad217_Supplementary_Data [file evad217_supplementary_data.zip › SupplementalInformation/SupplementalInformation/EtAHSBeta_Complete/EtAHSB_ML/EtAHSB.phy.treefile]

(OP803051_Cornechiniscus_EtAHS_Beta_1:0.0171095660,OP803052_Cornechiniscus_EtAHS_Beta_2:0.0071626636,((OP803053_Echiniscus_sp_EtAHS_Beta_1:0.2438012063,((((((OP803054_Viridiscus_perviridis_1_EtAHS_Beta_1:0.0000000000,OP803062_Viridiscus_sp_1_EtAHS_Beta_1:0.0000000000):0.0000010000,OP803057_Viridiscus_perviridis_2_EtAHS_Beta_1:0.0000010000)92:0.0097583053,((OP803065_Viridiscus_sp_2_EtAHS_Beta_1:0.0000021323,(OP803067_Viridiscus_sp_3_EtAHS_Beta_2:0.0280406624,OP803068_Viridiscus_sp_3_EtAHS_Beta_3:0.0000010000)44:0.0000022528)88:0.0406505338,OP803066_Viridiscus_sp_3_EtAHS_Beta_1:0.0066466028)91:0.0141996857)67:0.0048534582,OP803058_Viridiscus_perviridis_2_EtAHS_Beta_2:0.0883941240)65:0.0117698277,(OP803055_Viridiscus_perviridis_1_EtAHS_Beta_2:0.0032589555,(OP803056_Viridiscus_perviridis_1_EtAHS_Beta_3:0.0000010000,OP803063_Viridiscus_sp_1_EtAHS_Beta_2:0.0000010000)92:0.0069992423)81:0.0193077240)100:0.2718270901,((OP803059_Echiniscus_testudo_EtAHS_Beta_1:0.0000010000,g94762.t1:0.0000010000)77:0.0000023596,((OP803060_Echiniscus_testudo_EtAHS_Beta_2:0.0000010000,g8031.t1:0.0000010000)96:0.0133395854,(OP803061_Echiniscus_testudo_EtAHS_Beta_3:0.0000010000,g184550.t1:0.0000010000)90:0.0134428678)68:0.0202967430)100:0.4267524111)69:0.0873230824)100:0.4058679627,OP803064_Pseudechiniscus_chokai_EtAHS_Beta_1:0.5306536725)100:0.3997158044);
