# Supplementary material for: The Evolution of Temperature and Desiccation-Related Protein Families in Tardigrada Reveals a Complex Acquisition of Extremotolerance
Source: Genome Biol Evol. 2023 Nov 29;16(1):evad217. doi: 10.1093/gbe/evad217 (PMC10799326; doi:10.1093/gbe/evad217)
Supplement: evad217_Supplementary_Data [file evad217_supplementary_data.zip › SupplementalInformation/SupplementalInformation/MAHS_Complete/bpcomp.con.tre]

(A0A1D1V3Z0_2_RecName_Full_Mitochondrial_abundant_heat_soluble_protein_Short_MAHS_Flags_Precursor:0.004137,((OP822055_Milnesium_tardigrada_1_MAHS_like:0.090371,(OP822054_Milnesium_sugiura_1_MAHS_like:0.013468,OP822053_Milnesium_sp_1_MAHS_like:0.013292)0.98:0.208622)1:1.79888,(((OP822052_Paramacrobiotus_areolatus_1_MAHS:0.298962,OP822051_Macrobiotus_sp_3_MAHS:0.65924)0.9:0.347519,OP822050_Macrobiotus_sp_1_MAHS:0.698611)0.99:0.751301,(OQV22286_1_hypothetical_protein_BV898_03788_partial_Hypsibius_dujardini:0.122907,(OP822049_Hypsibius_examplaris_1_MAHS:0.091253,OP822048_Acutuncus_antarcticus_3_MAHS:0.86615)0.94:0.439248)0.88:0.391751)0.59:0.382734)0.99:0.843104,GAU93178_1_hypothetical_protein_RvY_05157_1_[Ramazzottius_varieornatus]:0.004133);
