# Supplementary material for: The Evolution of Temperature and Desiccation-Related Protein Families in Tardigrada Reveals a Complex Acquisition of Extremotolerance
Source: Genome Biol Evol. 2023 Nov 29;16(1):evad217. doi: 10.1093/gbe/evad217 (PMC10799326; doi:10.1093/gbe/evad217)
Supplement: evad217_Supplementary_Data [file evad217_supplementary_data.zip › SupplementalInformation/SupplementalInformation/MAHS_Complete/MAHS.csRCFV.txt]

character RCFV values:
csRCFV(A)	0.0159132847358061
csRCFV(V)	0.022108355434809
csRCFV(L)	0.0173342149231361
csRCFV(I)	0.0139603925276375
csRCFV(P)	0.0162750591347389
csRCFV(M)	0.00965944137862357
csRCFV(F)	0.0110516727000611
csRCFV(W)	0.00406464411786838
csRCFV(G)	0.0184908380599586
csRCFV(S)	0.0169821120695272
csRCFV(T)	0.0158381008883177
csRCFV(C)	0.0119948421083869
csRCFV(N)	0.0139354835247487
csRCFV(Q)	0.0159957183966508
csRCFV(Y)	0.0104295283532574
csRCFV(D)	0.00981641135820556
csRCFV(E)	0.0223381162538229
csRCFV(K)	0.027410854707729
csRCFV(R)	0.0243038171333724
csRCFV(H)	0.0120214543820247
