# Supplementary material for: The Evolution of Temperature and Desiccation-Related Protein Families in Tardigrada Reveals a Complex Acquisition of Extremotolerance
Source: Genome Biol Evol. 2023 Nov 29;16(1):evad217. doi: 10.1093/gbe/evad217 (PMC10799326; doi:10.1093/gbe/evad217)
Supplement: evad217_Supplementary_Data [file evad217_supplementary_data.zip › SupplementalInformation/SupplementalInformation/MAHS_Complete/MAHS.Frequencies.txt]

NAME	Freq(A)	Freq(V)	Freq(L)	Freq(I)	Freq(P)	Freq(M)	Freq(F)	Freq(W)	Freq(G)	Freq(S)	Freq(T)	Freq(C)	Freq(N)	Freq(Q)	Freq(Y)	Freq(D)	Freq(E)	Freq(K)	Freq(R)	Freq(H)
OP822050_Macrobiotus_sp_1_MAHS	0.100719424460432	0.0719424460431655	0.0647482014388489	0.0287769784172662	0.0287769784172662	0.0359712230215827	0.0503597122302158	0	0.0719424460431655	0.115107913669065	0.0287769784172662	0.0287769784172662	0.0215827338129496	0.0647482014388489	0.0215827338129496	0.0359712230215827	0.0647482014388489	0.079136690647482	0.0575539568345324	0.0287769784172662
OP822051_Macrobiotus_sp_3_MAHS	0.0754716981132075	0.0754716981132075	0.0817610062893082	0.050314465408805	0.0566037735849057	0.0188679245283019	0.0566037735849057	0.00628930817610063	0.0628930817610063	0.113207547169811	0.050314465408805	0.0188679245283019	0.0251572327044025	0.0440251572327044	0.0377358490566038	0.0440251572327044	0.0691823899371069	0.0566037735849057	0.0314465408805031	0.0251572327044025
OP822052_Paramacrobiotus_areolatus_1_MAHS	0.135922330097087	0.087378640776699	0.0679611650485437	0.0194174757281553	0.058252427184466	0.00970873786407767	0.0485436893203883	0	0.087378640776699	0.0776699029126214	0.029126213592233	0	0.029126213592233	0.0485436893203883	0.029126213592233	0.0388349514563107	0.0776699029126214	0.0776699029126214	0.0679611650485437	0.00970873786407767
GAU93178_1_hypothetical_protein_RvY_05157_1_[Ramazzottius_varieornatus]	0.0838509316770186	0.0962732919254658	0.0714285714285714	0.0217391304347826	0.0590062111801242	0.031055900621118	0.0372670807453416	0.0062111801242236	0.0527950310559006	0.118012422360248	0.0559006211180124	0.0248447204968944	0.0403726708074534	0.0590062111801242	0.0124223602484472	0.0434782608695652	0.0559006211180124	0.062111801242236	0.0527950310559006	0.015527950310559
A0A1D1V3Z0_2_RecName_Full_Mitochondrial_abundant_heat_soluble_protein_Short_MAHS_Flags_Precursor	0.0974576271186441	0.105932203389831	0.0508474576271186	0.0211864406779661	0.0635593220338983	0.0338983050847458	0.0296610169491525	0	0.0635593220338983	0.110169491525424	0.0466101694915254	0	0.0550847457627119	0.0677966101694915	0.0127118644067797	0.0508474576271186	0.0635593220338983	0.0635593220338983	0.0593220338983051	0.00423728813559322
OQV22286_1_hypothetical_protein_BV898_03788_partial_Hypsibius_dujardini	0.109022556390977	0.0413533834586466	0.075187969924812	0.0488721804511278	0.0526315789473684	0.0150375939849624	0.0338345864661654	0.0037593984962406	0.075187969924812	0.12406015037594	0.0300751879699248	0.0037593984962406	0.056390977443609	0.0413533834586466	0.0112781954887218	0.0639097744360902	0.0639097744360902	0.0789473684210526	0.0526315789473684	0.018796992481203
OP822053_Milnesium_sp_1_MAHS_like	0.1125	0.0375	0.1125	0.0375	0.0125	0.0375	0.025	0	0.025	0.0875	0.075	0.0375	0.05	0.075	0.0375	0.0375	0.0125	0.0125	0.125	0.05
OP822054_Milnesium_sugiura_1_MAHS_like	0.1125	0.0375	0.1125	0.0375	0.0125	0.0375	0.025	0	0.025	0.0875	0.075	0.0375	0.05	0.075	0.0375	0.0375	0.0125	0.0125	0.125	0.05
OP822055_Milnesium_tardigrada_1_MAHS_like	0.087719298245614	0.087719298245614	0.105263157894737	0.0350877192982456	0.0350877192982456	0.0526315789473684	0.0350877192982456	0	0.0350877192982456	0.087719298245614	0.0526315789473684	0.0175438596491228	0.087719298245614	0.105263157894737	0.0175438596491228	0.0350877192982456	0.0175438596491228	0	0.105263157894737	0
OP822048_Acutuncus_antarcticus_3_MAHS	0.0595238095238095	0.0595238095238095	0.0833333333333333	0.0595238095238095	0.0238095238095238	0.0238095238095238	0.0595238095238095	0.0119047619047619	0.0476190476190476	0.130952380952381	0.0357142857142857	0	0.0357142857142857	0.0595238095238095	0.0476190476190476	0.0119047619047619	0.0357142857142857	0.119047619047619	0.0714285714285714	0.0238095238095238
OP822049_Hypsibius_examplaris_1_MAHS	0.0897435897435897	0.0384615384615385	0.102564102564103	0.0769230769230769	0.0384615384615385	0.0256410256410256	0.0512820512820513	0.0128205128205128	0.0256410256410256	0.141025641025641	0.0128205128205128	0.0128205128205128	0.0384615384615385	0.102564102564103	0.0256410256410256	0.0128205128205128	0.0256410256410256	0.0769230769230769	0.0641025641025641	0.0256410256410256
Mean_Freq_Across_Taxa	0.0967664786700345	0.0671869372670889	0.0843722695953978	0.0397128433512032	0.0401080975379397	0.0292383466820642	0.0411057672182069	0.00372592377471268	0.0520094803776182	0.108447704385159	0.044724546679994	0.0165103085825762	0.0445099724131634	0.0675294838893503	0.0264237408649937	0.0374436198788084	0.045351762080092	0.0580908686193538	0.0738640545537296	0.0228777935785137
