# Supplementary material for: The Evolution of Temperature and Desiccation-Related Protein Families in Tardigrada Reveals a Complex Acquisition of Extremotolerance
Source: Genome Biol Evol. 2023 Nov 29;16(1):evad217. doi: 10.1093/gbe/evad217 (PMC10799326; doi:10.1093/gbe/evad217)
Supplement: evad217_Supplementary_Data [file evad217_supplementary_data.zip › SupplementalInformation/SupplementalInformation/MAHS_Complete/MAHS.fst]

>OP822050_Macrobiotus_sp_1_MAHS
------------------------------------------------------------
-----------------------SVCCGFCLHFSMSSGANCLQIV---------------
-----------------------------SSFSLGEMSARAGAVMHGLQEQIKVMSGITA
--PSLITSDGVMLFSKYDKFDK--TAQQKQYPTVADK--SEKSSQKYPAVAEEEHSAKLG
LKQNGGEANEAAKRAREFV-----------------------------------------
------------------------------------RRRPRLFVQVHRD-----------
---------------------------
>OP822051_Macrobiotus_sp_3_MAHS
------------------------------------------------------------
---------------------------KHRFLITFQRMLSDVSSLTSWPLNSFLYENTSL
QNGS-------------------------PLLNVSEIPAQIGAVVHGVQEQLKIVMGISA
--PSLITPEGFVYYG--EKIDK--TSAQKEYPTVSEEVHSASKKGAKPED----------
-----DAASQAAKRAREFV----SAFGTDCVLMFLLHFIY--------------------
------------------------------------FCVSDEPSDCTYGPRG--------
---------------------------
>OP822052_Paramacrobiotus_areolatus_1_MAHS
------------------------------------------------------------
------------------------------------------------------------
-NSS-------------------------PSRNLGELPARFGAVVQGIQQQMKILAGVNA
--PGLVTPEGFVFYT--DKLD---KDTRKEYPAVADEVHSARLQGLKPES----------
-----GEASEAAKRAKEFVSAAY-------------------------------------
------------------------------------KRGSFAVR----------------
---------------------------
>GAU93178_1_hypothetical_protein_RvY_05157_1_[Ramazzottius_varieornatus]
MFASWPPCSCSFSSLTDSCFFTQHSLVAVLESHDWKPVGCLEKVKTIRKCSKVMCFSVLT
QGAALYIRCRHHLLTLQLLSCEPTSTMSRYLLRDVQAVLRGVRKVAESSLKLETEKVSLR
LGDFRSQPSLRSVPASLTSRS--------QAFSLQEIAARAGVVLRGVQQQFRNVTGVNA
-APVVAFDNGSVLYS--ERIHS--QSSQKQAPTTVPT--GSVSNSPQPE-----------
-----GKANEAAERAKQFMNPPVAPMDPVDKNEFVAMPEMGRSNGNGENKQAADFMKNQG
DTDMDSQYAPDSSKNTKSVPTKEIVAEDGSMSIEDIKKATQVTPGVAVKNEGV-------
---------------------------
>A0A1D1V3Z0_2_RecName_Full_Mitochondrial_abundant_heat_soluble_protein_Short_MAHS_Flags_Precursor
------------------------------------------------------------
--------------------------MSRYLLRDVQAVLRGVRKVAESSLKLETEKVSLR
LGDFRSQPSLRSVPASLTSRS--------QAFSLQEIAARAGVVLRGVQQQFRNVTGVNA
-APVVAFDNGSVLYS--ERIHS--QSSQKQAPTTVPT--GSVSNSPQPE-----------
-----GKANEAAERAKQFMNPPVAPMDPVDKNEFVAMPEMGRSNGNGENKQAADFMKNQG
DTDMDSQYAPDSSKNTKSVPTKEIVAEDGSMSIEDIKKATQVTPGVAVKNEGV-------
---------------------------
>OQV22286_1_hypothetical_protein_BV898_03788_partial_Hypsibius_dujardini
------------------------------------------------------------
--------------------------MAKYLLHDMQAMLRGIKQVAQISLKIQAAEINER
VCQSSLRPRWSNLASSSASSPASSSSPR-SSFNVQEIASRAGAVLRGLEEQVKIVAGIQA
PAPILAFDNGFTLYS--DKIGSAQNRATRDHPTTADI--DDENGHGKPE-----------
-----GEAGKAAKRAEKFMNPPVAPLDESDVSVLANNSLEGDDSHNLKNFNNGSLDAAEA
EGKEETSHLKQDRFSKDSKKTFIDSGGDNLFRPENLKKISKRFYSSLAGSGGGDGRKPSS
AKPVILPTVEKQT--------------
>OP822053_Milnesium_sp_1_MAHS_like
------------------------------------------------------------
--------------------------MSRYLLNDMEGIIRGLRSVATNA-----------
-----------------------------AALHRTDLSTRLQNCTFAAQSSNAV------
--PSLLRQM---------------QVRRATHHCYAQITHCRSFLRKYDQ-----------
------------------------------------------------------------
------------------------------------------------------------
---------------------------
>OP822054_Milnesium_sugiura_1_MAHS_like
------------------------------------------------------------
--------------------------MSRYLLNDMEGIIRGLRSVATNA-----------
-----------------------------AALHRTDLSTRLQNCTFAAQSSNAV------
--PSLLRQM---------------QVRRATHHCYAQITHCRSFLRKYDQ-----------
------------------------------------------------------------
------------------------------------------------------------
---------------------------
>OP822055_Milnesium_tardigrada_1_MAHS_like
------------------------------------------------------------
--------------------------MSRYLLSDMEGIIRGLRNVAQNA-----------
-----------------------------ANFQRTDLSARLQNCTFAPQTSNVV------
--PSVLRQM---------------QV----------------------------------
------------------------------------------------------------
------------------------------------------------------------
---------------------------
>OP822048_Acutuncus_antarcticus_3_MAHS
------------------------------------------------------------
--------------------------MARYLLHDIRAILRGVKKVAETGFKYQTEELSQR
LSSSSLRPLAQNVFSSATK-----------------------------------------
------------------------NSSQVGFWKKKSG--HYR------------------
------------------------------------------------------------
-------------------------------IFFIVQMPNSIKYKK--------------
---------------------------
>OP822049_Hypsibius_examplaris_1_MAHS
------------------------------------------------------------
--------------------------MAKYLLHDIQAMLRGIKQVAQIGFKIQAEEINHR
VCQSSLRPLAQQWKNNFAS-----------------------------------------
------------------------SST-------KSA--PFQ------------------
------------------------------------------------------------
-------------------------------VSFSLLLISKRRYSPS-------------
---------------------------
