# Supplementary material for: The Evolution of Temperature and Desiccation-Related Protein Families in Tardigrada Reveals a Complex Acquisition of Extremotolerance
Source: Genome Biol Evol. 2023 Nov 29;16(1):evad217. doi: 10.1093/gbe/evad217 (PMC10799326; doi:10.1093/gbe/evad217)
Supplement: evad217_Supplementary_Data [file evad217_supplementary_data.zip › SupplementalInformation/SupplementalInformation/MAHS_Complete/MAHS.ncsRCFV.txt]

character nRCFV values:
ncsRCFV(A)	0.00313051159124285
ncsRCFV(V)	0.00434922544911534
ncsRCFV(L)	0.00341004146176509
ncsRCFV(I)	0.00274633247325325
ncsRCFV(P)	0.00320168099266291
ncsRCFV(M)	0.00190023579058269
ncsRCFV(F)	0.00217411992964073
ncsRCFV(W)	0.000799609617782629
ncsRCFV(G)	0.00363757601523007
ncsRCFV(S)	0.00334077467726194
ncsRCFV(T)	0.00311572118750509
ncsRCFV(C)	0.00235966319203368
ncsRCFV(N)	0.00274143229559889
ncsRCFV(Q)	0.00314672820114253
ncsRCFV(Y)	0.0020517297304185
ncsRCFV(D)	0.00193111542032079
ncsRCFV(E)	0.00439442472249465
ncsRCFV(K)	0.00539234983933521
ncsRCFV(R)	0.00478112360273901
ncsRCFV(H)	0.00236489844248483
