# Supplementary material for: The Evolution of Temperature and Desiccation-Related Protein Families in Tardigrada Reveals a Complex Acquisition of Extremotolerance
Source: Genome Biol Evol. 2023 Nov 29;16(1):evad217. doi: 10.1093/gbe/evad217 (PMC10799326; doi:10.1093/gbe/evad217)
Supplement: evad217_Supplementary_Data [file evad217_supplementary_data.zip › SupplementalInformation/SupplementalInformation/MAHS_Complete/MAHS.ntRCFV.txt]

ntRCFV values:
OP822050_Macrobiotus_sp_1_MAHS	0.00216191994498231
OP822051_Macrobiotus_sp_3_MAHS	0.00238110050787569
OP822052_Paramacrobiotus_areolatus_1_MAHS	0.00346803146017361
GAU93178_1_hypothetical_protein_RvY_05157_1_[Ramazzottius_varieornatus]	0.00202137894189344
A0A1D1V3Z0_2_RecName_Full_Mitochondrial_abundant_heat_soluble_protein_Short_MAHS_Flags_Precursor	0.00256972769396167
OQV22286_1_hypothetical_protein_BV898_03788_partial_Hypsibius_dujardini	0.00296117487344813
OP822053_Milnesium_sp_1_MAHS_like	0.00404737009985043
OP822054_Milnesium_sugiura_1_MAHS_like	0.00404737009985043
OP822055_Milnesium_tardigrada_1_MAHS_like	0.0036610015618516
OP822048_Acutuncus_antarcticus_3_MAHS	0.0029901193878205
OP822049_Hypsibius_examplaris_1_MAHS	0.00322391747622806
