# Supplementary material for: The Evolution of Temperature and Desiccation-Related Protein Families in Tardigrada Reveals a Complex Acquisition of Extremotolerance
Source: Genome Biol Evol. 2023 Nov 29;16(1):evad217. doi: 10.1093/gbe/evad217 (PMC10799326; doi:10.1093/gbe/evad217)
Supplement: evad217_Supplementary_Data [file evad217_supplementary_data.zip › SupplementalInformation/SupplementalInformation/MAHS_Complete/MAHS.phy]

11 387
OP822050_Macrobiotus_sp_1_MAHS	-----------------------------------------------------------------------------------SVCCGFCLHFSMSSGANCLQIV--------------------------------------------SSFSLGEMSARAGAVMHGLQEQIKVMSGITA--PSLITSDGVMLFSKYDKFDK--TAQQKQYPTVADK--SEKSSQKYPAVAEEEHSAKLGLKQNGGEANEAAKRAREFV-----------------------------------------------------------------------------RRRPRLFVQVHRD--------------------------------------
OP822051_Macrobiotus_sp_3_MAHS	---------------------------------------------------------------------------------------KHRFLITFQRMLSDVSSLTSWPLNSFLYENTSLQNGS-------------------------PLLNVSEIPAQIGAVVHGVQEQLKIVMGISA--PSLITPEGFVYYG--EKIDK--TSAQKEYPTVSEEVHSASKKGAKPED---------------DAASQAAKRAREFV----SAFGTDCVLMFLLHFIY--------------------------------------------------------FCVSDEPSDCTYGPRG-----------------------------------
OP822052_Paramacrobiotus_areolatus_1_MAHS	-------------------------------------------------------------------------------------------------------------------------NSS-------------------------PSRNLGELPARFGAVVQGIQQQMKILAGVNA--PGLVTPEGFVFYT--DKLD---KDTRKEYPAVADEVHSARLQGLKPES---------------GEASEAAKRAKEFVSAAY-------------------------------------------------------------------------KRGSFAVR-------------------------------------------
GAU93178_1_hypothetical_protein_RvY_05157_1_[Ramazzottius_varieornatus]	MFASWPPCSCSFSSLTDSCFFTQHSLVAVLESHDWKPVGCLEKVKTIRKCSKVMCFSVLTQGAALYIRCRHHLLTLQLLSCEPTSTMSRYLLRDVQAVLRGVRKVAESSLKLETEKVSLRLGDFRSQPSLRSVPASLTSRS--------QAFSLQEIAARAGVVLRGVQQQFRNVTGVNA-APVVAFDNGSVLYS--ERIHS--QSSQKQAPTTVPT--GSVSNSPQPE----------------GKANEAAERAKQFMNPPVAPMDPVDKNEFVAMPEMGRSNGNGENKQAADFMKNQGDTDMDSQYAPDSSKNTKSVPTKEIVAEDGSMSIEDIKKATQVTPGVAVKNEGV----------------------------------
A0A1D1V3Z0_2_RecName_Full_Mitochondrial_abundant_heat_soluble_protein_Short_MAHS_Flags_Precursor	--------------------------------------------------------------------------------------MSRYLLRDVQAVLRGVRKVAESSLKLETEKVSLRLGDFRSQPSLRSVPASLTSRS--------QAFSLQEIAARAGVVLRGVQQQFRNVTGVNA-APVVAFDNGSVLYS--ERIHS--QSSQKQAPTTVPT--GSVSNSPQPE----------------GKANEAAERAKQFMNPPVAPMDPVDKNEFVAMPEMGRSNGNGENKQAADFMKNQGDTDMDSQYAPDSSKNTKSVPTKEIVAEDGSMSIEDIKKATQVTPGVAVKNEGV----------------------------------
OQV22286_1_hypothetical_protein_BV898_03788_partial_Hypsibius_dujardini	--------------------------------------------------------------------------------------MAKYLLHDMQAMLRGIKQVAQISLKIQAAEINERVCQSSLRPRWSNLASSSASSPASSSSPR-SSFNVQEIASRAGAVLRGLEEQVKIVAGIQAPAPILAFDNGFTLYS--DKIGSAQNRATRDHPTTADI--DDENGHGKPE----------------GEAGKAAKRAEKFMNPPVAPLDESDVSVLANNSLEGDDSHNLKNFNNGSLDAAEAEGKEETSHLKQDRFSKDSKKTFIDSGGDNLFRPENLKKISKRFYSSLAGSGGGDGRKPSSAKPVILPTVEKQT--------------
OP822053_Milnesium_sp_1_MAHS_like	--------------------------------------------------------------------------------------MSRYLLNDMEGIIRGLRSVATNA----------------------------------------AALHRTDLSTRLQNCTFAAQSSNAV--------PSLLRQM---------------QVRRATHHCYAQITHCRSFLRKYDQ--------------------------------------------------------------------------------------------------------------------------------------------------------------
OP822054_Milnesium_sugiura_1_MAHS_like	--------------------------------------------------------------------------------------MSRYLLNDMEGIIRGLRSVATNA----------------------------------------AALHRTDLSTRLQNCTFAAQSSNAV--------PSLLRQM---------------QVRRATHHCYAQITHCRSFLRKYDQ--------------------------------------------------------------------------------------------------------------------------------------------------------------
OP822055_Milnesium_tardigrada_1_MAHS_like	--------------------------------------------------------------------------------------MSRYLLSDMEGIIRGLRNVAQNA----------------------------------------ANFQRTDLSARLQNCTFAPQTSNVV--------PSVLRQM---------------QV-------------------------------------------------------------------------------------------------------------------------------------------------------------------------------------
OP822048_Acutuncus_antarcticus_3_MAHS	--------------------------------------------------------------------------------------MARYLLHDIRAILRGVKKVAETGFKYQTEELSQRLSSSSLRPLAQNVFSSATK-----------------------------------------------------------------NSSQVGFWKKKSG--HYR-------------------------------------------------------------------------------------------------------------IFFIVQMPNSIKYKK-----------------------------------------
OP822049_Hypsibius_examplaris_1_MAHS	--------------------------------------------------------------------------------------MAKYLLHDIQAMLRGIKQVAQIGFKIQAEEINHRVCQSSLRPLAQQWKNNFAS-----------------------------------------------------------------SST-------KSA--PFQ-------------------------------------------------------------------------------------------------------------VSFSLLLISKRRYSPS----------------------------------------
