# Supplementary material for: The Evolution of Temperature and Desiccation-Related Protein Families in Tardigrada Reveals a Complex Acquisition of Extremotolerance
Source: Genome Biol Evol. 2023 Nov 29;16(1):evad217. doi: 10.1093/gbe/evad217 (PMC10799326; doi:10.1093/gbe/evad217)
Supplement: evad217_Supplementary_Data [file evad217_supplementary_data.zip › SupplementalInformation/SupplementalInformation/MAHS_Complete/MAHS_ML/MAHS.fas.contree]

(OP822050_Macrobiotus_sp_1_MAHS:0.5962958012,(OP822051_Macrobiotus_sp_3_MAHS:0.6319762764,OP822052_Paramacrobiotus_areolatus_1_MAHS:0.2852260563)95:0.4187185610,((((GAU93178_1_hypothetical_protein_RvY_05157_1__Ramazzottius_varieornatus_:0.0000029030,A0A1D1V3Z0_2_RecName_Full_Mitochondrial_abundant_heat_soluble_protein_Short_MAHS_Flags_Precursor:0.0000022636)93:0.0483452549,GAU93179_1_hypothetical_protein_RvY_05157_2__Ramazzottius_varieornatus_:0.0000022569)96:1.0542344226,(((OQV22286_1_hypothetical_protein_BV898_03788_partial_Hypsibius_dujardini:0.0000027712,OQV22287_1_hypothetical_protein_BV898_03788_partial_Hypsibius_dujardini:0.0000022636)52:0.0000027712,OQV22288_1_hypothetical_protein_BV898_03788_partial_Hypsibius_dujardini:0.0000022636)79:0.1178889281,(OP822048_Acutuncus_antarcticus_3_MAHS:0.8151837177,OP822049_Hypsibius_examplaris_1_MAHS:0.0967040624)73:0.4456621660)65:0.3836847175)50:0.0459082424,((OP822053_Milnesium_sp_1_MAHS_like:0.0000022636,OP822054_Milnesium_sugiura_1_MAHS_like:0.0000022636)92:0.2118736597,OP822055_Milnesium_tardigrada_1_MAHS_like:0.0510272566)100:1.9653451291)87:0.5513818502);
