# Supplementary material for: The Evolution of Temperature and Desiccation-Related Protein Families in Tardigrada Reveals a Complex Acquisition of Extremotolerance
Source: Genome Biol Evol. 2023 Nov 29;16(1):evad217. doi: 10.1093/gbe/evad217 (PMC10799326; doi:10.1093/gbe/evad217)
Supplement: evad217_Supplementary_Data [file evad217_supplementary_data.zip › SupplementalInformation/SupplementalInformation/MAHS_Complete/MAHS_ML/MAHS.fas.iqtree]

IQ-TREE 2.2.2.3 COVID-edition built May  3 2023

Input file name: MAHS.fas
Type of analysis: ModelFinder + tree reconstruction + ultrafast bootstrap (1000 replicates)
Random seed number: 121482

REFERENCES
----------

To cite IQ-TREE please use:

Bui Quang Minh, Heiko A. Schmidt, Olga Chernomor, Dominik Schrempf,
Michael D. Woodhams, Arndt von Haeseler, and Robert Lanfear (2020)
IQ-TREE 2: New models and efficient methods for phylogenetic inference
in the genomic era. Mol. Biol. Evol., in press.
https://doi.org/10.1093/molbev/msaa015

To cite ModelFinder please use: 

Subha Kalyaanamoorthy, Bui Quang Minh, Thomas KF Wong, Arndt von Haeseler,
and Lars S Jermiin (2017) ModelFinder: Fast model selection for
accurate phylogenetic estimates. Nature Methods, 14:587–589.
https://doi.org/10.1038/nmeth.4285

Since you used ultrafast bootstrap (UFBoot) please also cite: 

Diep Thi Hoang, Olga Chernomor, Arndt von Haeseler, Bui Quang Minh,
and Le Sy Vinh (2018) UFBoot2: Improving the ultrafast bootstrap
approximation. Mol. Biol. Evol., 35:518–522.
https://doi.org/10.1093/molbev/msx281

SEQUENCE ALIGNMENT
------------------

Input data: 14 sequences with 387 amino-acid sites
Number of constant sites: 147 (= 37.9845% of all sites)
Number of invariant (constant or ambiguous constant) sites: 147 (= 37.9845% of all sites)
Number of parsimony informative sites: 178
Number of distinct site patterns: 293

ModelFinder
-----------

Best-fit model according to BIC: VT+G4

List of models sorted by BIC scores: 

Model                  LogL         AIC      w-AIC        AICc     w-AICc         BIC      w-BIC
VT+G4             -3230.838    6513.676 +   0.0538    6517.576 +     0.28    6616.595 +    0.778
VT+R2             -3229.366    6512.731 +   0.0863    6516.943 +    0.384    6619.609 +    0.172
VT+I+G4           -3231.124    6516.247 -   0.0149    6520.459 +   0.0662    6623.125 -   0.0297
VT+I+R2           -3229.145    6514.289 -   0.0396    6518.825 +     0.15    6625.125 -   0.0109
Q.mammal+G4       -3235.478    6522.957 - 0.000519    6526.857 -   0.0027    6625.876 -  0.00751
VT+R3             -3228.691    6515.382 -   0.0229    6520.255 +   0.0733    6630.176 - 0.000874
Q.mammal+I+G4     -3235.738    6525.475 - 0.000147    6529.687 - 0.000656    6632.353 - 0.000294
Q.pfam+G4         -3238.947    6529.894 - 1.62e-05    6533.794 - 8.42e-05    6632.813 - 0.000234
Q.pfam+R2         -3236.187    6526.374 - 9.41e-05    6530.585 - 0.000419    6633.251 - 0.000188
WAG+G4            -3239.293    6530.587 - 1.14e-05    6534.487 - 5.95e-05    6633.506 - 0.000165
Q.mammal+R2       -3236.668    6527.336 - 5.81e-05    6531.548 - 0.000259    6634.214 - 0.000116
PMB+G4            -3239.996    6531.992 - 5.67e-06    6535.892 - 2.95e-05    6634.911 - 8.19e-05
WAG+R2            -3237.429    6528.858 - 2.72e-05    6533.070 - 0.000121    6635.735 - 5.42e-05
Q.mammal+I+R2     -3235.839    6527.679 -  4.9e-05    6532.215 - 0.000185    6638.515 - 1.35e-05
PMB+R2            -3239.151    6532.302 - 4.85e-06    6536.514 - 2.16e-05    6639.179 - 9.69e-06
Q.pfam+I+R2       -3236.193    6528.385 - 3.44e-05    6532.922 -  0.00013    6639.221 - 9.49e-06
Q.pfam+I+G4       -3239.241    6532.482 - 4.44e-06    6536.693 - 1.98e-05    6639.359 - 8.86e-06
Q.pfam+R3         -3233.284    6524.568 - 0.000232    6529.442 - 0.000742    6639.362 - 8.85e-06
WAG+I+G4          -3239.504    6533.007 - 3.41e-06    6537.219 - 1.52e-05    6639.885 - 6.81e-06
Q.mammal+R3       -3233.966    6525.931 - 0.000117    6530.805 - 0.000375    6640.726 - 4.47e-06
WAG+R3            -3234.108    6526.215 - 0.000102    6531.089 - 0.000325    6641.010 - 3.88e-06
PMB+I+G4          -3240.209    6534.418 - 1.68e-06    6538.630 -  7.5e-06    6641.296 - 3.36e-06
WAG+I+R2          -3237.275    6530.550 - 1.17e-05    6535.086 - 4.41e-05    6641.386 - 3.22e-06
Q.insect+G4       -3243.705    6539.409 - 1.39e-07    6543.309 - 7.23e-07    6642.328 - 2.01e-06
JTTDCMut+G4       -3244.015    6540.031 - 1.02e-07    6543.931 -  5.3e-07    6642.950 - 1.47e-06
JTT+G4            -3244.339    6540.678 - 7.37e-08    6544.578 - 3.83e-07    6643.597 - 1.06e-06
PMB+I+R2          -3238.680    6533.359 - 2.86e-06    6537.896 - 1.08e-05    6644.195 - 7.89e-07
LG+G4             -3245.197    6542.394 - 3.12e-08    6546.294 - 1.62e-07    6645.313 - 4.51e-07
LG+R2             -3242.459    6538.919 - 1.78e-07    6543.131 -  7.9e-07    6645.796 - 3.55e-07
JTTDCMut+R2       -3242.851    6539.702 -  1.2e-07    6543.914 - 5.34e-07    6646.580 -  2.4e-07
JTT+R2            -3243.053    6540.105 - 9.81e-08    6544.317 - 4.37e-07    6646.983 - 1.96e-07
Q.insect+R2       -3243.278    6540.556 - 7.83e-08    6544.767 - 3.49e-07    6647.433 - 1.56e-07
Q.insect+I+G4     -3243.915    6541.831 - 4.14e-08    6546.043 - 1.84e-07    6648.708 - 8.27e-08
PMB+R3            -3238.206    6534.412 - 1.69e-06    6539.286 -  5.4e-06    6649.206 - 6.44e-08
JTTDCMut+I+G4     -3244.390    6542.779 - 2.58e-08    6546.991 - 1.15e-07    6649.657 - 5.15e-08
JTT+I+G4          -3244.640    6543.280 - 2.01e-08    6547.492 - 8.93e-08    6650.157 - 4.01e-08
LG+R3             -3238.960    6535.920 - 7.95e-07    6540.794 - 2.54e-06    6650.714 - 3.03e-08
Q.bird+G4         -3248.148    6548.296 - 1.63e-09    6552.196 -  8.5e-09    6651.215 - 2.36e-08
Q.plant+G4        -3248.169    6548.338 -  1.6e-09    6552.238 - 8.32e-09    6651.257 - 2.31e-08
LG+I+R2           -3242.453    6540.907 - 6.57e-08    6545.443 - 2.49e-07    6651.742 - 1.81e-08
LG+I+G4           -3245.469    6544.938 - 8.76e-09    6549.149 -  3.9e-08    6651.815 - 1.75e-08
JTTDCMut+I+R2     -3242.640    6541.280 - 5.45e-08    6545.816 - 2.06e-07    6652.116 -  1.5e-08
Q.insect+R3       -3239.885    6537.769 - 3.15e-07    6542.643 - 1.01e-06    6652.564 -  1.2e-08
JTT+I+R2          -3242.897    6541.793 - 4.22e-08    6546.330 -  1.6e-07    6652.629 - 1.16e-08
Q.insect+I+R2     -3243.076    6542.152 - 3.52e-08    6546.689 - 1.33e-07    6652.988 - 9.73e-09
Blosum62+G4       -3249.226    6550.453 - 5.55e-10    6554.353 - 2.89e-09    6653.372 - 8.03e-09
Q.plant+R2        -3246.520    6547.040 - 3.06e-09    6551.252 - 1.36e-08    6653.918 - 6.11e-09
JTTDCMut+R3       -3241.106    6540.211 -  9.3e-08    6545.085 - 2.97e-07    6655.006 - 3.55e-09
JTT+R3            -3241.217    6540.435 - 8.32e-08    6545.309 - 2.66e-07    6655.229 - 3.17e-09
LG+I+R3           -3238.946    6537.893 - 2.97e-07    6543.118 - 7.95e-07    6656.646 - 1.56e-09
Q.bird+I+G4       -3248.399    6550.797 - 4.68e-10    6555.009 - 2.08e-09    6657.675 - 9.34e-10
Q.plant+I+G4      -3248.469    6550.938 - 4.36e-10    6555.149 - 1.94e-09    6657.815 - 8.71e-10
Blosum62+R2       -3248.562    6551.124 - 3.97e-10    6555.335 - 1.77e-09    6658.001 - 7.93e-10
Q.yeast+G4        -3252.022    6556.043 - 3.39e-11    6559.943 - 1.77e-10    6658.962 - 4.91e-10
Q.plant+I+R2      -3246.265    6548.529 - 1.45e-09    6553.066 -  5.5e-09    6659.365 - 4.01e-10
Blosum62+I+G4     -3249.423    6552.845 - 1.68e-10    6557.057 - 7.48e-10    6659.723 - 3.35e-10
Q.plant+R3        -3244.106    6546.212 - 4.63e-09    6551.086 - 1.48e-08    6661.006 - 1.77e-10
Q.bird+R2         -3250.275    6554.550 - 7.16e-11    6558.762 - 3.19e-10    6661.427 - 1.43e-10
Blosum62+I+R2     -3248.259    6552.517 - 1.98e-10    6557.054 - 7.49e-10    6663.353 - 5.46e-11
Q.bird+I+R2       -3248.557    6553.114 - 1.47e-10    6557.650 - 5.56e-10    6663.950 - 4.05e-11
Q.yeast+R2        -3251.812    6557.624 - 1.54e-11    6561.836 - 6.85e-11    6664.502 - 3.08e-11
Q.yeast+I+G4      -3252.160    6558.320 - 1.09e-11    6562.532 - 4.84e-11    6665.198 - 2.17e-11
Q.bird+R3         -3246.297    6550.594 - 5.18e-10    6555.468 - 1.65e-09    6665.389 - 1.97e-11
Q.yeast+R3        -3247.580    6553.160 - 1.43e-10    6558.034 - 4.59e-10    6667.954 - 5.47e-12
Blosum62+R3       -3247.899    6553.797 - 1.04e-10    6558.671 - 3.34e-10    6668.591 - 3.98e-12
Q.yeast+I+R2      -3251.411    6558.821 - 8.46e-12    6563.357 -  3.2e-11    6669.657 - 2.34e-12
cpREV+G4          -3259.023    6570.046 - 3.09e-14    6573.946 - 1.61e-13    6672.965 - 4.47e-13
cpREV+R2          -3256.552    6567.103 - 1.35e-13    6571.315 - 5.99e-13    6673.981 - 2.69e-13
cpREV+I+G4        -3259.160    6572.320 - 9.91e-15    6576.532 - 4.41e-14    6679.198 - 1.98e-14
cpREV+I+R2        -3256.570    6569.141 - 4.86e-14    6573.677 - 1.84e-13    6679.976 - 1.34e-14
cpREV+R3          -3255.867    6569.735 - 3.61e-14    6574.609 - 1.15e-13    6684.529 - 1.38e-15
LG                -3268.602    6587.204 - 5.81e-18    6590.805 - 3.51e-17    6686.164 - 6.08e-16
DCMut+G4          -3266.525    6585.049 - 1.71e-17    6588.949 - 8.88e-17    6687.968 - 2.47e-16
Dayhoff+G4        -3266.649    6585.298 - 1.51e-17    6589.198 - 7.84e-17    6688.217 - 2.18e-16
LG+I              -3267.563    6587.126 - 6.04e-18    6591.026 - 3.14e-17    6690.046 - 8.73e-17
DCMut+R2          -3264.916    6583.832 - 3.14e-17    6588.044 -  1.4e-16    6690.710 - 6.26e-17
Dayhoff+R2        -3265.074    6584.148 - 2.68e-17    6588.360 - 1.19e-16    6691.025 - 5.35e-17
VT+F+G4           -3211.494    6512.988 +   0.0759    6525.129 -  0.00641    6691.117 - 5.11e-17
VT+F+R2           -3209.807    6511.615 +    0.151    6524.333 -  0.00954    6693.703 -  1.4e-17
Q.pfam+F+G4       -3212.927    6515.854 -   0.0181    6527.995 -  0.00153    6693.984 - 1.22e-17
DCMut+I+G4        -3266.824    6587.647 - 4.66e-18    6591.859 - 2.07e-17    6694.525 -  9.3e-18
Q.pfam+F+R2       -3210.390    6512.779 +   0.0842    6525.497 -  0.00533    6694.867 - 7.84e-18
DCMut+R3          -3261.062    6580.123 -    2e-16    6584.997 - 6.41e-16    6694.918 - 7.64e-18
Dayhoff+I+G4      -3267.035    6588.070 - 3.77e-18    6592.282 - 1.68e-17    6694.947 - 7.53e-18
Dayhoff+R3        -3261.133    6580.265 - 1.87e-16    6585.139 - 5.97e-16    6695.060 - 7.12e-18
DCMut+I+R2        -3264.833    6585.667 - 1.25e-17    6590.203 - 4.74e-17    6696.503 - 3.46e-18
Dayhoff+I+R2      -3265.060    6586.120 - 9.99e-18    6590.656 - 3.78e-17    6696.956 - 2.76e-18
VT+F+I+G4         -3211.819    6515.638 -   0.0202    6528.356 -  0.00128    6697.726 - 1.88e-18
VT+F+I+R2         -3209.677    6513.354 +   0.0632    6526.664 -  0.00298    6699.400 - 8.12e-19
Q.pfam+F+R3       -3207.180    6510.360 +    0.282    6524.278 -  0.00981    6700.365 - 5.01e-19
Q.pfam+F+I+G4     -3213.235    6518.471 -  0.00489    6531.189 -  0.00031    6700.559 - 4.55e-19
PMB+F+G4          -3216.299    6522.599 - 0.000621    6534.739 - 5.25e-05    6700.728 - 4.18e-19
Q.pfam+F+I+R2     -3210.357    6514.714 -    0.032    6528.024 -  0.00151    6700.760 - 4.12e-19
WAG+F+G4          -3216.476    6522.952 -  0.00052    6535.093 -  4.4e-05    6701.081 - 3.51e-19
rtREV+F+G4        -3216.782    6523.563 - 0.000383    6535.704 - 3.24e-05    6701.693 - 2.58e-19
LG+F+G4           -3217.580    6525.160 - 0.000173    6537.301 - 1.46e-05    6703.289 - 1.16e-19
PMB+F+R2          -3214.625    6521.249 -  0.00122    6533.967 - 7.72e-05    6703.337 - 1.13e-19
WAG+F+R2          -3214.794    6521.587 -  0.00103    6534.305 - 6.52e-05    6703.675 - 9.58e-20
rtREV+F+R2        -3215.066    6522.131 - 0.000785    6534.849 - 4.97e-05    6704.219 -  7.3e-20
Blosum62+F+G4     -3218.233    6526.465 - 8.99e-05    6538.606 - 7.59e-06    6704.594 - 6.05e-20
VT+F+R3           -3209.308    6514.615 -   0.0336    6528.533 -  0.00117    6704.620 - 5.97e-20
LG+F+R2           -3215.765    6523.529 -  0.00039    6536.247 - 2.47e-05    6705.617 - 3.63e-20
rtREV+G4          -3276.075    6604.150 - 1.21e-21    6608.050 - 6.32e-21    6707.069 - 1.76e-20
PMB+F+I+G4        -3216.536    6525.071 -  0.00018    6537.789 - 1.14e-05    6707.159 - 1.68e-20
WAG+F+I+G4        -3216.770    6525.540 - 0.000143    6538.257 - 9.04e-06    6707.627 - 1.33e-20
rtREV+F+I+G4      -3217.082    6526.164 - 0.000104    6538.882 - 6.61e-06    6708.251 - 9.72e-21
rtREV+F+R3        -3211.224    6518.449 -  0.00495    6532.366 - 0.000172    6708.453 - 8.79e-21
Blosum62+F+R2     -3217.197    6526.393 - 9.32e-05    6539.111 -  5.9e-06    6708.481 - 8.67e-21
rtREV+R2          -3274.002    6602.004 - 3.55e-21    6606.215 - 1.58e-20    6708.881 -  7.1e-21
PMB+F+I+R2        -3214.491    6522.982 - 0.000513    6536.291 - 2.41e-05    6709.028 - 6.59e-21
LG+F+R3           -3211.662    6519.324 -  0.00319    6533.241 - 0.000111    6709.329 - 5.67e-21
WAG+F+I+R2        -3214.681    6523.362 - 0.000424    6536.672 -    2e-05    6709.408 - 5.45e-21
LG+F+I+G4         -3217.976    6527.952 - 4.27e-05    6540.670 - 2.71e-06    6710.039 - 3.98e-21
rtREV+F+I+R2      -3215.001    6524.001 - 0.000308    6537.311 - 1.45e-05    6710.047 - 3.96e-21
LG+F+I+R2         -3215.550    6525.100 - 0.000178    6538.409 - 8.38e-06    6711.146 - 2.29e-21
Blosum62+F+I+G4   -3218.539    6529.078 - 2.43e-05    6541.796 - 1.54e-06    6711.166 - 2.26e-21
rtREV+R3          -3270.097    6598.194 - 2.39e-20    6603.068 - 7.63e-20    6712.989 -  9.1e-22
rtREV+I+G4        -3276.256    6606.512 - 3.73e-22    6610.723 - 1.66e-21    6713.389 - 7.45e-22
WAG+F+R3          -3213.766    6523.532 - 0.000389    6537.449 - 1.35e-05    6713.537 - 6.92e-22
Blosum62+F+I+R2   -3217.038    6528.076 - 4.02e-05    6541.386 - 1.89e-06    6714.122 - 5.16e-22
PMB+F+R3          -3214.270    6524.539 - 0.000235    6538.457 - 8.18e-06    6714.544 - 4.18e-22
rtREV+I+R2        -3273.874    6603.747 - 1.49e-21    6608.284 - 5.62e-21    6714.583 -  4.1e-22
JTTDCMut+F+G4     -3224.052    6538.103 - 2.67e-07    6550.244 - 2.25e-08    6716.233 -  1.8e-22
JTT+F+G4          -3224.245    6538.491 -  2.2e-07    6550.632 - 1.86e-08    6716.620 - 1.48e-22
cpREV+F+G4        -3225.230    6540.460 - 8.21e-08    6552.601 - 6.94e-09    6718.589 - 5.53e-23
Q.insect+F+G4     -3225.329    6540.657 - 7.44e-08    6552.798 - 6.29e-09    6718.787 - 5.01e-23
Blosum62+F+R3     -3216.779    6529.559 - 1.91e-05    6543.476 - 6.65e-07    6719.563 -  3.4e-23
Q.yeast+F+G4      -3225.991    6541.983 - 3.84e-08    6554.123 - 3.24e-09    6720.112 - 2.58e-23
JTTDCMut+F+R2     -3223.119    6538.238 -  2.5e-07    6550.955 - 1.58e-08    6720.325 - 2.32e-23
JTT+F+R2          -3223.274    6538.548 - 2.14e-07    6551.266 - 1.35e-08    6720.636 - 1.99e-23
cpREV+F+R2        -3223.616    6539.233 - 1.52e-07    6551.950 - 9.61e-09    6721.320 - 1.41e-23
JTTDCMut+F+I+G4   -3224.468    6540.937 - 6.47e-08    6553.654 -  4.1e-09    6723.024 - 6.02e-24
JTT+F+I+G4        -3224.576    6541.151 - 5.81e-08    6553.869 - 3.68e-09    6723.239 - 5.41e-24
Q.insect+F+R2     -3224.647    6541.294 - 5.42e-08    6554.011 - 3.43e-09    6723.381 - 5.04e-24
Q.yeast+F+R2      -3224.975    6541.950 -  3.9e-08    6554.668 - 2.47e-09    6724.038 - 3.63e-24
cpREV+F+I+G4      -3225.414    6542.829 - 2.51e-08    6555.547 - 1.59e-09    6724.917 - 2.34e-24
Q.insect+F+I+G4   -3225.606    6543.212 - 2.07e-08    6555.930 - 1.31e-09    6725.300 - 1.93e-24
JTTDCMut+F+I+R2   -3222.726    6539.452 - 1.36e-07    6552.762 -  6.4e-09    6725.498 - 1.75e-24
JTT+F+I+R2        -3222.835    6539.670 - 1.22e-07    6552.979 - 5.74e-09    6725.716 - 1.57e-24
Q.yeast+F+I+G4    -3226.238    6544.476 -  1.1e-08    6557.193 - 6.98e-10    6726.563 - 1.03e-24
Q.mammal+F+G4     -3229.463    6548.925 - 1.19e-09    6561.066 - 1.01e-10    6727.055 - 8.03e-25
cpREV+F+I+R2      -3223.535    6541.071 - 6.05e-08    6554.381 - 2.85e-09    6727.117 - 7.78e-25
Q.yeast+F+I+R2    -3223.827    6541.654 - 4.52e-08    6554.963 - 2.13e-09    6727.700 - 5.82e-25
Q.yeast+F+R3      -3220.941    6537.882 - 2.98e-07    6551.799 - 1.04e-08    6727.886 -  5.3e-25
Q.insect+F+I+R2   -3223.986    6541.971 - 3.86e-08    6555.281 - 1.82e-09    6728.017 - 4.96e-25
Q.insect+F+R3     -3221.124    6538.247 - 2.48e-07    6552.164 - 8.63e-09    6728.252 - 4.41e-25
JTT+F+R3          -3221.217    6538.435 - 2.26e-07    6552.352 - 7.86e-09    6728.439 - 4.02e-25
JTTDCMut+F+R3     -3221.385    6538.770 - 1.91e-07    6552.687 - 6.65e-09    6728.774 -  3.4e-25
cpREV+F+R3        -3222.840    6541.680 - 4.46e-08    6555.598 - 1.55e-09    6731.685 - 7.93e-26
Q.plant+F+G4      -3232.646    6555.292 - 4.94e-11    6567.432 - 4.18e-12    6733.421 - 3.33e-26
Q.mammal+F+I+G4   -3229.799    6551.598 - 3.13e-10    6564.316 - 1.98e-11    6733.686 - 2.92e-26
Q.mammal+F+R2     -3230.129    6552.259 - 2.25e-10    6564.976 - 1.43e-11    6734.346 -  2.1e-26
Q.plant+F+R2      -3230.797    6553.594 - 1.16e-10    6566.311 - 7.31e-12    6735.681 - 1.08e-26
FLU+G4            -3291.350    6634.700 - 2.82e-28    6638.600 - 1.47e-27    6737.619 - 4.08e-27
Q.mammal+F+I+R2   -3229.408    6552.817 -  1.7e-10    6566.126 - 8.02e-12    6738.863 - 2.19e-27
Q.plant+F+I+G4    -3232.997    6557.995 - 1.28e-11    6570.713 -  8.1e-13    6740.083 - 1.19e-27
Q.plant+F+I+R2    -3230.084    6554.168 - 8.67e-11    6567.478 - 4.08e-12    6740.214 - 1.11e-27
Q.mammal+F+R3     -3227.533    6551.066 - 4.09e-10    6564.983 - 1.42e-11    6741.070 - 7.27e-28
Q.plant+F+R3      -3228.101    6552.201 - 2.32e-10    6566.119 - 8.05e-12    6742.206 - 4.12e-28
FLU+I+G4          -3291.658    6637.317 - 7.63e-29    6641.528 -  3.4e-28    6744.194 - 1.52e-28
FLU+R3            -3287.362    6632.724 - 7.58e-28    6637.598 - 2.42e-27    6747.518 - 2.89e-29
Q.bird+F+G4       -3240.023    6570.046 - 3.09e-14    6582.186 - 2.61e-15    6748.175 - 2.08e-29
FLU+R2            -3293.927    6641.854 - 7.89e-30    6646.065 - 3.51e-29    6748.731 - 1.58e-29
DCMut+F+G4        -3242.668    6575.336 - 2.19e-15    6587.477 - 1.85e-16    6753.465 - 1.48e-30
Dayhoff+F+G4      -3242.772    6575.544 - 1.98e-15    6587.685 - 1.67e-16    6753.674 - 1.33e-30
FLU+I+R2          -3293.575    6643.150 - 4.13e-30    6647.686 - 1.56e-29    6753.986 - 1.14e-30
Q.bird+F+I+G4     -3240.283    6572.565 - 8.77e-15    6585.283 - 5.55e-16    6754.653 - 8.16e-31
mtInv+F+G4        -3243.396    6576.792 - 1.06e-15    6588.933 - 8.95e-17    6754.921 - 7.14e-31
DCMut+F+R2        -3241.385    6574.770 - 2.91e-15    6587.488 - 1.84e-16    6756.858 - 2.71e-31
Dayhoff+F+R2      -3241.569    6575.138 - 2.42e-15    6587.855 - 1.53e-16    6757.225 - 2.26e-31
Q.bird+F+R2       -3241.743    6575.486 - 2.04e-15    6588.204 - 1.29e-16    6757.574 - 1.89e-31
DCMut+F+I+G4      -3242.964    6577.929 -    6e-16    6590.646 -  3.8e-17    6760.016 - 5.59e-32
Dayhoff+F+I+G4    -3243.123    6578.245 - 5.12e-16    6590.963 - 3.24e-17    6760.333 - 4.77e-32
Q.bird+F+I+R2     -3240.162    6574.323 - 3.64e-15    6587.633 - 1.71e-16    6760.369 - 4.68e-32
mtInv+F+R2        -3243.256    6578.513 - 4.48e-16    6591.230 - 2.84e-17    6760.600 - 4.17e-32
mtInv+F+R3        -3237.372    6570.745 - 2.18e-14    6584.662 - 7.57e-16    6760.749 - 3.87e-32
DCMut+F+R3        -3237.686    6571.372 - 1.59e-14    6585.289 - 5.54e-16    6761.376 - 2.83e-32
Dayhoff+F+R3      -3237.723    6571.446 - 1.53e-14    6585.363 - 5.33e-16    6761.450 - 2.73e-32
Q.bird+F+R3       -3237.773    6571.545 - 1.46e-14    6585.462 - 5.08e-16    6761.549 -  2.6e-32
mtInv+F+I+G4      -3243.733    6579.467 - 2.78e-16    6592.185 - 1.76e-17    6761.554 - 2.59e-32
DCMut+F+I+R2      -3241.213    6576.426 - 1.27e-15    6589.735 - 5.99e-17    6762.472 - 1.64e-32
Dayhoff+F+I+R2    -3241.328    6576.655 - 1.13e-15    6589.965 - 5.34e-17    6762.701 - 1.46e-32
mtREV+F+R2        -3244.456    6580.913 - 1.35e-16    6593.630 - 8.55e-18    6763.000 - 1.26e-32
mtMet+F+G4        -3248.487    6586.973 - 6.52e-18    6599.114 - 5.51e-19    6765.102 - 4.39e-33
mtInv+F+I+R2      -3242.730    6579.461 - 2.79e-16    6592.771 - 1.31e-17    6765.507 - 3.59e-33
FLU+F+G4          -3249.736    6589.472 - 1.87e-18    6601.612 - 1.58e-19    6767.601 - 1.26e-33
mtREV+F+I+R2      -3244.500    6583.000 - 4.75e-17    6596.310 - 2.24e-18    6769.046 - 6.11e-34
mtREV+F+G4        -3250.560    6591.120 -  8.2e-19    6603.261 - 6.93e-20    6769.249 - 5.52e-34
mtREV+F+R3        -3241.734    6579.467 - 2.78e-16    6593.384 - 9.67e-18    6769.471 - 4.94e-34
mtMet+F+I+G4      -3248.742    6589.484 - 1.86e-18    6602.201 - 1.18e-19    6771.571 - 1.73e-34
mtMet+F+R3        -3242.835    6581.671 - 9.24e-17    6595.588 - 3.21e-18    6771.675 - 1.64e-34
mtMet+F+R2        -3248.858    6589.715 - 1.66e-18    6602.433 - 1.05e-19    6771.803 - 1.54e-34
FLU+F+I+G4        -3250.036    6592.072 -  5.1e-19    6604.790 - 3.23e-20    6774.159 - 4.74e-35
FLU+F+R2          -3250.326    6592.652 - 3.81e-19    6605.369 - 2.41e-20    6774.739 - 3.55e-35
mtMet+F+I+R2      -3247.612    6589.224 - 2.12e-18    6602.534 - 9.97e-20    6775.270 - 2.72e-35
mtREV+F+I+G4      -3250.803    6593.606 - 2.37e-19    6606.324 -  1.5e-20    6775.694 -  2.2e-35
FLU+F+R3          -3245.580    6587.160 - 5.94e-18    6601.077 - 2.06e-19    6777.164 - 1.06e-35
FLU+F+I+R2        -3250.046    6594.092 - 1.86e-19    6607.402 - 8.74e-21    6780.138 - 2.39e-36
mtZOA+F+G4        -3256.049    6602.098 - 3.39e-21    6614.239 - 2.86e-22    6780.228 - 2.28e-36
HIVb+F+G4         -3257.269    6604.538 -    1e-21    6616.679 - 8.45e-23    6782.667 - 6.74e-37
HIVb+F+R2         -3255.270    6602.540 - 2.72e-21    6615.257 - 1.72e-22    6784.627 - 2.53e-37
mtZOA+F+R3        -3250.073    6596.146 - 6.64e-20    6610.064 - 2.31e-21    6786.151 - 1.18e-37
mtZOA+F+I+G4      -3256.291    6604.582 - 9.79e-22    6617.299 -  6.2e-23    6786.669 - 9.11e-38
HIVb+G4           -3316.748    6685.496 - 2.63e-39    6689.396 - 1.37e-38    6788.415 - 3.81e-38
HIVb+R2           -3313.893    6681.786 - 1.68e-38    6685.998 - 7.49e-38    6788.663 - 3.36e-38
HIVb+F+I+R2       -3254.538    6603.076 - 2.08e-21    6616.385 - 9.79e-23    6789.121 - 2.67e-38
HIVb+F+I+G4       -3257.581    6607.162 - 2.69e-22    6619.880 - 1.71e-23    6789.250 - 2.51e-38
HIVb+F+R3         -3251.896    6599.791 - 1.07e-20    6613.709 - 3.73e-22    6789.796 - 1.91e-38
mtZOA+F+R2        -3258.796    6609.592 - 7.99e-23    6622.310 - 5.06e-24    6791.680 - 7.44e-39
mtVer+F+G4        -3262.854    6615.708 - 3.76e-24    6627.849 - 3.17e-25    6793.837 - 2.53e-39
HIVb+I+R2         -3313.663    6683.327 - 7.79e-39    6687.863 - 2.95e-38    6794.163 - 2.15e-39
HIVb+I+G4         -3317.061    6688.123 - 7.08e-40    6692.335 - 3.15e-39    6795.000 - 1.41e-39
HIVb+R3           -3311.472    6680.944 - 2.56e-38    6685.818 -  8.2e-38    6795.738 - 9.78e-40
mtVer+F+R2        -3261.460    6614.919 - 5.57e-24    6627.637 - 3.53e-25    6797.007 - 5.18e-40
mtZOA+F+I+R2      -3258.710    6611.420 - 3.21e-23    6624.730 - 1.51e-24    6797.466 - 4.12e-40
mtVer+F+I+G4      -3263.151    6618.303 - 1.03e-24    6631.020 -  6.5e-26    6800.390 - 9.55e-41
mtVer+F+R3        -3257.481    6610.962 - 4.03e-23    6624.879 -  1.4e-24    6800.967 - 7.16e-41
mtVer+F+I+R2      -3261.079    6616.158 -    3e-24    6629.468 - 1.41e-25    6802.204 - 3.86e-41
mtART+F+G4        -3275.203    6640.407 - 1.63e-29    6652.548 - 1.37e-30    6818.536 -  1.1e-44
FLAVI+F+G4        -3275.220    6640.441 -  1.6e-29    6652.581 - 1.35e-30    6818.570 - 1.08e-44
FLAVI+F+R2        -3273.176    6638.351 - 4.55e-29    6651.069 - 2.88e-30    6820.439 - 4.23e-45
FLAVI+F+I+R2      -3271.737    6637.473 - 7.05e-29    6650.783 - 3.32e-30    6823.519 - 9.07e-46
mtART+F+R3        -3269.452    6634.905 - 2.55e-28    6648.822 - 8.86e-30    6824.909 - 4.53e-46
mtART+F+I+G4      -3275.418    6642.837 - 4.83e-30    6655.554 - 3.06e-31    6824.924 - 4.49e-46
FLAVI+F+I+G4      -3275.455    6642.910 - 4.65e-30    6655.628 - 2.95e-31    6824.998 - 4.33e-46
mtMAM+F+G4        -3278.751    6647.502 - 4.69e-31    6659.643 - 3.96e-32    6825.631 - 3.16e-46
FLAVI+F+R3        -3271.249    6638.497 - 4.23e-29    6652.415 - 1.47e-30    6828.502 - 7.51e-47
mtART+F+R2        -3278.033    6648.066 - 3.53e-31    6660.784 - 2.24e-32    6830.154 - 3.29e-47
mtMAM+F+I+G4      -3278.997    6649.993 - 1.35e-31    6662.711 - 8.54e-33    6832.081 - 1.25e-47
mtMAM+F+R3        -3273.337    6642.673 - 5.24e-30    6656.590 - 1.82e-31    6832.677 - 9.31e-48
mtMAM+F+R2        -3279.429    6650.858 - 8.75e-32    6663.575 - 5.54e-33    6832.945 - 8.14e-48
mtMAM+F+I+R2      -3278.081    6650.163 - 1.24e-31    6663.473 - 5.83e-33    6836.209 - 1.59e-48
mtART+F+I+R2      -3278.082    6650.163 - 1.24e-31    6663.473 - 5.83e-33    6836.209 - 1.59e-48
FLAVI+G4          -3341.605    6735.210 - 4.22e-50    6739.110 - 2.19e-49    6838.129 -  6.1e-49
FLAVI+R2          -3340.392    6734.785 - 5.22e-50    6738.996 - 2.32e-49    6841.662 - 1.04e-49
FLAVI+I+R2        -3338.769    6733.539 - 9.73e-50    6738.075 - 3.68e-49    6844.374 - 2.69e-50
FLAVI+I+G4        -3341.946    6737.892 -  1.1e-50    6742.104 - 4.91e-50    6844.769 -  2.2e-50
FLAVI+R3          -3338.195    6734.390 - 6.36e-50    6739.264 - 2.03e-49    6849.185 - 2.42e-51
HIVw+F+G4         -3295.115    6680.231 - 3.66e-38    6692.372 - 3.09e-39    6858.360 - 2.47e-53
HIVw+F+I+G4       -3295.426    6682.852 - 9.87e-39    6695.570 - 6.25e-40    6864.940 - 9.19e-55
HIVw+F+R2         -3297.040    6686.081 - 1.97e-39    6698.799 - 1.24e-40    6868.169 - 1.83e-55
HIVw+F+R3         -3292.691    6681.383 - 2.06e-38    6695.300 - 7.15e-40    6871.387 - 3.66e-56
HIVw+F+I+R2       -3296.063    6686.126 - 1.92e-39    6699.436 - 9.05e-41    6872.172 - 2.47e-56
HIVw+G4           -3398.049    6848.098 - 1.29e-74    6851.998 - 6.73e-74    6951.017 - 1.87e-73
HIVw+I+G4         -3398.359    6850.718 - 3.49e-75    6854.929 - 1.55e-74    6957.595 - 6.97e-75
HIVw+R2           -3401.012    6856.025 - 2.46e-76    6860.237 - 1.09e-75    6962.902 - 4.91e-76
HIVw+R3           -3396.035    6850.071 - 4.82e-75    6854.945 - 1.54e-74    6964.865 - 1.84e-76
HIVw+I+R2         -3400.354    6856.707 - 1.75e-76    6861.243 - 6.61e-76    6967.543 - 4.82e-77
mtZOA+G4          -3410.617    6873.233 - 4.51e-80    6877.133 - 2.34e-79    6976.152 - 6.51e-79
mtZOA+I+G4        -3410.848    6875.697 - 1.31e-80    6879.908 - 5.85e-80    6982.574 - 2.63e-80
mtZOA+R3          -3406.643    6871.285 - 1.19e-79    6876.159 - 3.82e-79    6986.079 - 4.55e-81
mtZOA+R2          -3416.455    6886.911 - 4.83e-83    6891.122 - 2.15e-82    6993.788 - 9.64e-83
mtZOA+I+R2        -3416.340    6888.681 - 1.99e-83    6893.217 - 7.54e-83    6999.517 -  5.5e-84
mtMet+G4          -3426.844    6905.688 - 4.04e-87    6909.588 -  2.1e-86    7008.607 - 5.84e-86
mtMet+I+G4        -3427.189    6908.377 - 1.05e-87    6912.589 - 4.69e-87    7015.255 -  2.1e-87
mtMet+R3          -3422.732    6903.463 - 1.23e-86    6908.337 - 3.93e-86    7018.257 - 4.69e-88
mtMet+R2          -3432.459    6918.919 - 5.41e-90    6923.131 - 2.41e-89    7025.796 - 1.08e-89
mtMet+I+R2        -3431.845    6919.689 - 3.68e-90    6924.226 - 1.39e-89    7030.525 - 1.02e-90
mtREV+G4          -3440.705    6933.411 - 3.86e-93    6937.311 - 2.01e-92    7036.330 - 5.58e-92
mtREV+R2          -3438.264    6930.528 - 1.63e-92    6934.740 - 7.26e-92    7037.405 - 3.26e-92
mtREV+R3          -3433.102    6924.204 - 3.85e-91    6929.078 - 1.23e-90    7038.998 - 1.47e-92
mtREV+I+G4        -3440.989    6935.978 - 1.07e-93    6940.190 - 4.76e-93    7042.855 - 2.13e-93
mtREV+I+R2        -3438.099    6932.198 - 7.08e-93    6936.734 - 2.68e-92    7043.034 - 1.95e-93
mtInv+G4          -3450.883    6953.765 - 1.47e-97    6957.665 - 7.63e-97    7056.684 - 2.12e-96
mtInv+I+G4        -3451.271    6956.542 - 3.66e-98    6960.754 - 1.63e-97    7063.420 - 7.31e-98
mtART+G4          -3454.705    6961.410 - 3.21e-99    6965.310 - 1.67e-98    7064.329 - 4.64e-98
mtInv+R3          -3446.617    6951.234 -  5.2e-97    6956.108 - 1.66e-96    7066.029 - 1.98e-98
mtInv+R2          -3453.944    6961.888 - 2.53e-99    6966.099 - 1.13e-98    7068.765 - 5.05e-99
mtART+I+G4        -3454.885    6963.770 - 9.86e-100    6967.982 - 4.39e-99    7070.648 - 1.97e-99
mtInv+I+R2        -3454.001    6964.003 - 8.78e-100    6968.539 - 3.32e-99    7074.839 - 2.42e-100
mtART+R3          -3451.977    6961.953 - 2.45e-99    6966.827 - 7.82e-99    7076.748 - 9.33e-101
mtVer+G4          -3464.236    6980.472 - 2.33e-103    6984.372 - 1.21e-102    7083.391 - 3.37e-102
mtART+R2          -3461.884    6977.768 -   9e-103    6981.980 - 4.01e-102    7084.646 - 1.8e-102
mtVer+I+G4        -3464.539    6983.077 - 6.33e-104    6987.289 - 2.82e-103    7089.955 - 1.26e-103
mtART+I+R2        -3462.004    6980.007 - 2.94e-103    6984.544 - 1.11e-102    7090.843 - 8.11e-104
mtVer+R3          -3461.746    6981.491 - 1.4e-103    6986.365 - 4.47e-103    7096.286 - 5.34e-105
mtVer+R2          -3470.711    6995.423 - 1.32e-106    6999.635 - 5.88e-106    7102.300 - 2.64e-106
mtVer+I+R2        -3468.991    6993.982 - 2.71e-106    6998.519 - 1.03e-105    7104.818 - 7.49e-107
mtMAM+G4          -3483.057    7018.113 - 1.56e-111    7022.013 - 8.12e-111    7121.032 - 2.26e-110
mtMAM+I+G4        -3483.297    7020.594 - 4.52e-112    7024.806 - 2.01e-111    7127.471 - 9.02e-112
mtMAM+R3          -3482.314    7022.628 - 1.63e-112    7027.502 - 5.22e-112    7137.422 - 6.23e-114
mtMAM+R2          -3493.904    7041.809 - 1.12e-116    7046.020 - 4.97e-116    7148.686 - 2.23e-116
mtMAM+I+R2        -3491.958    7039.916 - 2.88e-116    7044.452 - 1.09e-115    7150.751 - 7.94e-117

AIC, w-AIC   : Akaike information criterion scores and weights.
AICc, w-AICc : Corrected AIC scores and weights.
BIC, w-BIC   : Bayesian information criterion scores and weights.

Plus signs denote the 95% confidence sets.
Minus signs denote significant exclusion.

SUBSTITUTION PROCESS
--------------------

Model of substitution: VT+G4

State frequencies: (model)

Model of rate heterogeneity: Gamma with 4 categories
Gamma shape alpha: 2.8061

 Category  Relative_rate  Proportion
  1         0.3737         0.2500
  2         0.7202         0.2500
  3         1.0814         0.2500
  4         1.8248         0.2500
Relative rates are computed as MEAN of the portion of the Gamma distribution falling in the category.

MAXIMUM LIKELIHOOD TREE
-----------------------

Log-likelihood of the tree: -3230.7941 (s.e. 114.1960)
Unconstrained log-likelihood (without tree): -2120.6044
Number of free parameters (#branches + #model parameters): 26
Akaike information criterion (AIC) score: 6513.5883
Corrected Akaike information criterion (AICc) score: 6517.4883
Bayesian information criterion (BIC) score: 6616.5073

Total tree length (sum of branch lengths): 7.7236
Sum of internal branch lengths: 4.8692 (63.0426% of tree length)

WARNING: 1 near-zero internal branches (<0.0026) should be treated with caution
         Such branches are denoted by '**' in the figure below

NOTE: Tree is UNROOTED although outgroup taxon 'OP822050_Macrobiotus_sp_1_MAHS' is drawn at root
Numbers in parentheses are  ultrafast bootstrap support (%)

+------------OP822050_Macrobiotus_sp_1_MAHS
|
|        +------------OP822051_Macrobiotus_sp_3_MAHS
+--------| (95)
|        +-----OP822052_Paramacrobiotus_areolatus_1_MAHS
|
|                                        +**GAU93178_1_hypothetical_protein_RvY_05157_1__Ramazzottius_varieornatus_
|                                     +--| (93)
|                                     |  +**A0A1D1V3Z0_2_RecName_Full_Mitochondrial_abundant_heat_soluble_protein_Short_MAHS_Flags_Precursor
|              +----------------------| (96)
|              |                      +**GAU93179_1_hypothetical_protein_RvY_05157_2__Ramazzottius_varieornatus_
|           +--| (50)
|           |  |             +**OQV22286_1_hypothetical_protein_BV898_03788_partial_Hypsibius_dujardini
|           |  |          +**| (52)
|           |  |          |  +**OQV22287_1_hypothetical_protein_BV898_03788_partial_Hypsibius_dujardini
|           |  |       +--| (79)
|           |  |       |  +**OQV22288_1_hypothetical_protein_BV898_03788_partial_Hypsibius_dujardini
|           |  +-------| (65)
|           |          |        +----------------OP822048_Acutuncus_antarcticus_3_MAHS
|           |          +--------| (73)
|           |                   +--OP822049_Hypsibius_examplaris_1_MAHS
+-----------| (87)
            |                                              +**OP822053_Milnesium_sp_1_MAHS_like
            |                                          +---| (92)
            |                                          |   +**OP822054_Milnesium_sugiura_1_MAHS_like
            +------------------------------------------| (100)
                                                       +--OP822055_Milnesium_tardigrada_1_MAHS_like

Tree in newick format:

(OP822050_Macrobiotus_sp_1_MAHS:0.5963114775,(OP822051_Macrobiotus_sp_3_MAHS:0.6319442002,OP822052_Paramacrobiotus_areolatus_1_MAHS:0.2851867060)95:0.4184537975,((((GAU93178_1_hypothetical_protein_RvY_05157_1__Ramazzottius_varieornatus_:0.0000010000,A0A1D1V3Z0_2_RecName_Full_Mitochondrial_abundant_heat_soluble_protein_Short_MAHS_Flags_Precursor:0.0000010000)93:0.0483487976,GAU93179_1_hypothetical_protein_RvY_05157_2__Ramazzottius_varieornatus_:0.0000027485)96:1.0542097430,(((OQV22286_1_hypothetical_protein_BV898_03788_partial_Hypsibius_dujardini:0.0000010000,OQV22287_1_hypothetical_protein_BV898_03788_partial_Hypsibius_dujardini:0.0000010000)52:0.0000010000,OQV22288_1_hypothetical_protein_BV898_03788_partial_Hypsibius_dujardini:0.0000010000)79:0.1176492670,(OP822048_Acutuncus_antarcticus_3_MAHS:0.8155521603,OP822049_Hypsibius_examplaris_1_MAHS:0.0966943618)73:0.4460594151)65:0.3841778082)50:0.0415302027,((OP822053_Milnesium_sp_1_MAHS_like:0.0000010000,OP822054_Milnesium_sugiura_1_MAHS_like:0.0000010000)92:0.2147427004,OP822055_Milnesium_tardigrada_1_MAHS_like:0.0480027753)100:1.9693631930)87:0.5553758933);

CONSENSUS TREE
--------------

Consensus tree is constructed from 1000 bootstrap trees
Log-likelihood of consensus tree: -3230.797041
Robinson-Foulds distance between ML tree and consensus tree: 0

Branches with support >0.000000% are kept (extended consensus)
Branch lengths are optimized by maximum likelihood on original alignment
Numbers in parentheses are bootstrap supports (%)

+------------OP822050_Macrobiotus_sp_1_MAHS
|
|        +------------OP822051_Macrobiotus_sp_3_MAHS
+--------| (95)
|        +-----OP822052_Paramacrobiotus_areolatus_1_MAHS
|
|                                        +--GAU93178_1_hypothetical_protein_RvY_05157_1__Ramazzottius_varieornatus_
|                                     +--| (93)
|                                     |  +--A0A1D1V3Z0_2_RecName_Full_Mitochondrial_abundant_heat_soluble_protein_Short_MAHS_Flags_Precursor
|              +----------------------| (96)
|              |                      +--GAU93179_1_hypothetical_protein_RvY_05157_2__Ramazzottius_varieornatus_
|           +--| (50)
|           |  |             +--OQV22286_1_hypothetical_protein_BV898_03788_partial_Hypsibius_dujardini
|           |  |          +--| (52)
|           |  |          |  +--OQV22287_1_hypothetical_protein_BV898_03788_partial_Hypsibius_dujardini
|           |  |       +--| (79)
|           |  |       |  +--OQV22288_1_hypothetical_protein_BV898_03788_partial_Hypsibius_dujardini
|           |  +-------| (65)
|           |          |        +----------------OP822048_Acutuncus_antarcticus_3_MAHS
|           |          +--------| (73)
|           |                   +--OP822049_Hypsibius_examplaris_1_MAHS
+-----------| (87)
            |                                              +--OP822053_Milnesium_sp_1_MAHS_like
            |                                          +---| (92)
            |                                          |   +--OP822054_Milnesium_sugiura_1_MAHS_like
            +------------------------------------------| (100)
                                                       +--OP822055_Milnesium_tardigrada_1_MAHS_like


Consensus tree in newick format: 

(OP822050_Macrobiotus_sp_1_MAHS:0.5962958012,(OP822051_Macrobiotus_sp_3_MAHS:0.6319762764,OP822052_Paramacrobiotus_areolatus_1_MAHS:0.2852260563)95:0.4187185610,((((GAU93178_1_hypothetical_protein_RvY_05157_1__Ramazzottius_varieornatus_:0.0000029030,A0A1D1V3Z0_2_RecName_Full_Mitochondrial_abundant_heat_soluble_protein_Short_MAHS_Flags_Precursor:0.0000022636)93:0.0483452549,GAU93179_1_hypothetical_protein_RvY_05157_2__Ramazzottius_varieornatus_:0.0000022569)96:1.0542344226,(((OQV22286_1_hypothetical_protein_BV898_03788_partial_Hypsibius_dujardini:0.0000027712,OQV22287_1_hypothetical_protein_BV898_03788_partial_Hypsibius_dujardini:0.0000022636)52:0.0000027712,OQV22288_1_hypothetical_protein_BV898_03788_partial_Hypsibius_dujardini:0.0000022636)79:0.1178889281,(OP822048_Acutuncus_antarcticus_3_MAHS:0.8151837177,OP822049_Hypsibius_examplaris_1_MAHS:0.0967040624)73:0.4456621660)65:0.3836847175)50:0.0459082424,((OP822053_Milnesium_sp_1_MAHS_like:0.0000022636,OP822054_Milnesium_sugiura_1_MAHS_like:0.0000022636)92:0.2118736597,OP822055_Milnesium_tardigrada_1_MAHS_like:0.0510272566)100:1.9653451291)87:0.5513818502);

ALISIM COMMAND
--------------
To simulate an alignment of the same length as the original alignment, using the tree and model parameters estimated from this analysis, you can use the following command:

--alisim simulated_MSA -t MAHS.fas.treefile -m "VT+G4{2.80608}" --length 387

To mimic the alignment used to produce this analysis, i.e. simulate an alignment of the same length as the original alignment, using the tree and model parameters estimated from this analysis *and* copying the same gap positions as the original alignment, you can use the following command:

iqtree -s MAHS.fas --alisim mimicked_MSA

To simulate any number of alignments in either of the two commandlines above, use the --num-alignments options, for example mimic 100 alignments you would use the command line:

iqtree -s MAHS.fas --alisim mimicked_MSA --num-alignments 100

For more information on using AliSim, please visit: www.iqtree.org/doc/AliSim

TIME STAMP
----------

Date and time: Sun Aug 20 14:57:13 2023
Total CPU time used: 56.161031 seconds (0h:0m:56s)
Total wall-clock time used: 57.25457358 seconds (0h:0m:57s)
