# Supplementary material for: The Evolution of Temperature and Desiccation-Related Protein Families in Tardigrada Reveals a Complex Acquisition of Extremotolerance
Source: Genome Biol Evol. 2023 Nov 29;16(1):evad217. doi: 10.1093/gbe/evad217 (PMC10799326; doi:10.1093/gbe/evad217)
Supplement: evad217_Supplementary_Data [file evad217_supplementary_data.zip › SupplementalInformation/SupplementalInformation/MAHS_Complete/MAHS_ML/MAHS.fas.log]

IQ-TREE MPI multicore version 2.2.2.3 COVID-edition for Linux 64-bit built May  3 2023
Developed by Bui Quang Minh, James Barbetti, Nguyen Lam Tung,
Olga Chernomor, Heiko Schmidt, Dominik Schrempf, Michael Woodhams, Ly Trong Nhan.

Host:    c1-4 (AVX512, FMA3, 188 GB RAM)
Command: iqtree2-mpi -s MAHS.fas -st AA -m TESTNEW -madd LG4M,C10,EX2,EHO,UL2,EX_EHO -bb 1000
Seed:    121482 (Using SPRNG - Scalable Parallel Random Number Generator)
Time:    Sun Aug 20 14:54:22 2023
Kernel:  AVX+FMA - 1 threads (2 CPU cores detected)
MPI:     1 processes

HINT: Use -nt option to specify number of threads because your CPU has 2 cores!
HINT: -nt AUTO will automatically determine the best number of threads to use.

Reading alignment file MAHS.fas ... Fasta format detected
Reading fasta file: done in 0.00052754 secs
Alignment most likely contains protein sequences
Constructing alignment: done in 0.000839422 secs using 47.89% CPU
Alignment has 14 sequences with 387 columns, 293 distinct patterns
178 parsimony-informative, 62 singleton sites, 147 constant sites
WARNING: Some sequence names are changed as follows:
GAU93178_1_hypothetical_protein_RvY_05157_1_[Ramazzottius_varieornatus] -> GAU93178_1_hypothetical_protein_RvY_05157_1__Ramazzottius_varieornatus_
GAU93179_1_hypothetical_protein_RvY_05157_2_[Ramazzottius_varieornatus] -> GAU93179_1_hypothetical_protein_RvY_05157_2__Ramazzottius_varieornatus_

                                                                                                  Gap/Ambiguity  Composition  p-value
Analyzing sequences: done in 2.29916e-05 secs using 91.34% CPU
   1  OP822050_Macrobiotus_sp_1_MAHS                                                                     64.08%    passed     91.68%
   2  OP822051_Macrobiotus_sp_3_MAHS                                                                     58.91%    passed     83.85%
   3  OP822052_Paramacrobiotus_areolatus_1_MAHS                                                          73.39%    passed     89.23%
   4  GAU93178_1_hypothetical_protein_RvY_05157_1__Ramazzottius_varieornatus_                            16.80%    passed     60.68%
   5  A0A1D1V3Z0_2_RecName_Full_Mitochondrial_abundant_heat_soluble_protein_Short_MAHS_Flags_Precursor   39.02%    passed     48.09%
   6  GAU93179_1_hypothetical_protein_RvY_05157_2__Ramazzottius_varieornatus_                            30.23%    passed     93.63%
   7  OQV22286_1_hypothetical_protein_BV898_03788_partial_Hypsibius_dujardini                            31.27%    passed     78.08%
   8  OQV22288_1_hypothetical_protein_BV898_03788_partial_Hypsibius_dujardini                            34.11%    passed     90.08%
   9  OQV22287_1_hypothetical_protein_BV898_03788_partial_Hypsibius_dujardini                            33.85%    passed     91.93%
  10  OP822053_Milnesium_sp_1_MAHS_like                                                                  79.33%    failed      2.47%
  11  OP822054_Milnesium_sugiura_1_MAHS_like                                                             79.33%    failed      2.47%
  12  OP822055_Milnesium_tardigrada_1_MAHS_like                                                          85.27%    passed     55.83%
  13  OP822048_Acutuncus_antarcticus_3_MAHS                                                              78.29%    passed     55.40%
  14  OP822049_Hypsibius_examplaris_1_MAHS                                                               79.84%    passed     56.95%
WARNING: 8 sequences contain more than 50% gaps/ambiguity
****  TOTAL                                                                                              55.98%  2 sequences failed composition chi2 test (p-value<5%; df=19)
NOTE: OP822054_Milnesium_sugiura_1_MAHS_like is identical to OP822053_Milnesium_sp_1_MAHS_like but kept for subsequent analysis
Checking for duplicate sequences: done in 8.68784e-05 secs using 97.84% CPU


Create initial parsimony tree by phylogenetic likelihood library (PLL)... 0.001 seconds
Perform fast likelihood tree search using LG+I+G model...
Estimate model parameters (epsilon = 5.000)
Perform nearest neighbor interchange...
Optimizing NNI: done in 0.402379 secs using 99.42% CPU
Estimate model parameters (epsilon = 1.000)
1. Initial log-likelihood: -3249.531
2. Current log-likelihood: -3247.967
Optimal log-likelihood: -3246.998
Proportion of invariable sites: 0.019
Gamma shape alpha: 1.769
Parameters optimization took 2 rounds (0.136 sec)
Time for fast ML tree search: 0.818 seconds

NOTE: ModelFinder requires 8 MB RAM!
ModelFinder will test up to 1238 protein models (sample size: 387) ...
 No. Model         -LnL         df  AIC          AICc         BIC
  1  LG            3268.602     25  6587.204     6590.805     6686.164
  2  LG+I          3267.563     26  6587.126     6591.026     6690.046
  3  LG+G4         3245.197     26  6542.394     6546.294     6645.313
  4  LG+I+G4       3245.469     27  6544.938     6549.149     6651.815
  5  LG+R2         3242.459     27  6538.919     6543.131     6645.796
  6  LG+R3         3238.960     29  6535.920     6540.794     6650.714
 14  LG+I+R2       3242.453     28  6540.907     6545.443     6651.742
 15  LG+I+R3       3238.946     30  6537.893     6543.118     6656.646
 25  LG+F+G4       3217.580     45  6525.160     6537.301     6703.289
 26  LG+F+I+G4     3217.976     46  6527.952     6540.670     6710.039
 27  LG+F+R2       3215.765     46  6523.529     6536.247     6705.617
 28  LG+F+R3       3211.662     48  6519.324     6533.241     6709.329
 36  LG+F+I+R2     3215.550     47  6525.100     6538.409     6711.146
 47  WAG+G4        3239.293     26  6530.587     6534.487     6633.506
 48  WAG+I+G4      3239.504     27  6533.007     6537.219     6639.885
 49  WAG+R2        3237.429     27  6528.858     6533.070     6635.735
 50  WAG+R3        3234.108     29  6526.215     6531.089     6641.010
 58  WAG+I+R2      3237.275     28  6530.550     6535.086     6641.386
 69  WAG+F+G4      3216.476     45  6522.952     6535.093     6701.081
 70  WAG+F+I+G4    3216.770     46  6525.540     6538.257     6707.627
 71  WAG+F+R2      3214.794     46  6521.587     6534.305     6703.675
 72  WAG+F+R3      3213.766     48  6523.532     6537.449     6713.537
 80  WAG+F+I+R2    3214.681     47  6523.362     6536.672     6709.408
 91  JTT+G4        3244.339     26  6540.678     6544.578     6643.597
 92  JTT+I+G4      3244.640     27  6543.280     6547.492     6650.157
 93  JTT+R2        3243.053     27  6540.105     6544.317     6646.983
 94  JTT+R3        3241.217     29  6540.435     6545.309     6655.229
102  JTT+I+R2      3242.897     28  6541.793     6546.330     6652.629
113  JTT+F+G4      3224.245     45  6538.491     6550.632     6716.620
114  JTT+F+I+G4    3224.576     46  6541.151     6553.869     6723.239
115  JTT+F+R2      3223.274     46  6538.548     6551.266     6720.636
116  JTT+F+R3      3221.217     48  6538.435     6552.352     6728.439
124  JTT+F+I+R2    3222.835     47  6539.670     6552.979     6725.716
WARNING: Normalizing state frequencies so that sum of them equals to 1
135  Q.pfam+G4     3238.947     26  6529.894     6533.794     6632.813
WARNING: Normalizing state frequencies so that sum of them equals to 1
136  Q.pfam+I+G4   3239.241     27  6532.482     6536.693     6639.359
WARNING: Normalizing state frequencies so that sum of them equals to 1
137  Q.pfam+R2     3236.187     27  6526.374     6530.585     6633.251
WARNING: Normalizing state frequencies so that sum of them equals to 1
138  Q.pfam+R3     3233.284     29  6524.568     6529.442     6639.362
WARNING: Normalizing state frequencies so that sum of them equals to 1
146  Q.pfam+I+R2   3236.193     28  6528.385     6532.922     6639.221
WARNING: Normalizing state frequencies so that sum of them equals to 1
157  Q.pfam+F+G4   3212.927     45  6515.854     6527.995     6693.984
WARNING: Normalizing state frequencies so that sum of them equals to 1
158  Q.pfam+F+I+G4 3213.235     46  6518.471     6531.189     6700.559
WARNING: Normalizing state frequencies so that sum of them equals to 1
159  Q.pfam+F+R2   3210.390     46  6512.779     6525.497     6694.867
WARNING: Normalizing state frequencies so that sum of them equals to 1
160  Q.pfam+F+R3   3207.180     48  6510.360     6524.278     6700.365
WARNING: Normalizing state frequencies so that sum of them equals to 1
168  Q.pfam+F+I+R2 3210.357     47  6514.714     6528.024     6700.760
WARNING: Normalizing state frequencies so that sum of them equals to 1
179  Q.bird+G4     3248.148     26  6548.296     6552.196     6651.215
WARNING: Normalizing state frequencies so that sum of them equals to 1
180  Q.bird+I+G4   3248.399     27  6550.797     6555.009     6657.675
WARNING: Normalizing state frequencies so that sum of them equals to 1
181  Q.bird+R2     3250.275     27  6554.550     6558.762     6661.427
WARNING: Normalizing state frequencies so that sum of them equals to 1
182  Q.bird+R3     3246.297     29  6550.594     6555.468     6665.389
WARNING: Normalizing state frequencies so that sum of them equals to 1
190  Q.bird+I+R2   3248.557     28  6553.114     6557.650     6663.950
WARNING: Normalizing state frequencies so that sum of them equals to 1
201  Q.bird+F+G4   3240.023     45  6570.046     6582.186     6748.175
WARNING: Normalizing state frequencies so that sum of them equals to 1
202  Q.bird+F+I+G4 3240.283     46  6572.565     6585.283     6754.653
WARNING: Normalizing state frequencies so that sum of them equals to 1
203  Q.bird+F+R2   3241.743     46  6575.486     6588.204     6757.574
WARNING: Normalizing state frequencies so that sum of them equals to 1
204  Q.bird+F+R3   3237.773     48  6571.545     6585.462     6761.549
WARNING: Normalizing state frequencies so that sum of them equals to 1
212  Q.bird+F+I+R2 3240.162     47  6574.323     6587.633     6760.369
WARNING: Normalizing state frequencies so that sum of them equals to 1
223  Q.mammal+G4   3235.478     26  6522.957     6526.857     6625.876
WARNING: Normalizing state frequencies so that sum of them equals to 1
224  Q.mammal+I+G4 3235.738     27  6525.475     6529.687     6632.353
WARNING: Normalizing state frequencies so that sum of them equals to 1
225  Q.mammal+R2   3236.668     27  6527.336     6531.548     6634.214
WARNING: Normalizing state frequencies so that sum of them equals to 1
226  Q.mammal+R3   3233.966     29  6525.931     6530.805     6640.726
WARNING: Normalizing state frequencies so that sum of them equals to 1
234  Q.mammal+I+R2 3235.839     28  6527.679     6532.215     6638.515
WARNING: Normalizing state frequencies so that sum of them equals to 1
245  Q.mammal+F+G4 3229.463     45  6548.925     6561.066     6727.055
WARNING: Normalizing state frequencies so that sum of them equals to 1
246  Q.mammal+F+I+G4 3229.799     46  6551.598     6564.316     6733.686
WARNING: Normalizing state frequencies so that sum of them equals to 1
247  Q.mammal+F+R2 3230.129     46  6552.259     6564.976     6734.346
WARNING: Normalizing state frequencies so that sum of them equals to 1
248  Q.mammal+F+R3 3227.533     48  6551.066     6564.983     6741.070
WARNING: Normalizing state frequencies so that sum of them equals to 1
256  Q.mammal+F+I+R2 3229.408     47  6552.817     6566.126     6738.863
267  Q.insect+G4   3243.705     26  6539.409     6543.309     6642.328
268  Q.insect+I+G4 3243.915     27  6541.831     6546.043     6648.708
269  Q.insect+R2   3243.278     27  6540.556     6544.767     6647.433
270  Q.insect+R3   3239.885     29  6537.769     6542.643     6652.564
278  Q.insect+I+R2 3243.076     28  6542.152     6546.689     6652.988
289  Q.insect+F+G4 3225.329     45  6540.657     6552.798     6718.787
290  Q.insect+F+I+G4 3225.606     46  6543.212     6555.930     6725.300
291  Q.insect+F+R2 3224.647     46  6541.294     6554.011     6723.381
292  Q.insect+F+R3 3221.124     48  6538.247     6552.164     6728.252
300  Q.insect+F+I+R2 3223.986     47  6541.971     6555.281     6728.017
WARNING: Normalizing state frequencies so that sum of them equals to 1
311  Q.plant+G4    3248.169     26  6548.338     6552.238     6651.257
WARNING: Normalizing state frequencies so that sum of them equals to 1
312  Q.plant+I+G4  3248.469     27  6550.938     6555.149     6657.815
WARNING: Normalizing state frequencies so that sum of them equals to 1
313  Q.plant+R2    3246.520     27  6547.040     6551.252     6653.918
WARNING: Normalizing state frequencies so that sum of them equals to 1
314  Q.plant+R3    3244.106     29  6546.212     6551.086     6661.006
WARNING: Normalizing state frequencies so that sum of them equals to 1
322  Q.plant+I+R2  3246.265     28  6548.529     6553.066     6659.365
WARNING: Normalizing state frequencies so that sum of them equals to 1
333  Q.plant+F+G4  3232.646     45  6555.292     6567.432     6733.421
WARNING: Normalizing state frequencies so that sum of them equals to 1
334  Q.plant+F+I+G4 3232.997     46  6557.995     6570.713     6740.083
WARNING: Normalizing state frequencies so that sum of them equals to 1
335  Q.plant+F+R2  3230.797     46  6553.594     6566.311     6735.681
WARNING: Normalizing state frequencies so that sum of them equals to 1
336  Q.plant+F+R3  3228.101     48  6552.201     6566.119     6742.206
WARNING: Normalizing state frequencies so that sum of them equals to 1
344  Q.plant+F+I+R2 3230.084     47  6554.168     6567.478     6740.214
WARNING: Normalizing state frequencies so that sum of them equals to 1
355  Q.yeast+G4    3252.022     26  6556.043     6559.943     6658.962
WARNING: Normalizing state frequencies so that sum of them equals to 1
356  Q.yeast+I+G4  3252.160     27  6558.320     6562.532     6665.198
WARNING: Normalizing state frequencies so that sum of them equals to 1
357  Q.yeast+R2    3251.812     27  6557.624     6561.836     6664.502
WARNING: Normalizing state frequencies so that sum of them equals to 1
358  Q.yeast+R3    3247.580     29  6553.160     6558.034     6667.954
WARNING: Normalizing state frequencies so that sum of them equals to 1
366  Q.yeast+I+R2  3251.411     28  6558.821     6563.357     6669.657
WARNING: Normalizing state frequencies so that sum of them equals to 1
377  Q.yeast+F+G4  3225.991     45  6541.983     6554.123     6720.112
WARNING: Normalizing state frequencies so that sum of them equals to 1
378  Q.yeast+F+I+G4 3226.238     46  6544.476     6557.193     6726.563
WARNING: Normalizing state frequencies so that sum of them equals to 1
379  Q.yeast+F+R2  3224.975     46  6541.950     6554.668     6724.038
WARNING: Normalizing state frequencies so that sum of them equals to 1
380  Q.yeast+F+R3  3220.941     48  6537.882     6551.799     6727.886
WARNING: Normalizing state frequencies so that sum of them equals to 1
388  Q.yeast+F+I+R2 3223.827     47  6541.654     6554.963     6727.700
399  JTTDCMut+G4   3244.015     26  6540.031     6543.931     6642.950
400  JTTDCMut+I+G4 3244.390     27  6542.779     6546.991     6649.657
401  JTTDCMut+R2   3242.851     27  6539.702     6543.914     6646.580
402  JTTDCMut+R3   3241.106     29  6540.211     6545.085     6655.006
410  JTTDCMut+I+R2 3242.640     28  6541.280     6545.816     6652.116
421  JTTDCMut+F+G4 3224.052     45  6538.103     6550.244     6716.233
422  JTTDCMut+F+I+G4 3224.468     46  6540.937     6553.654     6723.024
423  JTTDCMut+F+R2 3223.119     46  6538.238     6550.955     6720.325
424  JTTDCMut+F+R3 3221.385     48  6538.770     6552.687     6728.774
432  JTTDCMut+F+I+R2 3222.726     47  6539.452     6552.762     6725.498
443  DCMut+G4      3266.525     26  6585.049     6588.949     6687.968
444  DCMut+I+G4    3266.824     27  6587.647     6591.859     6694.525
445  DCMut+R2      3264.916     27  6583.832     6588.044     6690.710
446  DCMut+R3      3261.062     29  6580.123     6584.997     6694.918
454  DCMut+I+R2    3264.833     28  6585.667     6590.203     6696.503
465  DCMut+F+G4    3242.668     45  6575.336     6587.477     6753.465
466  DCMut+F+I+G4  3242.964     46  6577.929     6590.646     6760.016
467  DCMut+F+R2    3241.385     46  6574.770     6587.488     6756.858
468  DCMut+F+R3    3237.686     48  6571.372     6585.289     6761.376
476  DCMut+F+I+R2  3241.213     47  6576.426     6589.735     6762.472
487  VT+G4         3230.838     26  6513.676     6517.576     6616.595
488  VT+I+G4       3231.124     27  6516.247     6520.459     6623.125
489  VT+R2         3229.366     27  6512.731     6516.943     6619.609
490  VT+R3         3228.691     29  6515.382     6520.255     6630.176
498  VT+I+R2       3229.145     28  6514.289     6518.825     6625.125
509  VT+F+G4       3211.494     45  6512.988     6525.129     6691.117
510  VT+F+I+G4     3211.819     46  6515.638     6528.356     6697.726
511  VT+F+R2       3209.807     46  6511.615     6524.333     6693.703
512  VT+F+R3       3209.308     48  6514.615     6528.533     6704.620
520  VT+F+I+R2     3209.677     47  6513.354     6526.664     6699.400
531  PMB+G4        3239.996     26  6531.992     6535.892     6634.911
532  PMB+I+G4      3240.209     27  6534.418     6538.630     6641.296
533  PMB+R2        3239.151     27  6532.302     6536.514     6639.179
534  PMB+R3        3238.206     29  6534.412     6539.286     6649.206
542  PMB+I+R2      3238.680     28  6533.359     6537.896     6644.195
553  PMB+F+G4      3216.299     45  6522.599     6534.739     6700.728
554  PMB+F+I+G4    3216.536     46  6525.071     6537.789     6707.159
555  PMB+F+R2      3214.625     46  6521.249     6533.967     6703.337
556  PMB+F+R3      3214.270     48  6524.539     6538.457     6714.544
564  PMB+F+I+R2    3214.491     47  6522.982     6536.291     6709.028
575  Blosum62+G4   3249.226     26  6550.453     6554.353     6653.372
576  Blosum62+I+G4 3249.423     27  6552.845     6557.057     6659.723
577  Blosum62+R2   3248.562     27  6551.124     6555.335     6658.001
578  Blosum62+R3   3247.899     29  6553.797     6558.671     6668.591
586  Blosum62+I+R2 3248.259     28  6552.517     6557.054     6663.353
597  Blosum62+F+G4 3218.233     45  6526.465     6538.606     6704.594
598  Blosum62+F+I+G4 3218.539     46  6529.078     6541.796     6711.166
599  Blosum62+F+R2 3217.197     46  6526.393     6539.111     6708.481
600  Blosum62+F+R3 3216.779     48  6529.559     6543.476     6719.563
608  Blosum62+F+I+R2 3217.038     47  6528.076     6541.386     6714.122
619  Dayhoff+G4    3266.649     26  6585.298     6589.198     6688.217
620  Dayhoff+I+G4  3267.035     27  6588.070     6592.282     6694.947
621  Dayhoff+R2    3265.074     27  6584.148     6588.360     6691.025
622  Dayhoff+R3    3261.133     29  6580.265     6585.139     6695.060
630  Dayhoff+I+R2  3265.060     28  6586.120     6590.656     6696.956
641  Dayhoff+F+G4  3242.772     45  6575.544     6587.685     6753.674
642  Dayhoff+F+I+G4 3243.123     46  6578.245     6590.963     6760.333
643  Dayhoff+F+R2  3241.569     46  6575.138     6587.855     6757.225
644  Dayhoff+F+R3  3237.723     48  6571.446     6585.363     6761.450
652  Dayhoff+F+I+R2 3241.328     47  6576.655     6589.965     6762.701
663  mtREV+G4      3440.705     26  6933.411     6937.311     7036.330
664  mtREV+I+G4    3440.989     27  6935.978     6940.190     7042.855
665  mtREV+R2      3438.264     27  6930.528     6934.740     7037.405
666  mtREV+R3      3433.102     29  6924.204     6929.078     7038.998
674  mtREV+I+R2    3438.099     28  6932.198     6936.734     7043.034
685  mtREV+F+G4    3250.560     45  6591.120     6603.261     6769.249
686  mtREV+F+I+G4  3250.803     46  6593.606     6606.324     6775.694
687  mtREV+F+R2    3244.456     46  6580.913     6593.630     6763.000
688  mtREV+F+R3    3241.734     48  6579.467     6593.384     6769.471
696  mtREV+F+I+R2  3244.500     47  6583.000     6596.310     6769.046
707  mtART+G4      3454.705     26  6961.410     6965.310     7064.329
708  mtART+I+G4    3454.885     27  6963.770     6967.982     7070.648
709  mtART+R2      3461.884     27  6977.768     6981.980     7084.646
710  mtART+R3      3451.977     29  6961.953     6966.827     7076.748
718  mtART+I+R2    3462.004     28  6980.007     6984.544     7090.843
729  mtART+F+G4    3275.203     45  6640.407     6652.548     6818.536
730  mtART+F+I+G4  3275.418     46  6642.837     6655.554     6824.924
731  mtART+F+R2    3278.033     46  6648.066     6660.784     6830.154
732  mtART+F+R3    3269.452     48  6634.905     6648.822     6824.909
740  mtART+F+I+R2  3278.082     47  6650.163     6663.473     6836.209
751  mtZOA+G4      3410.617     26  6873.233     6877.133     6976.152
752  mtZOA+I+G4    3410.848     27  6875.697     6879.908     6982.574
753  mtZOA+R2      3416.455     27  6886.911     6891.122     6993.788
754  mtZOA+R3      3406.643     29  6871.285     6876.159     6986.079
762  mtZOA+I+R2    3416.340     28  6888.681     6893.217     6999.517
773  mtZOA+F+G4    3256.049     45  6602.098     6614.239     6780.228
774  mtZOA+F+I+G4  3256.291     46  6604.582     6617.299     6786.669
775  mtZOA+F+R2    3258.796     46  6609.592     6622.310     6791.680
776  mtZOA+F+R3    3250.073     48  6596.146     6610.064     6786.151
784  mtZOA+F+I+R2  3258.710     47  6611.420     6624.730     6797.466
795  mtMet+G4      3426.844     26  6905.688     6909.588     7008.607
796  mtMet+I+G4    3427.189     27  6908.377     6912.589     7015.255
797  mtMet+R2      3432.459     27  6918.919     6923.131     7025.796
798  mtMet+R3      3422.732     29  6903.463     6908.337     7018.257
806  mtMet+I+R2    3431.845     28  6919.689     6924.226     7030.525
817  mtMet+F+G4    3248.487     45  6586.973     6599.114     6765.102
818  mtMet+F+I+G4  3248.742     46  6589.484     6602.201     6771.571
819  mtMet+F+R2    3248.858     46  6589.715     6602.433     6771.803
820  mtMet+F+R3    3242.835     48  6581.671     6595.588     6771.675
828  mtMet+F+I+R2  3247.612     47  6589.224     6602.534     6775.270
839  mtVer+G4      3464.236     26  6980.472     6984.372     7083.391
840  mtVer+I+G4    3464.539     27  6983.077     6987.289     7089.955
841  mtVer+R2      3470.711     27  6995.423     6999.635     7102.300
842  mtVer+R3      3461.746     29  6981.491     6986.365     7096.286
850  mtVer+I+R2    3468.991     28  6993.982     6998.519     7104.818
861  mtVer+F+G4    3262.854     45  6615.708     6627.849     6793.837
862  mtVer+F+I+G4  3263.151     46  6618.303     6631.020     6800.390
863  mtVer+F+R2    3261.460     46  6614.919     6627.637     6797.007
864  mtVer+F+R3    3257.481     48  6610.962     6624.879     6800.967
872  mtVer+F+I+R2  3261.079     47  6616.158     6629.468     6802.204
883  mtInv+G4      3450.883     26  6953.765     6957.665     7056.684
884  mtInv+I+G4    3451.271     27  6956.542     6960.754     7063.420
885  mtInv+R2      3453.944     27  6961.888     6966.099     7068.765
886  mtInv+R3      3446.617     29  6951.234     6956.108     7066.029
894  mtInv+I+R2    3454.001     28  6964.003     6968.539     7074.839
905  mtInv+F+G4    3243.396     45  6576.792     6588.933     6754.921
906  mtInv+F+I+G4  3243.733     46  6579.467     6592.185     6761.554
907  mtInv+F+R2    3243.256     46  6578.513     6591.230     6760.600
908  mtInv+F+R3    3237.372     48  6570.745     6584.662     6760.749
916  mtInv+F+I+R2  3242.730     47  6579.461     6592.771     6765.507
927  mtMAM+G4      3483.057     26  7018.113     7022.013     7121.032
928  mtMAM+I+G4    3483.297     27  7020.594     7024.806     7127.471
929  mtMAM+R2      3493.904     27  7041.809     7046.020     7148.686
930  mtMAM+R3      3482.314     29  7022.628     7027.502     7137.422
938  mtMAM+I+R2    3491.958     28  7039.916     7044.452     7150.751
949  mtMAM+F+G4    3278.751     45  6647.502     6659.643     6825.631
950  mtMAM+F+I+G4  3278.997     46  6649.993     6662.711     6832.081
951  mtMAM+F+R2    3279.429     46  6650.858     6663.575     6832.945
952  mtMAM+F+R3    3273.337     48  6642.673     6656.590     6832.677
960  mtMAM+F+I+R2  3278.081     47  6650.163     6663.473     6836.209
WARNING: Normalizing state frequencies so that sum of them equals to 1
971  FLAVI+G4      3341.605     26  6735.210     6739.110     6838.129
WARNING: Normalizing state frequencies so that sum of them equals to 1
972  FLAVI+I+G4    3341.946     27  6737.892     6742.104     6844.769
WARNING: Normalizing state frequencies so that sum of them equals to 1
973  FLAVI+R2      3340.392     27  6734.785     6738.996     6841.662
WARNING: Normalizing state frequencies so that sum of them equals to 1
974  FLAVI+R3      3338.195     29  6734.390     6739.264     6849.185
WARNING: Normalizing state frequencies so that sum of them equals to 1
982  FLAVI+I+R2    3338.769     28  6733.539     6738.075     6844.374
WARNING: Normalizing state frequencies so that sum of them equals to 1
993  FLAVI+F+G4    3275.220     45  6640.441     6652.581     6818.570
WARNING: Normalizing state frequencies so that sum of them equals to 1
994  FLAVI+F+I+G4  3275.455     46  6642.910     6655.628     6824.998
WARNING: Normalizing state frequencies so that sum of them equals to 1
995  FLAVI+F+R2    3273.176     46  6638.351     6651.069     6820.439
WARNING: Normalizing state frequencies so that sum of them equals to 1
996  FLAVI+F+R3    3271.249     48  6638.497     6652.415     6828.502
WARNING: Normalizing state frequencies so that sum of them equals to 1
1004  FLAVI+F+I+R2  3271.737     47  6637.473     6650.783     6823.519
1015  HIVb+G4       3316.748     26  6685.496     6689.396     6788.415
1016  HIVb+I+G4     3317.061     27  6688.123     6692.335     6795.000
1017  HIVb+R2       3313.893     27  6681.786     6685.998     6788.663
1018  HIVb+R3       3311.472     29  6680.944     6685.818     6795.738
1026  HIVb+I+R2     3313.663     28  6683.327     6687.863     6794.163
1037  HIVb+F+G4     3257.269     45  6604.538     6616.679     6782.667
1038  HIVb+F+I+G4   3257.581     46  6607.162     6619.880     6789.250
1039  HIVb+F+R2     3255.270     46  6602.540     6615.257     6784.627
1040  HIVb+F+R3     3251.896     48  6599.791     6613.709     6789.796
1048  HIVb+F+I+R2   3254.538     47  6603.076     6616.385     6789.121
1059  HIVw+G4       3398.049     26  6848.098     6851.998     6951.017
1060  HIVw+I+G4     3398.359     27  6850.718     6854.929     6957.595
1061  HIVw+R2       3401.012     27  6856.025     6860.237     6962.902
1062  HIVw+R3       3396.035     29  6850.071     6854.945     6964.865
1070  HIVw+I+R2     3400.354     28  6856.707     6861.243     6967.543
1081  HIVw+F+G4     3295.115     45  6680.231     6692.372     6858.360
1082  HIVw+F+I+G4   3295.426     46  6682.852     6695.570     6864.940
1083  HIVw+F+R2     3297.040     46  6686.081     6698.799     6868.169
1084  HIVw+F+R3     3292.691     48  6681.383     6695.300     6871.387
1092  HIVw+F+I+R2   3296.063     47  6686.126     6699.436     6872.172
1103  FLU+G4        3291.350     26  6634.700     6638.600     6737.619
1104  FLU+I+G4      3291.658     27  6637.317     6641.528     6744.194
1105  FLU+R2        3293.927     27  6641.854     6646.065     6748.731
1106  FLU+R3        3287.362     29  6632.724     6637.598     6747.518
1114  FLU+I+R2      3293.575     28  6643.150     6647.686     6753.986
1125  FLU+F+G4      3249.736     45  6589.472     6601.612     6767.601
1126  FLU+F+I+G4    3250.036     46  6592.072     6604.790     6774.159
1127  FLU+F+R2      3250.326     46  6592.652     6605.369     6774.739
1128  FLU+F+R3      3245.580     48  6587.160     6601.077     6777.164
1136  FLU+F+I+R2    3250.046     47  6594.092     6607.402     6780.138
1147  rtREV+G4      3276.075     26  6604.150     6608.050     6707.069
1148  rtREV+I+G4    3276.256     27  6606.512     6610.723     6713.389
1149  rtREV+R2      3274.002     27  6602.004     6606.215     6708.881
1150  rtREV+R3      3270.097     29  6598.194     6603.068     6712.989
1158  rtREV+I+R2    3273.874     28  6603.747     6608.284     6714.583
1169  rtREV+F+G4    3216.782     45  6523.563     6535.704     6701.693
1170  rtREV+F+I+G4  3217.082     46  6526.164     6538.882     6708.251
1171  rtREV+F+R2    3215.066     46  6522.131     6534.849     6704.219
1172  rtREV+F+R3    3211.224     48  6518.449     6532.366     6708.453
1180  rtREV+F+I+R2  3215.001     47  6524.001     6537.311     6710.047
1191  cpREV+G4      3259.023     26  6570.046     6573.946     6672.965
1192  cpREV+I+G4    3259.160     27  6572.320     6576.532     6679.198
1193  cpREV+R2      3256.552     27  6567.103     6571.315     6673.981
1194  cpREV+R3      3255.867     29  6569.735     6574.609     6684.529
1202  cpREV+I+R2    3256.570     28  6569.141     6573.677     6679.976
1213  cpREV+F+G4    3225.230     45  6540.460     6552.601     6718.589
1214  cpREV+F+I+G4  3225.414     46  6542.829     6555.547     6724.917
1215  cpREV+F+R2    3223.616     46  6539.232     6551.950     6721.320
1216  cpREV+F+R3    3222.840     48  6541.680     6555.598     6731.685
1224  cpREV+F+I+R2  3223.535     47  6541.071     6554.381     6727.117
Akaike Information Criterion:           Q.pfam+F+R3
Corrected Akaike Information Criterion: VT+R2
Bayesian Information Criterion:         VT+G4
Best-fit model: VT+G4 chosen according to BIC

All model information printed to MAHS.fas.model.gz
CPU time for ModelFinder: 113.148 seconds (0h:1m:53s)
Wall-clock time for ModelFinder: 114.068 seconds (0h:1m:54s)
Generating 1000 samples for ultrafast bootstrap (seed: 121482)...

NOTE: 3 MB RAM (0 GB) is required!
Estimate model parameters (epsilon = 0.100)
1. Initial log-likelihood: -3230.838
Optimal log-likelihood: -3230.799
Gamma shape alpha: 2.773
Parameters optimization took 1 rounds (0.050 sec)
Wrote distance file to... 
Computing ML distances based on estimated model parameters...
Calculating distance matrix: done in 0.0300824 secs using 96.6% CPU
Computing ML distances took 0.030162 sec (of wall-clock time) 0.029085 sec (of CPU time)
WARNING: Some pairwise ML distances are too long (saturated)
Setting up auxiliary I and S matrices: done in 5.18132e-05 secs using 96.5% CPU
Constructing RapidNJ tree: done in 0.000127722 secs using 98.65% CPU
Computing RapidNJ tree took 0.000227 sec (of wall-clock time) 0.000243 sec (of CPU time)
Log-likelihood of RapidNJ tree: -3233.866
--------------------------------------------------------------------
|             INITIALIZING CANDIDATE TREE SET                      |
--------------------------------------------------------------------
Generating 98 parsimony trees... 0.145 second
Computing log-likelihood of 98 initial trees ... 1.521 seconds
Current best score: -3230.799

Do NNI search on 20 best initial trees
Optimizing NNI: done in 0.116168 secs using 98.85% CPU
Estimate model parameters (epsilon = 0.100)
BETTER TREE FOUND at iteration 1: -3230.795
Optimizing NNI: done in 0.671904 secs using 99.17% CPU
Optimizing NNI: done in 0.302155 secs using 99.44% CPU
Optimizing NNI: done in 0.701721 secs using 99.34% CPU
WARNING: NNI search needs unusual large number of steps (14) to converge!
UPDATE BEST LOG-LIKELIHOOD: -3230.794
Optimizing NNI: done in 0.682101 secs using 99.47% CPU
Optimizing NNI: done in 0.682157 secs using 99.33% CPU
Optimizing NNI: done in 0.681512 secs using 99.62% CPU
Optimizing NNI: done in 0.572248 secs using 97.79% CPU
Optimizing NNI: done in 0.579698 secs using 99.25% CPU
Optimizing NNI: done in 0.578705 secs using 98.92% CPU
Iteration 10 / LogL: -3230.795 / Time: 0h:0m:7s
Optimizing NNI: done in 0.578827 secs using 98.57% CPU
Optimizing NNI: done in 0.52899 secs using 99.39% CPU
Optimizing NNI: done in 0.52638 secs using 99.77% CPU
Optimizing NNI: done in 0.526352 secs using 99.39% CPU
Optimizing NNI: done in 0.526725 secs using 99.39% CPU
Optimizing NNI: done in 0.49535 secs using 99.58% CPU
Optimizing NNI: done in 0.243201 secs using 99.8% CPU
Optimizing NNI: done in 0.355891 secs using 99.2% CPU
Optimizing NNI: done in 0.687422 secs using 99.49% CPU
Optimizing NNI: done in 0.674199 secs using 99.49% CPU
WARNING: NNI search needs unusual large number of steps (14) to converge!
Iteration 20 / LogL: -3230.812 / Time: 0h:0m:12s
Finish initializing candidate tree set (3)
Current best tree score: -3230.794 / CPU time: 12.587
Number of iterations: 20
--------------------------------------------------------------------
|               OPTIMIZING CANDIDATE TREE SET                      |
--------------------------------------------------------------------
Optimizing NNI: done in 0.127286 secs using 98.97% CPU
Optimizing NNI: done in 0.382769 secs using 99.01% CPU
Optimizing NNI: done in 0.667313 secs using 98.1% CPU
WARNING: NNI search needs unusual large number of steps (14) to converge!
Optimizing NNI: done in 0.360014 secs using 99.48% CPU
Optimizing NNI: done in 0.522819 secs using 99.58% CPU
Optimizing NNI: done in 0.416178 secs using 98.82% CPU
Optimizing NNI: done in 0.731553 secs using 99.25% CPU
Optimizing NNI: done in 0.453706 secs using 99.33% CPU
Optimizing NNI: done in 0.141472 secs using 97.7% CPU
UPDATE BEST LOG-LIKELIHOOD: -3230.794
Optimizing NNI: done in 0.764805 secs using 99.52% CPU
Iteration 30 / LogL: -3230.808 / Time: 0h:0m:17s (0h:0m:43s left)
Optimizing NNI: done in 0.84473 secs using 99.54% CPU
Optimizing NNI: done in 0.640417 secs using 99.02% CPU
Optimizing NNI: done in 0.720004 secs using 99.22% CPU
Optimizing NNI: done in 0.696498 secs using 99.65% CPU
Optimizing NNI: done in 0.516988 secs using 98.88% CPU
Optimizing NNI: done in 0.566954 secs using 99.59% CPU
Optimizing NNI: done in 0.591796 secs using 99.12% CPU
Optimizing NNI: done in 0.216371 secs using 98.92% CPU
Optimizing NNI: done in 0.472645 secs using 99.14% CPU
Optimizing NNI: done in 0.209478 secs using 99.31% CPU
Iteration 40 / LogL: -3231.556 / Time: 0h:0m:23s (0h:0m:36s left)
Optimizing NNI: done in 0.6691 secs using 99.18% CPU
Optimizing NNI: done in 0.56142 secs using 99.05% CPU
Optimizing NNI: done in 0.513241 secs using 99.38% CPU
Optimizing NNI: done in 0.347035 secs using 99.46% CPU
Optimizing NNI: done in 0.819219 secs using 99.28% CPU
Optimizing NNI: done in 0.380904 secs using 99.22% CPU
Optimizing NNI: done in 0.297369 secs using 99.05% CPU
Optimizing NNI: done in 0.590852 secs using 99.77% CPU
Optimizing NNI: done in 0.512404 secs using 99.56% CPU
Optimizing NNI: done in 0.515467 secs using 97.99% CPU
Iteration 50 / LogL: -3231.033 / Time: 0h:0m:28s (0h:0m:29s left)
Log-likelihood cutoff on original alignment: -3252.436
Optimizing NNI: done in 0.563674 secs using 99.77% CPU
Optimizing NNI: done in 0.443861 secs using 99.3% CPU
Optimizing NNI: done in 0.457117 secs using 98.24% CPU
Optimizing NNI: done in 0.595511 secs using 98.93% CPU
Optimizing NNI: done in 0.146562 secs using 97.73% CPU
UPDATE BEST LOG-LIKELIHOOD: -3230.794
Optimizing NNI: done in 0.523081 secs using 99.2% CPU
Optimizing NNI: done in 0.518357 secs using 99.4% CPU
Optimizing NNI: done in 0.709048 secs using 99.49% CPU
Optimizing NNI: done in 0.558295 secs using 98.33% CPU
Optimizing NNI: done in 0.423493 secs using 98.62% CPU
Iteration 60 / LogL: -3230.840 / Time: 0h:0m:33s (0h:0m:23s left)
Optimizing NNI: done in 0.791153 secs using 99.52% CPU
WARNING: NNI search needs unusual large number of steps (14) to converge!
Optimizing NNI: done in 0.407175 secs using 99.77% CPU
Optimizing NNI: done in 0.369529 secs using 98.98% CPU
Optimizing NNI: done in 0.435398 secs using 97.73% CPU
Optimizing NNI: done in 0.372635 secs using 98.96% CPU
Optimizing NNI: done in 0.541796 secs using 99.42% CPU
Optimizing NNI: done in 0.135313 secs using 99.02% CPU
UPDATE BEST LOG-LIKELIHOOD: -3230.794
Optimizing NNI: done in 0.49792 secs using 99.18% CPU
Optimizing NNI: done in 0.894759 secs using 99.31% CPU
Optimizing NNI: done in 0.568823 secs using 98.34% CPU
Iteration 70 / LogL: -3230.795 / Time: 0h:0m:39s (0h:0m:17s left)
Optimizing NNI: done in 0.848115 secs using 99.18% CPU
Optimizing NNI: done in 0.449523 secs using 98.89% CPU
Optimizing NNI: done in 0.452599 secs using 99.52% CPU
Optimizing NNI: done in 0.232884 secs using 99.78% CPU
Optimizing NNI: done in 0.43964 secs using 99.3% CPU
Optimizing NNI: done in 0.558821 secs using 99.4% CPU
Optimizing NNI: done in 0.371308 secs using 98.96% CPU
Optimizing NNI: done in 0.833104 secs using 99.27% CPU
Optimizing NNI: done in 0.445478 secs using 98.85% CPU
Optimizing NNI: done in 0.568506 secs using 98.89% CPU
Iteration 80 / LogL: -3230.795 / Time: 0h:0m:44s (0h:0m:11s left)
Optimizing NNI: done in 0.344145 secs using 99.17% CPU
Optimizing NNI: done in 0.452909 secs using 99.34% CPU
Optimizing NNI: done in 0.715273 secs using 99.36% CPU
Optimizing NNI: done in 0.69821 secs using 99.08% CPU
Optimizing NNI: done in 0.540749 secs using 99.02% CPU
Optimizing NNI: done in 0.435173 secs using 99.09% CPU
Optimizing NNI: done in 0.439357 secs using 98.63% CPU
Optimizing NNI: done in 0.521552 secs using 99% CPU
Optimizing NNI: done in 0.490621 secs using 98.54% CPU
Optimizing NNI: done in 0.680876 secs using 99.64% CPU
WARNING: NNI search needs unusual large number of steps (14) to converge!
Iteration 90 / LogL: -3230.795 / Time: 0h:0m:49s (0h:0m:6s left)
Optimizing NNI: done in 0.760035 secs using 99.25% CPU
Optimizing NNI: done in 0.279825 secs using 99.07% CPU
Optimizing NNI: done in 0.366172 secs using 99.48% CPU
Optimizing NNI: done in 0.754336 secs using 99.11% CPU
Optimizing NNI: done in 0.665143 secs using 99.61% CPU
Optimizing NNI: done in 0.43679 secs using 99.53% CPU
Optimizing NNI: done in 0.44841 secs using 99.11% CPU
Optimizing NNI: done in 0.667469 secs using 99.32% CPU
WARNING: NNI search needs unusual large number of steps (14) to converge!
Optimizing NNI: done in 0.566697 secs using 99.42% CPU
Optimizing NNI: done in 0.695597 secs using 99.05% CPU
Iteration 100 / LogL: -3230.824 / Time: 0h:0m:55s (0h:0m:0s left)
Log-likelihood cutoff on original alignment: -3252.436
NOTE: Bootstrap correlation coefficient of split occurrence frequencies: 0.998
Optimizing NNI: done in 0.436289 secs using 99.55% CPU
Optimizing NNI: done in 0.501102 secs using 99.57% CPU
Total number of trees received: 0
Total number of trees sent: 0
Total number of NNI searches done by myself: 103
TREE SEARCH COMPLETED AFTER 102 ITERATIONS / Time: 0h:0m:56s

--------------------------------------------------------------------
|                    FINALIZING TREE SEARCH                        |
--------------------------------------------------------------------
Performs final model parameters optimization
Estimate model parameters (epsilon = 0.010)
1. Initial log-likelihood: -3230.794
Optimal log-likelihood: -3230.794
Gamma shape alpha: 2.806
Parameters optimization took 1 rounds (0.048 sec)
BEST SCORE FOUND : -3230.794
Creating bootstrap support values...
Split supports printed to NEXUS file MAHS.fas.splits.nex
Total tree length: 7.724

Total number of iterations: 102
CPU time used for tree search: 55.753 sec (0h:0m:55s)
Wall-clock time used for tree search: 56.290 sec (0h:0m:56s)
Total CPU time used: 56.161 sec (0h:0m:56s)
Total wall-clock time used: 56.873 sec (0h:0m:56s)

Computing bootstrap consensus tree...
Reading input file MAHS.fas.splits.nex...
14 taxa and 90 splits.
Consensus tree written to MAHS.fas.contree
Reading input trees file MAHS.fas.contree
Log-likelihood of consensus tree: -3230.797

Analysis results written to: 
  IQ-TREE report:                MAHS.fas.iqtree
  Maximum-likelihood tree:       MAHS.fas.treefile
  Likelihood distances:          MAHS.fas.mldist

Ultrafast bootstrap approximation results written to:
  Split support values:          MAHS.fas.splits.nex
  Consensus tree:                MAHS.fas.contree
  Screen log file:               MAHS.fas.log

Date and Time: Sun Aug 20 14:57:13 2023
