# Supplementary material for: The Evolution of Temperature and Desiccation-Related Protein Families in Tardigrada Reveals a Complex Acquisition of Extremotolerance
Source: Genome Biol Evol. 2023 Nov 29;16(1):evad217. doi: 10.1093/gbe/evad217 (PMC10799326; doi:10.1093/gbe/evad217)
Supplement: evad217_Supplementary_Data [file evad217_supplementary_data.zip › SupplementalInformation/SupplementalInformation/MAHS_Complete/MAHS_ML/MAHS.fas.treefile]

(OP822050_Macrobiotus_sp_1_MAHS:0.5963114775,(OP822051_Macrobiotus_sp_3_MAHS:0.6319442002,OP822052_Paramacrobiotus_areolatus_1_MAHS:0.2851867060)95:0.4184537975,((((GAU93178_1_hypothetical_protein_RvY_05157_1__Ramazzottius_varieornatus_:0.0000010000,A0A1D1V3Z0_2_RecName_Full_Mitochondrial_abundant_heat_soluble_protein_Short_MAHS_Flags_Precursor:0.0000010000)93:0.0483487976,GAU93179_1_hypothetical_protein_RvY_05157_2__Ramazzottius_varieornatus_:0.0000027485)96:1.0542097430,(((OQV22286_1_hypothetical_protein_BV898_03788_partial_Hypsibius_dujardini:0.0000010000,OQV22287_1_hypothetical_protein_BV898_03788_partial_Hypsibius_dujardini:0.0000010000)52:0.0000010000,OQV22288_1_hypothetical_protein_BV898_03788_partial_Hypsibius_dujardini:0.0000010000)79:0.1176492670,(OP822048_Acutuncus_antarcticus_3_MAHS:0.8155521603,OP822049_Hypsibius_examplaris_1_MAHS:0.0966943618)73:0.4460594151)65:0.3841778082)50:0.0415302027,((OP822053_Milnesium_sp_1_MAHS_like:0.0000010000,OP822054_Milnesium_sugiura_1_MAHS_like:0.0000010000)92:0.2147427004,OP822055_Milnesium_tardigrada_1_MAHS_like:0.0480027753)100:1.9693631930)87:0.5553758933);
