# Supplementary material for: The Evolution of Temperature and Desiccation-Related Protein Families in Tardigrada Reveals a Complex Acquisition of Extremotolerance
Source: Genome Biol Evol. 2023 Nov 29;16(1):evad217. doi: 10.1093/gbe/evad217 (PMC10799326; doi:10.1093/gbe/evad217)
Supplement: evad217_Supplementary_Data [file evad217_supplementary_data.zip › SupplementalInformation/SupplementalInformation/MRE11_Complete/bpcomp.con.tre]

(OP822056_Batillipes_sp_1_MRE11_1:0.13635,((OP822060_Halechiniscus_sp_MRE11_1:0.580723,(((OP822062_Viridiscus_sp_3_MRE11_1:0.009748,OP822061_Viridiscus_sp_1_MRE11_1:0.015314)1:0.247771,OP822059_Echiniscus_testudo_MRE11_1:0.236483)1:0.213829,OP822058_Cornechiniscus_lobatus_MRE11_1:0.084465)1:0.511556)0.99:0.297234,((((XP_023225241_1_double_strand_break_repair_protein_MRE11_like_Centruroides_sculpturatus:0.410535,XP_015928675_1_double_strand_break_repair_protein_MRE11_like_isoform_X1_Parasteatoda_tepidariorum:0.666462)1:0.204061,XP_014672889_1_PREDICTED_double_strand_break_repair_protein_MRE11A_like_Priapulus_caudatus:0.657719)0.83:0.123721,(XP_022189664_1_double_strand_break_repair_protein_MRE11_Nilaparvata_lugens:0.922755,KXJ68122_1_hypothetical_protein_RP20_CCG005594_Aedes_albopictus:1.20356)1:0.374253)1:0.779717,(OP822067_Milnesium_sp_2_MRE11_1:0.805388,(((OP822076_Paramacrobiotus_richtersi_1_MRE11_1:0.310179,OP822075_Paramacrobiotus_areolatus_1_MRE11_1:0.119079)0.68:0.292711,(OP822073_Paramacrobiotus_richtersi_2_MRE11_1:0.402277,((OP822066_Macrobiotus_sp_2_MRE11_1:0.007808,OP822065_Macrobiotus_sp_4_MRE11_1:0.002231,OP822064_Macrobiotus_sp_1_MRE11_1:0.007503,(OP822070_Macrobiotus_sp_4_MRE11_2:0.024692,OP822069_Macrobiotus_sp_1_MRE11_2:0.00632,(OP822074_Macrobiotus_sp_2_MRE11_2:0.005999,OP822072_Macrobiotus_sp_5_MRE11_1:0.012067)0.71:0.017468)0.57:0.300297)0.53:0.308145,(OP822071_Macrobiotus_sp_3_MRE11_1:0.26535,OP822068_Dactylobiotus_sp_MRE11_1:0.230092)0.8:0.150212)0.54:0.167075)0.51:0.272662)0.88:0.183581,((OP822063_Acutuncus_antarcticus_2_MRE11_1:0.143551,OQV24259_1_Double-strand_break_repair_protein_MRE11_Hypsibius_dujardini:0.620044)0.99:0.1553,(GAV09878_1_MRE11D_Ramazzottius_varieornatus:0.045902,(GAV03725_1_MRE11A_Ramazzottius_varieornatus:0.024612,GAV03719_1_MRE11B_Ramazzottius_varieornatus:0.005242)0.77:0.005082,GAV01178_1_MRE11C_Ramazzottius_varieornatus:0.001355)0.99:0.458893)0.88:0.142325)0.99:0.452577)1:0.498559)1:1.06212)1:0.524764,OP822057_Batillipes_sp_1_MRE11_2:0.805376);
