# Supplementary material for: The Evolution of Temperature and Desiccation-Related Protein Families in Tardigrada Reveals a Complex Acquisition of Extremotolerance
Source: Genome Biol Evol. 2023 Nov 29;16(1):evad217. doi: 10.1093/gbe/evad217 (PMC10799326; doi:10.1093/gbe/evad217)
Supplement: evad217_Supplementary_Data [file evad217_supplementary_data.zip › SupplementalInformation/SupplementalInformation/MRE11_Complete/MRE11.phy]

31 922
OP822056_Batillipes_sp_1_MRE11_1	----------------IVKLSEIDRRGKMEASKPIFSESTDASNVVLGTPTT------------------------------------------------------------------------GGFIQDRLPTNSQLLPTNYDSAGNDEKDFRCLIATDCHLGFRDREPLIKDDSLRAFEEVLKTAKEKKVDCVLMAGDLFHHNRPSRPTACRTIELLQKYCLGDNPVQINFLSNPKELFAHA--DPACQKPNWEDPNFNIDLPIFSIHGNHDDPIGPKTMCEMDTLHQQRLVNYFGKVEDMANIEVKPIVMEKSGTVLALYGLGSIKDERLNHLMRNGKVKFIRPTPFQT-SDGKQYTAN-DMFSVLLFHQNRVPRGP---KNYIPENLLPDWLNLI…
OP822057_Batillipes_sp_1_MRE11_2	--------------------IEISLPITMNSSKPNFTTNTNPSNIAKKTPSA------------------------------------------------------------------------SSRIQNTFLKNSQVI-TAFDSDNTNESDFRCLVATDIHLGFKDHEPLIKDDSFRTFEEVLKTAKEKNVDCVLLAGNLFHHFRPSRLTVTKTTDLLHKYCLGENPVGINFLSNPKELFSHA--NPAYQKPNWEDPNINICLPIFSIHGNHDNPVSSESLSEMDVLHQQRLINYFGKFEDKSKILLHPIVLEKEGTVLALYGLGSIMDERLNFLMRNGKIKFVRPTPFKT-ADGKVTTPP-NIYNILLFHQNRIPRGS---KNYIPEDMIPDWINLI…
OP822058_Cornechiniscus_lobatus_MRE11_1	YFSSHNTALDDMMMADGIMLPGS-ADDPMALLRNDFNAVGGVGGTNMEPSSQQDFMYTSSQQNLNMDG--GGV---GGVGGGMPSTIPPTNFDSSQTTLENGSMFDTSGDGGGQVPGSGIGNTGGGIFAYNLPENAVF--ANPPPIASAPTNMRILIATDCHLGVRDREPLVADDALRTFEEVMQIAQHKDVDLILLAGDLFHQNRPSRQTVCRTVEILEKYCLGSRPVAVRFLSNPDEIFANVSDDPMFRRPNWEDPNINIELPIFSIHGNHDDPIGPKNLCELDALHTQRLINYFGKMGDIANIEIKPILLEKNGTFLALYGLGSMKDERLYHLLRKGMVKFIRPEPFE--CNGVRVAAE-DMFSVLLFHQNRAARGGVGSTNYIPEHMLPEWMDLV…
OP822059_Echiniscus_testudo_MRE11_1	----------EDMMADHLMVPDI--DDPLGMLQVDAFNTQMNGDLLAAHNDLQYASLQQQMQQPGMDGVVSGVATTNGVADGGLSTIPPTMIDDQLNGLGGSVQNSLIGSSGV-----------YGEIAYTLPENAVY--ANPAPIKTAHTNMRILIATDCHLGVRDREPLVSEDALRTFEEIMQIAQHKDVDMLLMAGDLFHQNRPSRQTVCRTVEILEKYCLGPRPVAVRFLSNPDEIFANVSDDPLFRRPNWEDPNINIELPIFSIHGNHDDPIGPKNLCELDALHTQRLINYFGKVGDVGNIEIKPVVMEKNGTFLALYGLGSMKDERLYHLLRKGMVKFIRPEAFE--LGGVRVAAE-DMFSVLLFHQNRVPRGYSG-TNHIPEHMLPEWMDLI…
OP822060_Halechiniscus_sp_MRE11_1	----------------AIMSTNATVPETQELPNGEGNAISDGIAAVEQVNPSSMELYDITD---------------------------------------------------------------GSEYTFYIPDNGVML-PMETLSAPGAENMRILLASDCHLGVRDREPLVKEDSLRTFEEVLQIAKAKNADMIFMAGDLFHQNRPSRQVVCKTVEILEKYCLGDRPVSVRFISNPAENFASACSH--FRTPNWEDPNINIELPIFSIHGNHDDPIGPTNLCELDTLHTQRLINYFGKIDDLNDIEVKPILLQKGNTYLALYGMGSIKDERLNHMLRNGKVKFVRPAPFQSPVDGRPVHADRDIFSVLLFHQVSA-----------------------…
OP822061_Viridiscus_sp_1_MRE11_1	PPTGMPQNTVDQMIADGIMIPNTNPDDPMAMLQADFLATNGDGLMGDFSSQIQYYSGAE--QQP---TVNGV----GGAMDSLPNTIPPTLPND------NG-LLPIKQEPQQQASSSGL----FGEIVYNMPENATY--AKPPPIQSAQTNMRILIGTDCHLGIRDREPLVADDALRTFEEMMQIAQHKDVDLMLLAGDLFHQNRPSRQTVCRTVEILEKYCLGSRPVAVRFLSNPDEVFANVSDDPLFRRPNWEDPNINVELPIFSIHGNHDDPIGPKNLCELDALHTQRLLNYFGKVGDVANIEVKPVLLEKNGTFLALYGLGSMKDERLHHLLRKGMVKFIRPEPFE--CNGVRVGAE-DMFSVLLFHQNRVPRGAST-TNHIPEYMLPDWMDLI…
OP822062_Viridiscus_sp_3_MRE11_1	PPTGMPQNTVDQMIADGIMIPNTNPDDPMSMLQADFLATNGDALMGDFSSQMQYYSATE--QQPTAATVNGG----GGAMDSLPNTIPPTLPND------NGLLLPIKQEPQQQASSSGL----FGEIVYNMPENATY--AKPPPIQSAQTNMRILIGTDCHLGVRDREPLVADDALRTFEEMMQIAQHKDVDLMLLAGDLFHQNRPSRQTVCRTVEILEKYCLGSRPVAVRFLSNPDEVFANVSDDPLFRRPNWEDPNINVELPIFSIHGNHDDPIGPKNLCELDALHTQRLLNYFGKVGDVANIEVKPVLLEKNGTFLALYGLGSMKDERLHHLLRKGMVKFIRPEPFE--CNGVRVGAE-DMFSVLLFHQNRVPRGAST-TNHIPEYMLPDWMDLI…
GAV01178_1_MRE11C_Ramazzottius_varieornatus	--------------------------------------------------------------------------------------------------------------------------------------------------------------------------------------------------------------------QQCASLLRSYCMGDGQVKFQLVSEPEVNFAHV--EPQFRRINTEDPDLNINLPVYSIHGNHDDPSGLKYLSELDLLHTYGLINYFGKANDIENIDIYPLLFTKGTTKLALYGLGSIRDERLHRAYLNNRVQMKRPSEATD-----------EWFNLFVLHQNRPAHRGS--HNYIPESFLDSFLDLV…
GAV03725_1_MRE11A_Ramazzottius_varieornatus	-------------------------------------------------------------------------------------------------------------------------------------------------------------------------------------------------------------------------------MGDGQVKFQLVSEPEVNFAHV--EPQFRRINTEDPDLNINLPVYSIHSNHDDPSGLKYLSELDLLHTYGLINYFGKANDIENIDIYPLLFTKGTTKLALYGLGSIRDERLHRAYLNNRVQMKRPSEATD-----------EWFNLFVLHQNRPAHRGS--HNYIPESFLDSFLDLV…
GAV03719_1_MRE11B_Ramazzottius_varieornatus	--------------------------------------------------------------------------------------------------------------------------------------------------------------------------------------ILRTAKEKQVDFVLLGGDLFHENKPSRSTAQQCASLLRSYCMGDGQVKFQLVSEPEVNFAHV--EPQFRRINTEDPDLNINLPVYSIHGNHDDPSGLKYLSELDLLHTYGLINYFGKASDIENIDIYPLLFTKGTTKLALYGLGSIRDERLHRAYLNNRVQMKRPSEATD-----------EWFNLFVLHQNRPAHRGS--HNYIPESFLDSFLDLV…
GAV09878_1_MRE11D_Ramazzottius_varieornatus	---------------------------------------------------------------------------------------------------------------------------------------------------------------------------------------------------------------------------------------------------------------------------------------------------------------------------------------------------------------------------------------------------------------…
OP822063_Acutuncus_antarcticus_2_MRE11_1	--------------------------------------------------------------------------------------------------------------------------------------------------------------------------------------------------------------------------------------------------------------------------------------------------------------VENIEIFPLLFVKGNTKLAIYGLGSIRDERLHRAYLEGNVTMKRPSEATD-----------DWFNIFVLHQNRPAGRGT--HNYIPETFLEEWLDLV…
OP822064_Macrobiotus_sp_1_MRE11_1	---------------------------------------------------------------------------------------------------------------------------------------------------------------------------------------------------------------------------------------------------------------------------------------------------------------------------------------------------------------------------------------------------------------…
OP822065_Macrobiotus_sp_4_MRE11_1	---------------------------------------------------------------------------------------------------------------------------------------------------------------------------------------------------------------------------------------------------------------------------------------------------------------------------------------------------------------------------------------------------------------…
OP822075_Paramacrobiotus_areolatus_1_MRE11_1	--------------------------------------------------------------------------------------------------------------------------------------------------------------------------------------------------------------------------------------------------------------------------------------------------------------LEEIHIEPLLLTKGRTKLAIYGLGNIRDERLHRAYMHEKVKVKPPPGGPE-----------KWFNVFVLHQNRPAVRGG--TNYIPETFLEDWIDLV…
OP822076_Paramacrobiotus_richtersi_1_MRE11_1	-------------------------------------------------------------------------------------------------------------------------------------------------------------------------------------------------------------------------------------------------------------------------------------------------------------------------------------------------------------------------------------------GA--TNTIPYTF--------…
OP822066_Macrobiotus_sp_2_MRE11_1	---------------------------------------------------------------------------------------------------------------------------------------------------------------------------------------------------------------------------------------------------------------------------------------------------------------------------------------------------------------------------------------------------------------…
OP822067_Milnesium_sp_2_MRE11_1	-----------------------------------------------------------------------------------------------------------------------------------------------------------------NAGFD-----------------------------------------------------------------------------------------------------------------------------------------------------------------------------------------------------------------------------------------…
OP822068_Dactylobiotus_sp_MRE11_1	----------------QFIMTQSFSPPPSPSQSRSFSLDLNPSI----S---------------------------------------------------------------------------MGSSRNRSQHRQLCG-QPQGTQIDPEDTFSILIASDCHLGYADRDELRKMDSINSFEEVLHIAKDKGVDFVLLGGDLFHENKPSRFTAQRCAALLRNNCMGDGEIKFDLISDPEVNFAHIEEN--FRRVNTKDPDLNICLPVFSIHGNHDDPSGLKYLSELDLLHTYGLINYFGKVNDIGEN---------------------------------------------------------------------------------------------…
OP822069_Macrobiotus_sp_1_MRE11_2	----------------HPGMTQSFSPQSSRSPTPTLELVSEHSSFISSH---------------------------------------------------------------------------SGDPFTRSQLRHLD--VPEGTQVDSADTFNIIIASDTHLGYADRDEMRKMDSFNSFEEILQIAKSRNVDFVLLGGDLFHENKPSRFTAQNCAALLRHYCMGDGEVSFSLISDPKVNFAHIE-DKQFRRLNTSDPDLNISLPVFSIHGNHDDPSGQKYLSELDLLHTYGLINYFGKVNNIGK----------------------------------------------------------------------------------------------…
OP822070_Macrobiotus_sp_4_MRE11_2	----------------PSEMTQSFSPQASRSPTPTLELVSEHSSFISSH---------------------------------------------------------------------------SGDPFTRSQLRHLD--VPEGTQVDSADTFNIIIASDTHLGYADRDEMRKMDSFNSFEEILQIAKSRNVDFVLLGGDLFHENKPSRFTAQNCAALLRHYCMGDGEVSFSLISDPKVNFAHIE-DKQFRRLNTSDPDLNISLPVFSIHGNHDDPSGQKYLSELDLLHTYGLINYFGKVNNIGKS---------------------------------------------------------------------------------------------…
OP822071_Macrobiotus_sp_3_MRE11_1	----------------HFTMTQSFSPPPSPPRSISLHLNPVISQTR------------------------------------------------------------------------------TGLPASRSQHRQLT--EGESFLIDPADTFSILVASDCHLGYADRDEMRKMDSFNSFEEVLRIAKEKRVDFVLLGGDLFHENKPSRFTAQQCAALLRSNCMGEGQNNFDLVSDPEVNFAHM--DENFRRVNFKDPDLSICLPVFSIHGNHDDPSGPKYQSELDLLHTYGLINYFGKVNDIG-----------------------------------------------------------------------------------------------…
OP822072_Macrobiotus_sp_5_MRE11_1	----------------HSRMTQSFSPQSSRSPTPTLELVSEHSSFISSH---------------------------------------------------------------------------SGDPFTRSQLRHLD--VPEGTQVDSAETFNIIIASDTHLGYADRDEMRKMDSFNSFEEILQIAKSRNVDFVLLGGDLFHENKPSRFTAQNCAALLRHYCMGDGEVSFTLISDPKVNFAHIE-DKQFRRLNTSDPDLNISLPVFSIHGNHDDPSGQKYLSELDLLHTYGLINYFGKVNNIGK----------------------------------------------------------------------------------------------…
OP822073_Paramacrobiotus_richtersi_2_MRE11_1	----------------VRKMTQSFSPPGSPSSQDMARTLDTQSSRPYST---------------------------------------------------------------------------ASSSLTFNSDRHLPPFTDPNSQTDPQHTFFILIASDCHLGYADRDEMRRMDSFKSFEEVLDIAAEQDVDFILLGGDLFHENKPSRFAAQQCANLLRHYCMGDRKLNVELISDPDVNFAHM--DPQFRRLNTKDPDLKISMPVFSIHGNHDDPSGSRYLSELDLLHTYGLI---------------------------------------------------------------------------------------------------------…
OP822074_Macrobiotus_sp_2_MRE11_2	----------------HPKMTQSFSPQSSRSPTPTLELVSEHSSFISSH---------------------------------------------------------------------------SGDPFTRSQLRHLD--VPEGTQVDSAETFNIIIASDTHLGYADRDEMRKMDSFNSFEEILQIAKSRNVDFVLLGGDLFHENKPSRFTAQNCAALLRHYCMGDGEVSFTLISDPKVNFAHIE-DKQFRRLNTSDPDLNISLPVFSIHGNHDDPSGQKYLSELDLLHTYGLINYFGKVNNIGK----------------------------------------------------------------------------------------------…
XP_014672889_1_PREDICTED_double_strand_break_repair_protein_MRE11A_like_Priapulus_caudatus	--------------------------------------------------------------------------------------------------------------------------------------------MGQESEKDDENIMNILVATDIHLGYGEKDPIRGNDSLVTFEEILQHAQAQKVDFILLGGDLFHENKPSRKIVHGCMALLRKYCMGNKPCQVEFLSDQSINFMDSH----FPVVNYEDPNMNIGIPVFSIHGNHDDPCGAGQLCAVDLLSVAGLVNYFGKARSLDDIQISPLLLQKGETKLALYGLGSVRDERLHRLFLNSHVTMLRPRDDPD-----------SWFNVFVLHQNRAKHDS---KNYIPESFLDDFLDLV…
XP_023225241_1_double_strand_break_repair_protein_MRE11_like_Centruroides_sculpturatus	------------------------------------------------------------------------------------------------------------------------------------------MSLNESNAPSHTDTLNILVATDCHLGYAEKDAIRGNDSFQTFEEILSIAKEKKVDFILLGGDLFHENKPSRKSLHLCLQLLRQYCLGDNPVQIEFLSDQSENFKHSS----FPVVNYEDPNINISIPVFSIHGNHDDPAGQGSLCSADLLSVSGFINYFGKCTDLEQIQISPLLMRKGENQLALYGLGSIRDERLHRLFREGKVTMLRPRENPE-----------NWFNLFVLHQNRVKHGV---TNYIPEQFLDDFLDLV…
XP_015928675_1_double_strand_break_repair_protein_MRE11_like_isoform_X1_Parasteatoda_tepidariorum	--------------------------------------------------------------------------------------------------------------------------------MNSLTIRGKE--MPNKSMGSEDDTLQILLATDCHLGYQENDAVRGSDSIVTFEEILKIAVDKEVDFILLGGDLFHENKPSRKVLHDCISLLRKYCMGDRPVQFEFLSDQSENFKHCA----QPIVNFEDSNLNVSIPLFSIHGNHDDPAGPGCYCSLDLLSATGLVNYFGKCTDLQDINISPLMFQKGRTKLCLYGLGSIRDERLHRMFLEGKVKMLRPRENCD-----------DWFNLMVLHQNRTKHGA---KNYIPEQFLDNFLDLV…
KXJ68122_1_hypothetical_protein_RP20_CCG005594_Aedes_albopictus	-----------------------------------------------------------------------------------------------------------------------------------------MSETTPNSTIDPEDTIKILVASDIHLGYNEKDVIRGEDSFIAFEEVLQHALENDVDAIILGGDLFHIANPSTNTLNRCSRLLKTYLLGDKPIKLEFLSDQNENFLESL----NRTVNYEDPNMNIAIPVFTIHGNHDDPSGFGRISSLDLLSTNGYVNYFGKWTDLTKINISPILLKKGESKMALYGLSYISDARLARLFNEAKVFLEKPEDS-------------DWFNVMVVHQNRADRGP---KNYLPEKSLPGFLDLV…
XP_022189664_1_double_strand_break_repair_protein_MRE11_Nilaparvata_lugens	---------------------------------------------------------------------------------------------------------------------------------------------MDESEVSADDVLNILVASDIHLGYEEKDPTRGKDSFIAFEEILSLAKDKDVDFLLLGGDLFHDAKPSQYCLYRALELFRRYCLGDSPVKIQFLSDQSKNFEHCL----YPEVNYENENINIAIPVFSIHGNHDDPTGLGFLSSMDLLSVTGLINYFGKWTDLTQVEITPLLLQKGKTKLALYGLSYIKDDRLCRLFRDRKVKFLRPEENID-----------EWFNIFVTHQNRADRGI---NKSIKETALPSFLDVV…
OQV24259_1_Double-strand_break_repair_protein_MRE11_Hypsibius_dujardini	----------------------------------------------------------------------------------------------------------------------------GSGYPYSLGRTMRQLTLDADAQPDPADLFTILVASDLHLGYCDRDELRKNDSLRTFEEILRTAKENKVDFVLLGGDLFHENKPSRSTAQQCATLLRSYCMGDGGINFELVSEPTVNFGHM--EKQFQRINTEDPNLNINLPVYSIHGNHDDPSGSTYLSELDLLHTYGLINYFGKAVDLENIEIAPLLFAKGNTKLAVYGLGAIRDERLHRAYLENQVTMHRPEEATE-----------EWFNIFVIHQNRPAHRGK--HNYVPETFLEKWLDLV…
