# Supplementary material for: The Evolution of Temperature and Desiccation-Related Protein Families in Tardigrada Reveals a Complex Acquisition of Extremotolerance
Source: Genome Biol Evol. 2023 Nov 29;16(1):evad217. doi: 10.1093/gbe/evad217 (PMC10799326; doi:10.1093/gbe/evad217)
Supplement: evad217_Supplementary_Data [file evad217_supplementary_data.zip › SupplementalInformation/SupplementalInformation/MRE11_Complete/MRE11_ML/MRE11.phy.contree]

(OP822056_Batillipes_sp_1_MRE11_1:0.1514897115,OP822057_Batillipes_sp_1_MRE11_2:0.8689681511,(((OP822058_Cornechiniscus_lobatus_MRE11_1:0.1033600364,(OP822059_Echiniscus_testudo_MRE11_1:0.2513369345,(OP822061_Viridiscus_sp_1_MRE11_1:0.0154833316,OP822062_Viridiscus_sp_3_MRE11_1:0.0086797116)100:0.2604209370)100:0.2205878223)100:0.5234108609,OP822060_Halechiniscus_sp_MRE11_1:0.6403159629)97:0.4012169399,(((((GAV01178_1_MRE11C_Ramazzottius_varieornatus:0.0000020594,((GAV03725_1_MRE11A_Ramazzottius_varieornatus:0.0236414480,GAV03719_1_MRE11B_Ramazzottius_varieornatus:0.0042742785)97:0.0042937606,GAV09878_1_MRE11D_Ramazzottius_varieornatus:0.0474837671)48:0.0000027721)88:0.1799490698,((OP822068_Dactylobiotus_sp_MRE11_1:0.2532619550,OP822071_Macrobiotus_sp_3_MRE11_1:0.2880880809)89:0.1416319477,(((OP822069_Macrobiotus_sp_1_MRE11_2:0.0062832748,(OP822072_Macrobiotus_sp_5_MRE11_1:0.0131859681,OP822074_Macrobiotus_sp_2_MRE11_2:0.0000020594)79:0.0144742279)55:0.0000021131,OP822070_Macrobiotus_sp_4_MRE11_2:0.0264016490)98:0.3323998042,OP822073_Paramacrobiotus_richtersi_2_MRE11_1:0.6603006857)62:0.0911999244)82:0.4767991480)43:0.3033863380,((OP822063_Acutuncus_antarcticus_2_MRE11_1:0.1573911761,OQV24259_1_Double-strand_break_repair_protein_MRE11_Hypsibius_dujardini:0.6391936948)74:0.1631894030,(((OP822064_Macrobiotus_sp_1_MRE11_1:0.0096769211,OP822065_Macrobiotus_sp_4_MRE11_1:0.0000020594)95:0.0099102381,OP822066_Macrobiotus_sp_2_MRE11_1:0.0000020610)93:0.6024050412,(OP822075_Paramacrobiotus_areolatus_1_MRE11_1:0.1329540449,OP822076_Paramacrobiotus_richtersi_1_MRE11_1:0.3448669545)98:0.3606880191)70:0.2753414780)38:0.0676672500)79:0.5165641927,OP822067_Milnesium_sp_2_MRE11_1:0.8945592993)98:0.5520298341,((XP_014672889_1_PREDICTED_double_strand_break_repair_protein_MRE11A_like_Priapulus_caudatus:0.6883070990,(XP_023225241_1_double_strand_break_repair_protein_MRE11_like_Centruroides_sculpturatus:0.4441095453,XP_015928675_1_double_strand_break_repair_protein_MRE11_like_isoform_X1_Parasteatoda_tepidariorum:0.7184451512)97:0.2217353738)84:0.1326381608,(KXJ68122_1_hypothetical_protein_RP20_CCG005594_Aedes_albopictus:1.3127126216,XP_022189664_1_double_strand_break_repair_protein_MRE11_Nilaparvata_lugens:1.0060346948)96:0.3640888588)100:0.8349519585)100:1.1655999462)100:0.4723990261);
