# Supplementary material for: The Evolution of Temperature and Desiccation-Related Protein Families in Tardigrada Reveals a Complex Acquisition of Extremotolerance
Source: Genome Biol Evol. 2023 Nov 29;16(1):evad217. doi: 10.1093/gbe/evad217 (PMC10799326; doi:10.1093/gbe/evad217)
Supplement: evad217_Supplementary_Data [file evad217_supplementary_data.zip › SupplementalInformation/SupplementalInformation/MRE11_Complete/MRE11_ML/MRE11.phy.iqtree]

IQ-TREE 2.2.2.3 COVID-edition built May  3 2023

Input file name: MRE11.phy
Type of analysis: ModelFinder + tree reconstruction + ultrafast bootstrap (1000 replicates)
Random seed number: 449915

REFERENCES
----------

To cite IQ-TREE please use:

Bui Quang Minh, Heiko A. Schmidt, Olga Chernomor, Dominik Schrempf,
Michael D. Woodhams, Arndt von Haeseler, and Robert Lanfear (2020)
IQ-TREE 2: New models and efficient methods for phylogenetic inference
in the genomic era. Mol. Biol. Evol., in press.
https://doi.org/10.1093/molbev/msaa015

To cite ModelFinder please use: 

Subha Kalyaanamoorthy, Bui Quang Minh, Thomas KF Wong, Arndt von Haeseler,
and Lars S Jermiin (2017) ModelFinder: Fast model selection for
accurate phylogenetic estimates. Nature Methods, 14:587–589.
https://doi.org/10.1038/nmeth.4285

Since you used ultrafast bootstrap (UFBoot) please also cite: 

Diep Thi Hoang, Olga Chernomor, Arndt von Haeseler, Bui Quang Minh,
and Le Sy Vinh (2018) UFBoot2: Improving the ultrafast bootstrap
approximation. Mol. Biol. Evol., 35:518–522.
https://doi.org/10.1093/molbev/msx281

SEQUENCE ALIGNMENT
------------------

Input data: 31 sequences with 922 amino-acid sites
Number of constant sites: 124 (= 13.449% of all sites)
Number of invariant (constant or ambiguous constant) sites: 124 (= 13.449% of all sites)
Number of parsimony informative sites: 538
Number of distinct site patterns: 897

ModelFinder
-----------

Best-fit model according to BIC: Q.pfam+I+G4

List of models sorted by BIC scores: 

Model                  LogL         AIC      w-AIC        AICc     w-AICc         BIC      w-BIC
Q.pfam+I+G4      -16606.784   33335.568 +   0.0555   33344.363 +    0.615   33629.987 +    0.992
Q.pfam+G4        -16615.231   33350.463 - 3.23e-05   33358.965 - 0.000415   33640.056 -  0.00646
VT+I+G4          -16613.398   33348.796 - 7.44e-05   33357.591 - 0.000825   33643.215 -  0.00133
LG+I+G4          -16618.961   33359.923 - 2.86e-07   33368.718 - 3.17e-06   33654.342 -  5.1e-06
VT+G4            -16627.093   33374.186 - 2.28e-10   33382.688 - 2.93e-09   33663.779 - 4.56e-08
LG+G4            -16627.116   33374.232 - 2.23e-10   33382.734 - 2.86e-09   33663.825 - 4.45e-08
LG+I+R3          -16613.854   33355.708 - 2.35e-06   33365.417 - 1.65e-05   33664.607 - 3.01e-08
LG+I+R4          -16612.702   33357.405 - 1.01e-06   33367.749 - 5.14e-06   33675.957 - 1.03e-10
LG+R4            -16618.325   33366.649 - 9.89e-09   33376.673 - 5.93e-08   33680.375 - 1.14e-11
WAG+I+G4         -16632.674   33387.349 - 3.16e-13   33396.144 - 3.51e-12   33681.768 - 5.66e-12
LG+R3            -16627.771   33381.542 - 5.77e-12   33390.940 - 4.73e-11   33685.614 - 8.27e-13
LG+R5            -16615.947   33365.895 - 1.44e-08   33376.564 - 6.26e-08   33689.273 - 1.33e-13
WAG+G4           -16645.249   33410.499 - 2.97e-18   33419.001 - 3.82e-17   33700.092 - 5.94e-16
Q.pfam+F+I+G4    -16584.956   33329.912 +    0.938   33345.323 +    0.381   33716.036 - 2.05e-19
Q.yeast+I+G4     -16653.080   33428.159 - 4.35e-22   33436.954 - 4.82e-21   33722.578 - 7.77e-21
Q.insect+I+G4    -16653.382   33428.764 - 3.21e-22   33437.559 - 3.56e-21   33723.183 - 5.74e-21
Q.pfam+F+G4      -16593.088   33344.177 -  0.00075   33359.188 - 0.000371   33725.474 - 1.83e-21
Q.yeast+F+I+G4   -16590.421   33340.843 -  0.00397   33356.253 -  0.00161   33726.966 - 8.66e-22
LG+F+I+G4        -16591.458   33342.916 -  0.00141   33358.327 - 0.000571   33729.040 - 3.07e-22
Q.yeast+G4       -16660.229   33440.459 - 9.28e-25   33448.961 - 1.19e-23   33730.052 - 1.85e-22
Q.insect+G4      -16661.504   33443.009 - 2.59e-25   33451.510 - 3.33e-24   33732.601 - 5.18e-23
Q.yeast+F+G4     -16598.036   33354.071 - 5.33e-06   33369.083 - 2.64e-06   33735.368 -  1.3e-23
JTT+I+G4         -16660.385   33442.769 - 2.92e-25   33451.565 - 3.24e-24   33737.188 - 5.22e-24
LG+F+G4          -16599.285   33356.570 - 1.53e-06   33371.582 - 7.56e-07   33737.867 - 3.72e-24
JTTDCMut+I+G4    -16662.539   33447.078 - 3.39e-26   33455.873 - 3.76e-25   33741.497 - 6.06e-25
JTT+G4           -16671.899   33463.799 - 7.93e-30   33472.300 - 1.02e-28   33753.391 - 1.58e-27
Q.insect+F+I+G4  -16604.742   33369.484 -  2.4e-09   33384.894 - 9.73e-10   33755.607 - 5.23e-28
WAG+F+I+G4       -16605.112   33370.224 - 1.65e-09   33385.635 - 6.72e-10   33756.348 - 3.61e-28
JTTDCMut+G4      -16674.122   33468.244 - 8.59e-31   33476.746 -  1.1e-29   33757.837 - 1.72e-28
VT+F+I+G4        -16609.529   33379.057 -    2e-11   33394.467 - 8.11e-12   33765.181 - 4.36e-30
Q.insect+F+G4    -16613.310   33384.620 - 1.24e-12   33399.632 - 6.13e-13   33765.917 - 3.02e-30
rtREV+F+I+G4     -16609.963   33379.926 - 1.29e-11   33395.337 - 5.25e-12   33766.050 - 2.82e-30
WAG+F+G4         -16616.955   33391.910 - 3.23e-14   33406.922 -  1.6e-14   33773.207 - 7.88e-32
rtREV+F+G4       -16618.832   33395.664 - 4.95e-15   33410.676 - 2.45e-15   33776.961 - 1.21e-32
LG+I+R2          -16680.109   33484.218 - 2.92e-34   33493.312 - 2.79e-33   33783.463 - 4.67e-34
VT+F+G4          -16623.470   33404.940 - 4.79e-17   33419.952 - 2.37e-17   33786.237 - 1.17e-34
JTT+F+I+G4       -16653.747   33467.495 - 1.25e-30   33482.905 - 5.07e-31   33853.619 - 2.73e-49
JTTDCMut+F+I+G4  -16654.816   33469.632 - 4.29e-31   33485.042 - 1.74e-31   33855.755 - 9.37e-50
LG+R2            -16722.574   33567.147 - 2.87e-52   33575.943 - 3.18e-51   33861.567 - 5.12e-51
JTT+F+G4         -16664.758   33487.516 - 5.61e-35   33502.528 - 2.78e-35   33868.813 - 1.37e-52
JTTDCMut+F+G4    -16665.734   33489.467 - 2.12e-35   33504.479 - 1.05e-35   33870.764 - 5.16e-53
Blosum62+I+G4    -16728.498   33578.996 - 7.66e-55   33587.792 -  8.5e-54   33873.416 - 1.37e-53
Blosum62+F+I+G4  -16664.585   33489.171 - 2.45e-35   33504.581 - 9.96e-36   33875.295 - 5.35e-54
Q.plant+I+G4     -16733.804   33589.608 -  3.8e-57   33598.404 - 4.22e-56   33884.027 -  6.8e-56
Blosum62+G4      -16741.320   33602.641 - 5.62e-60   33611.143 - 7.22e-59   33892.234 - 1.12e-57
Q.plant+G4       -16741.434   33602.867 - 5.02e-60   33611.369 - 6.45e-59   33892.460 -    1e-57
Blosum62+F+G4    -16677.751   33513.502 - 1.28e-40   33528.514 - 6.33e-41   33894.799 - 3.11e-58
cpREV+I+G4       -16745.309   33612.617 - 3.83e-62   33621.413 - 4.25e-61   33907.037 - 6.85e-61
PMB+F+I+G4       -16681.693   33523.386 - 9.12e-43   33538.796 -  3.7e-43   33909.509 - 1.99e-61
PMB+I+G4         -16746.564   33615.129 - 1.09e-62   33623.924 - 1.21e-61   33909.548 - 1.95e-61
cpREV+G4         -16754.900   33629.800 - 7.12e-66   33638.301 - 9.15e-65   33919.392 - 1.42e-63
PMB+F+G4         -16694.053   33546.107 - 1.06e-47   33561.118 - 5.26e-48   33927.404 - 2.59e-65
PMB+G4           -16759.495   33638.990 - 7.19e-68   33647.492 - 9.24e-67   33928.583 - 1.44e-65
rtREV+I+G4       -16767.187   33656.374 - 1.21e-71   33665.170 - 1.34e-70   33950.793 - 2.16e-70
cpREV+F+I+G4     -16703.380   33566.760 - 3.48e-52   33582.170 - 1.41e-52   33952.884 - 7.59e-71
DCMut+F+I+G4     -16707.577   33575.155 - 5.23e-54   33590.565 - 2.12e-54   33961.278 - 1.14e-72
Dayhoff+F+I+G4   -16707.919   33575.839 - 3.72e-54   33591.249 - 1.51e-54   33961.962 - 8.11e-73
cpREV+F+G4       -16712.188   33582.376 - 1.41e-55   33597.387 - 7.01e-56   33963.673 - 3.45e-73
rtREV+G4         -16777.043   33674.086 - 1.72e-75   33682.588 - 2.21e-74   33963.679 - 3.44e-73
mtInv+F+I+G4     -16711.529   33583.058 - 1.01e-55   33598.469 - 4.08e-56   33969.182 - 2.19e-74
mtInv+F+G4       -16716.709   33591.417 - 1.54e-57   33606.429 - 7.62e-58   33972.715 - 3.75e-75
DCMut+F+G4       -16717.506   33593.012 - 6.93e-58   33608.024 - 3.43e-58   33974.309 - 1.69e-75
Q.plant+F+I+G4   -16714.243   33588.486 - 6.67e-57   33603.896 - 2.71e-57   33974.609 - 1.45e-75
Dayhoff+F+G4     -16717.800   33593.599 - 5.17e-58   33608.611 - 2.56e-58   33974.896 - 1.26e-75
Q.plant+F+G4     -16722.802   33603.604 - 3.48e-60   33618.616 - 1.72e-60   33984.901 - 8.47e-78
DCMut+I+G4       -16790.511   33703.023 - 8.96e-82   33711.818 - 9.94e-81   33997.442 -  1.6e-80
Dayhoff+I+G4     -16790.779   33703.559 - 6.86e-82   33712.354 -  7.6e-81   33997.978 - 1.23e-80
DCMut+G4         -16802.043   33724.086 - 2.39e-86   33732.587 - 3.07e-85   34013.678 - 4.78e-84
Dayhoff+G4       -16802.253   33724.506 - 1.94e-86   33733.008 - 2.49e-85   34014.099 - 3.87e-84
Q.mammal+I+G4    -16821.677   33765.353 - 2.62e-95   33774.149 -  2.9e-94   34059.773 - 4.68e-94
Q.mammal+G4      -16830.934   33781.867 - 6.79e-99   33790.369 - 8.71e-98   34071.460 - 1.36e-96
mtZOA+F+G4       -16772.846   33703.692 - 6.41e-82   33718.704 - 3.18e-82   34084.989 - 1.56e-99
mtZOA+F+I+G4     -16769.955   33699.910 - 4.25e-81   33715.321 - 1.72e-81   34086.034 - 9.27e-100
Q.mammal+F+I+G4  -16782.860   33725.720 - 1.06e-86   33741.130 - 4.29e-87   34111.843 - 2.31e-105
mtMet+F+I+G4     -16787.123   33734.245 - 1.49e-88   33749.655 - 6.04e-89   34120.369 - 3.25e-107
Q.mammal+F+G4    -16791.081   33740.163 - 7.72e-90   33755.174 - 3.82e-90   34121.460 - 1.88e-107
mtMet+F+G4       -16791.174   33740.347 - 7.04e-90   33755.359 - 3.49e-90   34121.644 - 1.72e-107
mtREV+F+I+G4     -16788.380   33736.760 - 4.23e-89   33752.170 - 1.72e-89   34122.883 - 9.24e-108
mtREV+F+G4       -16793.503   33745.006 - 6.85e-91   33760.017 -  3.4e-91   34126.303 - 1.67e-108
FLU+I+G4         -16901.232   33924.465 - 7.36e-130   33933.260 - 8.16e-129   34218.884 - 1.32e-128
FLU+G4           -16908.956   33937.912 - 8.85e-133   33946.414 - 1.14e-131   34227.504 - 1.77e-130
Q.bird+I+G4      -16910.263   33942.526 - 8.81e-134   33951.321 - 9.77e-133   34236.945 - 1.57e-132
Q.bird+G4        -16919.375   33958.750 - 2.64e-137   33967.252 - 3.39e-136   34248.343 - 5.28e-135
FLU+F+I+G4       -16863.774   33887.548 - 7.64e-122   33902.958 - 3.1e-122   34273.672 - 1.67e-140
FLU+F+G4         -16872.979   33903.958 - 2.09e-125   33918.970 - 1.03e-125   34285.255 - 5.09e-143
Q.bird+F+I+G4    -16873.823   33907.646 - 3.3e-126   33923.056 - 1.34e-126   34293.769 - 7.21e-145
Q.bird+F+G4      -16881.923   33921.847 - 2.73e-129   33936.859 - 1.35e-129   34303.144 - 6.64e-147
HIVb+F+I+G4      -16887.066   33934.132 - 5.86e-132   33949.542 - 2.38e-132   34320.256 - 1.28e-150
mtART+F+G4       -16894.437   33946.874 -   1e-134   33961.886 - 4.96e-135   34328.172 - 2.44e-152
mtART+F+I+G4     -16891.276   33942.552 - 8.7e-134   33957.962 - 3.53e-134   34328.676 - 1.9e-152
HIVb+F+G4        -16895.595   33949.190 - 3.15e-135   33964.202 - 1.56e-135   34330.487 - 7.67e-153
HIVb+I+G4        -16978.601   34079.203 - 1.85e-163   34087.998 - 2.05e-162   34373.622 - 3.3e-162
HIVb+G4          -16988.511   34097.022 - 2.49e-167   34105.523 - 3.2e-166   34386.614 - 4.98e-165
LG+I             -17014.998   34149.997 - 7.82e-179   34158.498 -   1e-177   34439.589 - 1.56e-176
mtVer+F+I+G4     -16964.274   34088.548 - 1.72e-165   34103.958 -   7e-166   34474.672 - 3.76e-184
mtVer+F+G4       -16968.427   34094.853 - 7.37e-167   34109.865 - 3.65e-167   34476.150 - 1.8e-184
mtMAM+F+I+G4     -17030.157   34220.313 - 4.21e-194   34235.723 - 1.71e-194   34606.437 - 9.19e-213
mtMAM+F+G4       -17034.098   34226.197 - 2.22e-195   34241.209 - 1.1e-195   34607.494 - 5.42e-213
FLAVI+F+I+G4     -17143.070   34446.141 - 3.86e-243   34461.551 - 1.57e-243   34832.265 - 8.42e-262
FLAVI+F+G4       -17149.752   34457.505 - 1.31e-245   34472.517 - 6.51e-246   34838.802 - 3.2e-263
FLAVI+I+G4       -17246.582   34615.164 - 7.65e-280   34623.959 - 8.48e-279   34909.583 - 1.37e-278
FLAVI+G4         -17253.765   34627.530 - 1.58e-282   34636.032 - 2.03e-281   34917.123 - 3.15e-280
LG               -17258.306   34634.612 - 4.58e-284   34642.825 - 6.79e-283   34919.378 - 1.02e-280
HIVw+F+I+G4      -17232.025   34624.050 - 8.99e-282   34639.460 - 3.65e-282   35010.174 - 1.96e-300
HIVw+F+G4        -17243.400   34644.799 - 2.81e-286   34659.811 - 1.39e-286   35026.097 - 6.84e-304
mtZOA+I+G4       -17398.355   34918.710 -        0   34927.506 -        0   35213.129 -        0
mtZOA+G4         -17402.547   34925.093 -        0   34933.595 -        0   35214.686 -        0
HIVw+I+G4        -17478.610   35079.219 -        0   35088.015 -        0   35373.638 -        0
HIVw+G4          -17485.825   35091.649 -        0   35100.151 -        0   35381.242 -        0
mtREV+I+G4       -17524.203   35170.406 -        0   35179.201 -        0   35464.825 -        0
mtREV+G4         -17532.174   35184.347 -        0   35192.849 -        0   35473.940 -        0
mtMet+I+G4       -17557.344   35236.688 -        0   35245.483 -        0   35531.107 -        0
mtMet+G4         -17562.142   35244.284 -        0   35252.786 -        0   35533.877 -        0
mtVer+I+G4       -17678.537   35479.073 -        0   35487.868 -        0   35773.492 -        0
mtVer+G4         -17682.961   35485.922 -        0   35494.424 -        0   35775.514 -        0
mtInv+I+G4       -17686.658   35495.316 -        0   35504.111 -        0   35789.735 -        0
mtInv+G4         -17692.649   35505.298 -        0   35513.800 -        0   35794.891 -        0
mtART+I+G4       -17700.640   35523.281 -        0   35532.076 -        0   35817.700 -        0
mtART+G4         -17704.962   35529.923 -        0   35538.425 -        0   35819.516 -        0
mtMAM+I+G4       -17791.298   35704.596 -        0   35713.392 -        0   35999.016 -        0
mtMAM+G4         -17796.489   35712.979 -        0   35721.480 -        0   36002.571 -        0

AIC, w-AIC   : Akaike information criterion scores and weights.
AICc, w-AICc : Corrected AIC scores and weights.
BIC, w-BIC   : Bayesian information criterion scores and weights.

Plus signs denote the 95% confidence sets.
Minus signs denote significant exclusion.

SUBSTITUTION PROCESS
--------------------

Model of substitution: Q.pfam+I+G4

State frequencies: (model)

Model of rate heterogeneity: Invar+Gamma with 4 categories
Proportion of invariable sites: 0.0500
Gamma shape alpha: 1.0894

 Category  Relative_rate  Proportion
  0         0              0.0500
  1         0.1626         0.2375
  2         0.5285         0.2375
  3         1.0667         0.2375
  4         2.4529         0.2375
Relative rates are computed as MEAN of the portion of the Gamma distribution falling in the category.

MAXIMUM LIKELIHOOD TREE
-----------------------

Log-likelihood of the tree: -16606.6767 (s.e. 320.6859)
Unconstrained log-likelihood (without tree): -6258.8941
Number of free parameters (#branches + #model parameters): 61
Akaike information criterion (AIC) score: 33335.3534
Corrected Akaike information criterion (AICc) score: 33344.1487
Bayesian information criterion (BIC) score: 33629.7726

Total tree length (sum of branch lengths): 18.2994
Sum of internal branch lengths: 8.5906 (46.9447% of tree length)

WARNING: 2 near-zero internal branches (<0.0011) should be treated with caution
         Such branches are denoted by '**' in the figure below

NOTE: Tree is UNROOTED although outgroup taxon 'OP822056_Batillipes_sp_1_MRE11_1' is drawn at root
Numbers in parentheses are  ultrafast bootstrap support (%)

+--OP822056_Batillipes_sp_1_MRE11_1
|
+-----------OP822057_Batillipes_sp_1_MRE11_2
|
|                  +--OP822058_Cornechiniscus_lobatus_MRE11_1
|           +------| (100)
|           |      |  +--OP822059_Echiniscus_testudo_MRE11_1
|           |      +--| (100)
|           |         |  +--OP822061_Viridiscus_sp_1_MRE11_1
|           |         +--| (100)
|           |            +--OP822062_Viridiscus_sp_3_MRE11_1
|      +----| (97)
|      |    +--------OP822060_Halechiniscus_sp_MRE11_1
+------| (100)
       |                                    +**GAV01178_1_MRE11C_Ramazzottius_varieornatus
       |                              +-----| (88)
       |                              |     |     +--GAV03725_1_MRE11A_Ramazzottius_varieornatus
       |                              |     |  +--| (97)
       |                              |     |  |  +--GAV03719_1_MRE11B_Ramazzottius_varieornatus
       |                              |     +**| (48)
       |                              |        +--GAV09878_1_MRE11D_Ramazzottius_varieornatus
       |                           +--| (36)
       |                           |  |     +--OP822063_Acutuncus_antarcticus_2_MRE11_1
       |                           |  |  +--| (74)
       |                           |  |  |  +--------OQV24259_1_Double-strand_break_repair_protein_MRE11_Hypsibius_dujardini
       |                           |  +--| (38)
       |                           |     |             +--OP822064_Macrobiotus_sp_1_MRE11_1
       |                           |     |          +--| (95)
       |                           |     |          |  +**OP822065_Macrobiotus_sp_4_MRE11_1
       |                           |     |  +-------| (93)
       |                           |     |  |       +**OP822066_Macrobiotus_sp_2_MRE11_1
       |                           |     +--| (70)
       |                           |        |    +--OP822075_Paramacrobiotus_areolatus_1_MRE11_1
       |                           |        +----| (98)
       |                           |             +---OP822076_Paramacrobiotus_richtersi_1_MRE11_1
       |                       +---| (79)
       |                       |   |       +--OP822068_Dactylobiotus_sp_MRE11_1
       |                       |   |    +--| (89)
       |                       |   |    |  +---OP822071_Macrobiotus_sp_3_MRE11_1
       |                       |   +----| (82)
       |                       |        |         +--OP822069_Macrobiotus_sp_1_MRE11_2
       |                       |        |      +**| (41)
       |                       |        |      |  +--OP822070_Macrobiotus_sp_4_MRE11_2
       |                       |        |  +---| (98)
       |                       |        |  |   |  +--OP822072_Macrobiotus_sp_5_MRE11_1
       |                       |        |  |   +--| (79)
       |                       |        |  |      +**OP822074_Macrobiotus_sp_2_MRE11_2
       |                       |        +--| (62)
       |                       |           +--------OP822073_Paramacrobiotus_richtersi_2_MRE11_1
       |               +-------| (98)
       |               |       +-----------OP822067_Milnesium_sp_2_MRE11_1
       +---------------| (100)
                       |             +---------XP_014672889_1_PREDICTED_double_strand_break_repair_protein_MRE11A_like_Priapulus_caudatus
                       |          +--| (84)
                       |          |  |  +-----XP_023225241_1_double_strand_break_repair_protein_MRE11_like_Centruroides_sculpturatus
                       |          |  +--| (97)
                       |          |     +---------XP_015928675_1_double_strand_break_repair_protein_MRE11_like_isoform_X1_Parasteatoda_tepidariorum
                       +----------| (100)
                                  |    +------------------KXJ68122_1_hypothetical_protein_RP20_CCG005594_Aedes_albopictus
                                  +----| (96)
                                       +-------------XP_022189664_1_double_strand_break_repair_protein_MRE11_Nilaparvata_lugens

Tree in newick format:

(OP822056_Batillipes_sp_1_MRE11_1:0.1518476501,OP822057_Batillipes_sp_1_MRE11_2:0.8673402766,(((OP822058_Cornechiniscus_lobatus_MRE11_1:0.1042325087,(OP822059_Echiniscus_testudo_MRE11_1:0.2511889882,(OP822061_Viridiscus_sp_1_MRE11_1:0.0154689403,OP822062_Viridiscus_sp_3_MRE11_1:0.0086602197)100:0.2601677256)100:0.2195919761)100:0.5278233135,OP822060_Halechiniscus_sp_MRE11_1:0.6354581973)97:0.3647136769,(((((GAV01178_1_MRE11C_Ramazzottius_varieornatus:0.0000010004,((GAV03725_1_MRE11A_Ramazzottius_varieornatus:0.0237072233,GAV03719_1_MRE11B_Ramazzottius_varieornatus:0.0042801153)97:0.0043004182,GAV09878_1_MRE11D_Ramazzottius_varieornatus:0.0474899200)48:0.0000020646)88:0.4409239530,((OP822063_Acutuncus_antarcticus_2_MRE11_1:0.1543183406,OQV24259_1_Double-strand_break_repair_protein_MRE11_Hypsibius_dujardini:0.6511898859)74:0.1709485514,(((OP822064_Macrobiotus_sp_1_MRE11_1:0.0096890060,OP822065_Macrobiotus_sp_4_MRE11_1:0.0000010004)95:0.0099224348,OP822066_Macrobiotus_sp_2_MRE11_1:0.0000027882)93:0.6057658227,(OP822075_Paramacrobiotus_areolatus_1_MRE11_1:0.1334306374,OP822076_Paramacrobiotus_richtersi_1_MRE11_1:0.3458217555)98:0.3619614238)70:0.2750278475)38:0.0780153046)36:0.2341772821,((OP822068_Dactylobiotus_sp_MRE11_1:0.2537923496,OP822071_Macrobiotus_sp_3_MRE11_1:0.2861949900)89:0.1449232623,(((OP822069_Macrobiotus_sp_1_MRE11_2:0.0062794061,OP822070_Macrobiotus_sp_4_MRE11_2:0.0263500808)41:0.0000020642,(OP822072_Macrobiotus_sp_5_MRE11_1:0.0131405451,OP822074_Macrobiotus_sp_2_MRE11_2:0.0000010004)79:0.0143674606)98:0.3356950467,OP822073_Paramacrobiotus_richtersi_2_MRE11_1:0.6481235509)62:0.0801690194)82:0.3590762396)79:0.3119547185,OP822067_Milnesium_sp_2_MRE11_1:0.8927407084)98:0.5983569824,((XP_014672889_1_PREDICTED_double_strand_break_repair_protein_MRE11A_like_Priapulus_caudatus:0.6933276138,(XP_023225241_1_double_strand_break_repair_protein_MRE11_like_Centruroides_sculpturatus:0.4461639029,XP_015928675_1_double_strand_break_repair_protein_MRE11_like_isoform_X1_Parasteatoda_tepidariorum:0.7180766113)97:0.2166826579)84:0.1398120145,(KXJ68122_1_hypothetical_protein_RP20_CCG005594_Aedes_albopictus:1.3150728100,XP_022189664_1_double_strand_break_repair_protein_MRE11_Nilaparvata_lugens:1.0053926831)96:0.3600987819)100:0.8162555591)100:1.1557176370)100:0.5041139207);

CONSENSUS TREE
--------------

Consensus tree is constructed from 1000 bootstrap trees
Log-likelihood of consensus tree: -16606.853184
Robinson-Foulds distance between ML tree and consensus tree: 4

Branches with support >0.000000% are kept (extended consensus)
Branch lengths are optimized by maximum likelihood on original alignment
Numbers in parentheses are bootstrap supports (%)

+--OP822056_Batillipes_sp_1_MRE11_1
|
+-----------OP822057_Batillipes_sp_1_MRE11_2
|
|                 +--OP822058_Cornechiniscus_lobatus_MRE11_1
|          +------| (100)
|          |      |  +--OP822059_Echiniscus_testudo_MRE11_1
|          |      +--| (100)
|          |         |  +--OP822061_Viridiscus_sp_1_MRE11_1
|          |         +--| (100)
|          |            +--OP822062_Viridiscus_sp_3_MRE11_1
|     +----| (97)
|     |    +--------OP822060_Halechiniscus_sp_MRE11_1
+-----| (100)
      |                                    +--GAV01178_1_MRE11C_Ramazzottius_varieornatus
      |                                 +--| (88)
      |                                 |  |     +--GAV03725_1_MRE11A_Ramazzottius_varieornatus
      |                                 |  |  +--| (97)
      |                                 |  |  |  +--GAV03719_1_MRE11B_Ramazzottius_varieornatus
      |                                 |  +--| (48)
      |                                 |     +--GAV09878_1_MRE11D_Ramazzottius_varieornatus
      |                             +---| (43)
      |                             |   |        +--OP822068_Dactylobiotus_sp_MRE11_1
      |                             |   |     +--| (89)
      |                             |   |     |  +---OP822071_Macrobiotus_sp_3_MRE11_1
      |                             |   +-----| (82)
      |                             |         |         +--OP822069_Macrobiotus_sp_1_MRE11_2
      |                             |         |      +--| (55)
      |                             |         |      |  |  +--OP822072_Macrobiotus_sp_5_MRE11_1
      |                             |         |      |  +--| (79)
      |                             |         |      |     +--OP822074_Macrobiotus_sp_2_MRE11_2
      |                             |         |  +---| (98)
      |                             |         |  |   +--OP822070_Macrobiotus_sp_4_MRE11_2
      |                             |         +--| (62)
      |                             |            +--------OP822073_Paramacrobiotus_richtersi_2_MRE11_1
      |                      +------| (79)
      |                      |      |     +--OP822063_Acutuncus_antarcticus_2_MRE11_1
      |                      |      |  +--| (74)
      |                      |      |  |  +--------OQV24259_1_Double-strand_break_repair_protein_MRE11_Hypsibius_dujardini
      |                      |      +--| (38)
      |                      |         |             +--OP822064_Macrobiotus_sp_1_MRE11_1
      |                      |         |          +--| (95)
      |                      |         |          |  +--OP822065_Macrobiotus_sp_4_MRE11_1
      |                      |         |  +-------| (93)
      |                      |         |  |       +--OP822066_Macrobiotus_sp_2_MRE11_1
      |                      |         +--| (70)
      |                      |            |    +--OP822075_Paramacrobiotus_areolatus_1_MRE11_1
      |                      |            +----| (98)
      |                      |                 +---OP822076_Paramacrobiotus_richtersi_1_MRE11_1
      |               +------| (98)
      |               |      +-----------OP822067_Milnesium_sp_2_MRE11_1
      +---------------| (100)
                      |             +--------XP_014672889_1_PREDICTED_double_strand_break_repair_protein_MRE11A_like_Priapulus_caudatus
                      |          +--| (84)
                      |          |  |  +-----XP_023225241_1_double_strand_break_repair_protein_MRE11_like_Centruroides_sculpturatus
                      |          |  +--| (97)
                      |          |     +---------XP_015928675_1_double_strand_break_repair_protein_MRE11_like_isoform_X1_Parasteatoda_tepidariorum
                      +----------| (100)
                                 |    +-----------------KXJ68122_1_hypothetical_protein_RP20_CCG005594_Aedes_albopictus
                                 +----| (96)
                                      +-------------XP_022189664_1_double_strand_break_repair_protein_MRE11_Nilaparvata_lugens


Consensus tree in newick format: 

(OP822056_Batillipes_sp_1_MRE11_1:0.1514897115,OP822057_Batillipes_sp_1_MRE11_2:0.8689681511,(((OP822058_Cornechiniscus_lobatus_MRE11_1:0.1033600364,(OP822059_Echiniscus_testudo_MRE11_1:0.2513369345,(OP822061_Viridiscus_sp_1_MRE11_1:0.0154833316,OP822062_Viridiscus_sp_3_MRE11_1:0.0086797116)100:0.2604209370)100:0.2205878223)100:0.5234108609,OP822060_Halechiniscus_sp_MRE11_1:0.6403159629)97:0.4012169399,(((((GAV01178_1_MRE11C_Ramazzottius_varieornatus:0.0000020594,((GAV03725_1_MRE11A_Ramazzottius_varieornatus:0.0236414480,GAV03719_1_MRE11B_Ramazzottius_varieornatus:0.0042742785)97:0.0042937606,GAV09878_1_MRE11D_Ramazzottius_varieornatus:0.0474837671)48:0.0000027721)88:0.1799490698,((OP822068_Dactylobiotus_sp_MRE11_1:0.2532619550,OP822071_Macrobiotus_sp_3_MRE11_1:0.2880880809)89:0.1416319477,(((OP822069_Macrobiotus_sp_1_MRE11_2:0.0062832748,(OP822072_Macrobiotus_sp_5_MRE11_1:0.0131859681,OP822074_Macrobiotus_sp_2_MRE11_2:0.0000020594)79:0.0144742279)55:0.0000021131,OP822070_Macrobiotus_sp_4_MRE11_2:0.0264016490)98:0.3323998042,OP822073_Paramacrobiotus_richtersi_2_MRE11_1:0.6603006857)62:0.0911999244)82:0.4767991480)43:0.3033863380,((OP822063_Acutuncus_antarcticus_2_MRE11_1:0.1573911761,OQV24259_1_Double-strand_break_repair_protein_MRE11_Hypsibius_dujardini:0.6391936948)74:0.1631894030,(((OP822064_Macrobiotus_sp_1_MRE11_1:0.0096769211,OP822065_Macrobiotus_sp_4_MRE11_1:0.0000020594)95:0.0099102381,OP822066_Macrobiotus_sp_2_MRE11_1:0.0000020610)93:0.6024050412,(OP822075_Paramacrobiotus_areolatus_1_MRE11_1:0.1329540449,OP822076_Paramacrobiotus_richtersi_1_MRE11_1:0.3448669545)98:0.3606880191)70:0.2753414780)38:0.0676672500)79:0.5165641927,OP822067_Milnesium_sp_2_MRE11_1:0.8945592993)98:0.5520298341,((XP_014672889_1_PREDICTED_double_strand_break_repair_protein_MRE11A_like_Priapulus_caudatus:0.6883070990,(XP_023225241_1_double_strand_break_repair_protein_MRE11_like_Centruroides_sculpturatus:0.4441095453,XP_015928675_1_double_strand_break_repair_protein_MRE11_like_isoform_X1_Parasteatoda_tepidariorum:0.7184451512)97:0.2217353738)84:0.1326381608,(KXJ68122_1_hypothetical_protein_RP20_CCG005594_Aedes_albopictus:1.3127126216,XP_022189664_1_double_strand_break_repair_protein_MRE11_Nilaparvata_lugens:1.0060346948)96:0.3640888588)100:0.8349519585)100:1.1655999462)100:0.4723990261);

ALISIM COMMAND
--------------
To simulate an alignment of the same length as the original alignment, using the tree and model parameters estimated from this analysis, you can use the following command:

--alisim simulated_MSA -t MRE11.phy.treefile -m "Q.pfam+I{0.0500485}+G4{1.08936}" --length 922

To mimic the alignment used to produce this analysis, i.e. simulate an alignment of the same length as the original alignment, using the tree and model parameters estimated from this analysis *and* copying the same gap positions as the original alignment, you can use the following command:

iqtree -s MRE11.phy --alisim mimicked_MSA

To simulate any number of alignments in either of the two commandlines above, use the --num-alignments options, for example mimic 100 alignments you would use the command line:

iqtree -s MRE11.phy --alisim mimicked_MSA --num-alignments 100

For more information on using AliSim, please visit: www.iqtree.org/doc/AliSim

TIME STAMP
----------

Date and time: Sun Aug 20 15:20:38 2023
Total CPU time used: 1055.047747 seconds (0h:17m:35s)
Total wall-clock time used: 1064.520739 seconds (0h:17m:44s)
