# Supplementary material for: The Evolution of Temperature and Desiccation-Related Protein Families in Tardigrada Reveals a Complex Acquisition of Extremotolerance
Source: Genome Biol Evol. 2023 Nov 29;16(1):evad217. doi: 10.1093/gbe/evad217 (PMC10799326; doi:10.1093/gbe/evad217)
Supplement: evad217_Supplementary_Data [file evad217_supplementary_data.zip › SupplementalInformation/SupplementalInformation/MRE11_Complete/MRE11_ML/MRE11.phy.log]

IQ-TREE MPI multicore version 2.2.2.3 COVID-edition for Linux 64-bit built May  3 2023
Developed by Bui Quang Minh, James Barbetti, Nguyen Lam Tung,
Olga Chernomor, Heiko Schmidt, Dominik Schrempf, Michael Woodhams, Ly Trong Nhan.

Host:    c2-17 (AVX512, FMA3, 188 GB RAM)
Command: iqtree2-mpi -s MRE11.phy -st AA -m TESTNEW -madd LG4M,C10,EX2,EHO,UL2,EX_EHO -bb 1000
Seed:    449915 (Using SPRNG - Scalable Parallel Random Number Generator)
Time:    Sun Aug 20 14:56:28 2023
Kernel:  AVX+FMA - 1 threads (2 CPU cores detected)
MPI:     1 processes

HINT: Use -nt option to specify number of threads because your CPU has 2 cores!
HINT: -nt AUTO will automatically determine the best number of threads to use.

Reading alignment file MRE11.phy ... Phylip format detected
Alignment most likely contains protein sequences
Constructing alignment: done in 0.00246153 secs using 38.63% CPU
Alignment has 31 sequences with 922 columns, 897 distinct patterns
538 parsimony-informative, 260 singleton sites, 124 constant sites
                                                                                                   Gap/Ambiguity  Composition  p-value
Analyzing sequences: done in 0.000120001 secs using 98.33% CPU
   1  OP822056_Batillipes_sp_1_MRE11_1                                                                    50.76%    passed     98.10%
   2  OP822057_Batillipes_sp_1_MRE11_2                                                                    52.06%    failed      0.00%
   3  OP822058_Cornechiniscus_lobatus_MRE11_1                                                             39.48%    passed      6.02%
   4  OP822059_Echiniscus_testudo_MRE11_1                                                                 40.35%    failed      4.55%
   5  OP822060_Halechiniscus_sp_MRE11_1                                                                   67.90%    passed     96.44%
   6  OP822061_Viridiscus_sp_1_MRE11_1                                                                    39.91%    passed      5.82%
   7  OP822062_Viridiscus_sp_3_MRE11_1                                                                    39.26%    failed      3.91%
   8  GAV01178_1_MRE11C_Ramazzottius_varieornatus                                                         48.05%    passed     98.56%
   9  GAV03725_1_MRE11A_Ramazzottius_varieornatus                                                         56.18%    passed     98.35%
  10  GAV03719_1_MRE11B_Ramazzottius_varieornatus                                                         41.43%    passed     97.95%
  11  GAV09878_1_MRE11D_Ramazzottius_varieornatus                                                         71.15%    passed     30.73%
  12  OP822063_Acutuncus_antarcticus_2_MRE11_1                                                            66.49%    passed     72.77%
  13  OP822064_Macrobiotus_sp_1_MRE11_1                                                                   76.25%    passed     44.46%
  14  OP822065_Macrobiotus_sp_4_MRE11_1                                                                   76.25%    passed     47.12%
  15  OP822075_Paramacrobiotus_areolatus_1_MRE11_1                                                        66.92%    failed      3.02%
  16  OP822076_Paramacrobiotus_richtersi_1_MRE11_1                                                        80.15%    passed     30.47%
  17  OP822066_Macrobiotus_sp_2_MRE11_1                                                                   76.25%    passed     60.13%
  18  OP822067_Milnesium_sp_2_MRE11_1                                                                     74.62%    passed     64.77%
  19  OP822068_Dactylobiotus_sp_MRE11_1                                                                   77.44%    passed     31.55%
  20  OP822069_Macrobiotus_sp_1_MRE11_2                                                                   77.11%    passed     16.63%
  21  OP822070_Macrobiotus_sp_4_MRE11_2                                                                   77.01%    passed     19.17%
  22  OP822071_Macrobiotus_sp_3_MRE11_1                                                                   77.66%    passed     64.57%
  23  OP822072_Macrobiotus_sp_5_MRE11_1                                                                   77.11%    passed     20.07%
  24  OP822073_Paramacrobiotus_richtersi_2_MRE11_1                                                        78.20%    failed      2.69%
  25  OP822074_Macrobiotus_sp_2_MRE11_2                                                                   77.11%    passed     29.71%
  26  XP_014672889_1_PREDICTED_double_strand_break_repair_protein_MRE11A_like_Priapulus_caudatus          23.21%    passed     10.66%
  27  XP_023225241_1_double_strand_break_repair_protein_MRE11_like_Centruroides_sculpturatus              30.26%    failed      1.40%
  28  XP_015928675_1_double_strand_break_repair_protein_MRE11_like_isoform_X1_Parasteatoda_tepidariorum   27.77%    passed     43.60%
  29  KXJ68122_1_hypothetical_protein_RP20_CCG005594_Aedes_albopictus                                     29.93%    passed     31.73%
  30  XP_022189664_1_double_strand_break_repair_protein_MRE11_Nilaparvata_lugens                          33.84%    passed     51.00%
  31  OQV24259_1_Double-strand_break_repair_protein_MRE11_Hypsibius_dujardini                             19.96%    passed     80.49%
WARNING: 19 sequences contain more than 50% gaps/ambiguity
****  TOTAL                                                                                               57.10%  6 sequences failed composition chi2 test (p-value<5%; df=19)
Checking for duplicate sequences: done in 0.000201326 secs using 98.84% CPU


Create initial parsimony tree by phylogenetic likelihood library (PLL)... 0.009 seconds
Perform fast likelihood tree search using LG+I+G model...
Estimate model parameters (epsilon = 5.000)
Perform nearest neighbor interchange...
Optimizing NNI: done in 1.52458 secs using 99.24% CPU
Estimate model parameters (epsilon = 1.000)
1. Initial log-likelihood: -16619.008
Optimal log-likelihood: -16618.971
Proportion of invariable sites: 0.050
Gamma shape alpha: 1.057
Parameters optimization took 1 rounds (0.540 sec)
Time for fast ML tree search: 4.602 seconds

NOTE: ModelFinder requires 47 MB RAM!
ModelFinder will test up to 1238 protein models (sample size: 922) ...
 No. Model         -LnL         df  AIC          AICc         BIC
  1  LG            17258.306    59  34634.612    34642.825    34919.378
  2  LG+I          17014.998    60  34149.997    34158.498    34439.589
  3  LG+G4         16627.116    60  33374.232    33382.734    33663.825
  4  LG+I+G4       16618.961    61  33359.923    33368.718    33654.342
  5  LG+R2         16722.574    61  33567.147    33575.943    33861.567
  6  LG+R3         16627.771    63  33381.542    33390.940    33685.614
  7  LG+R4         16618.325    65  33366.649    33376.673    33680.375
  8  LG+R5         16615.947    67  33365.895    33376.564    33689.273
 14  LG+I+R2       16680.109    62  33484.218    33493.312    33783.463
 15  LG+I+R3       16613.854    64  33355.708    33365.417    33664.607
 16  LG+I+R4       16612.702    66  33357.405    33367.749    33675.957
 25  LG+F+G4       16599.285    79  33356.570    33371.582    33737.867
 26  LG+F+I+G4     16591.458    80  33342.916    33358.327    33729.040
 47  WAG+G4        16645.249    60  33410.499    33419.001    33700.092
 48  WAG+I+G4      16632.674    61  33387.349    33396.144    33681.768
 69  WAG+F+G4      16616.955    79  33391.910    33406.922    33773.207
 70  WAG+F+I+G4    16605.112    80  33370.224    33385.635    33756.348
 91  JTT+G4        16671.899    60  33463.799    33472.300    33753.391
 92  JTT+I+G4      16660.385    61  33442.769    33451.565    33737.188
113  JTT+F+G4      16664.758    79  33487.516    33502.528    33868.813
114  JTT+F+I+G4    16653.747    80  33467.495    33482.905    33853.619
WARNING: Normalizing state frequencies so that sum of them equals to 1
135  Q.pfam+G4     16615.231    60  33350.463    33358.965    33640.056
WARNING: Normalizing state frequencies so that sum of them equals to 1
136  Q.pfam+I+G4   16606.784    61  33335.568    33344.363    33629.987
WARNING: Normalizing state frequencies so that sum of them equals to 1
157  Q.pfam+F+G4   16593.088    79  33344.177    33359.188    33725.474
WARNING: Normalizing state frequencies so that sum of them equals to 1
158  Q.pfam+F+I+G4 16584.956    80  33329.912    33345.323    33716.036
WARNING: Normalizing state frequencies so that sum of them equals to 1
179  Q.bird+G4     16919.375    60  33958.750    33967.252    34248.343
WARNING: Normalizing state frequencies so that sum of them equals to 1
180  Q.bird+I+G4   16910.263    61  33942.526    33951.321    34236.945
WARNING: Normalizing state frequencies so that sum of them equals to 1
201  Q.bird+F+G4   16881.923    79  33921.847    33936.859    34303.144
WARNING: Normalizing state frequencies so that sum of them equals to 1
202  Q.bird+F+I+G4 16873.823    80  33907.646    33923.056    34293.769
WARNING: Normalizing state frequencies so that sum of them equals to 1
223  Q.mammal+G4   16830.934    60  33781.867    33790.369    34071.460
WARNING: Normalizing state frequencies so that sum of them equals to 1
224  Q.mammal+I+G4 16821.677    61  33765.353    33774.149    34059.773
WARNING: Normalizing state frequencies so that sum of them equals to 1
245  Q.mammal+F+G4 16791.081    79  33740.163    33755.174    34121.460
WARNING: Normalizing state frequencies so that sum of them equals to 1
246  Q.mammal+F+I+G4 16782.860    80  33725.720    33741.130    34111.843
267  Q.insect+G4   16661.504    60  33443.009    33451.510    33732.601
268  Q.insect+I+G4 16653.382    61  33428.764    33437.559    33723.183
289  Q.insect+F+G4 16613.310    79  33384.620    33399.632    33765.917
290  Q.insect+F+I+G4 16604.742    80  33369.484    33384.894    33755.607
WARNING: Normalizing state frequencies so that sum of them equals to 1
311  Q.plant+G4    16741.434    60  33602.867    33611.369    33892.460
WARNING: Normalizing state frequencies so that sum of them equals to 1
312  Q.plant+I+G4  16733.804    61  33589.608    33598.404    33884.028
WARNING: Normalizing state frequencies so that sum of them equals to 1
333  Q.plant+F+G4  16722.802    79  33603.604    33618.616    33984.901
WARNING: Normalizing state frequencies so that sum of them equals to 1
334  Q.plant+F+I+G4 16714.243    80  33588.486    33603.896    33974.609
WARNING: Normalizing state frequencies so that sum of them equals to 1
355  Q.yeast+G4    16660.229    60  33440.459    33448.961    33730.052
WARNING: Normalizing state frequencies so that sum of them equals to 1
356  Q.yeast+I+G4  16653.080    61  33428.159    33436.954    33722.578
WARNING: Normalizing state frequencies so that sum of them equals to 1
377  Q.yeast+F+G4  16598.036    79  33354.071    33369.083    33735.368
WARNING: Normalizing state frequencies so that sum of them equals to 1
378  Q.yeast+F+I+G4 16590.421    80  33340.843    33356.253    33726.966
399  JTTDCMut+G4   16674.122    60  33468.244    33476.746    33757.837
400  JTTDCMut+I+G4 16662.539    61  33447.078    33455.873    33741.497
421  JTTDCMut+F+G4 16665.734    79  33489.467    33504.479    33870.764
422  JTTDCMut+F+I+G4 16654.816    80  33469.632    33485.042    33855.755
443  DCMut+G4      16802.043    60  33724.086    33732.587    34013.678
444  DCMut+I+G4    16790.511    61  33703.023    33711.818    33997.442
465  DCMut+F+G4    16717.506    79  33593.012    33608.024    33974.309
466  DCMut+F+I+G4  16707.577    80  33575.155    33590.565    33961.278
487  VT+G4         16627.093    60  33374.186    33382.688    33663.779
488  VT+I+G4       16613.398    61  33348.796    33357.591    33643.215
509  VT+F+G4       16623.470    79  33404.940    33419.952    33786.237
510  VT+F+I+G4     16609.529    80  33379.057    33394.467    33765.181
531  PMB+G4        16759.495    60  33638.990    33647.492    33928.583
532  PMB+I+G4      16746.564    61  33615.129    33623.924    33909.548
553  PMB+F+G4      16694.053    79  33546.107    33561.118    33927.404
554  PMB+F+I+G4    16681.693    80  33523.386    33538.796    33909.509
575  Blosum62+G4   16741.320    60  33602.641    33611.143    33892.234
576  Blosum62+I+G4 16728.498    61  33578.996    33587.792    33873.416
597  Blosum62+F+G4 16677.751    79  33513.502    33528.514    33894.799
598  Blosum62+F+I+G4 16664.585    80  33489.171    33504.581    33875.295
619  Dayhoff+G4    16802.253    60  33724.506    33733.008    34014.099
620  Dayhoff+I+G4  16790.779    61  33703.559    33712.354    33997.978
641  Dayhoff+F+G4  16717.800    79  33593.599    33608.611    33974.896
642  Dayhoff+F+I+G4 16707.919    80  33575.839    33591.249    33961.962
663  mtREV+G4      17532.174    60  35184.347    35192.849    35473.940
664  mtREV+I+G4    17524.203    61  35170.406    35179.201    35464.825
685  mtREV+F+G4    16793.503    79  33745.006    33760.017    34126.303
686  mtREV+F+I+G4  16788.380    80  33736.760    33752.170    34122.883
707  mtART+G4      17704.962    60  35529.923    35538.425    35819.516
708  mtART+I+G4    17700.640    61  35523.281    35532.076    35817.700
729  mtART+F+G4    16894.437    79  33946.874    33961.886    34328.172
730  mtART+F+I+G4  16891.276    80  33942.552    33957.962    34328.676
751  mtZOA+G4      17402.547    60  34925.093    34933.595    35214.686
752  mtZOA+I+G4    17398.355    61  34918.710    34927.506    35213.129
773  mtZOA+F+G4    16772.846    79  33703.692    33718.704    34084.989
774  mtZOA+F+I+G4  16769.955    80  33699.910    33715.321    34086.034
795  mtMet+G4      17562.142    60  35244.284    35252.786    35533.877
796  mtMet+I+G4    17557.344    61  35236.688    35245.483    35531.107
817  mtMet+F+G4    16791.174    79  33740.347    33755.359    34121.644
818  mtMet+F+I+G4  16787.123    80  33734.245    33749.655    34120.369
839  mtVer+G4      17682.961    60  35485.922    35494.424    35775.514
840  mtVer+I+G4    17678.537    61  35479.073    35487.868    35773.492
861  mtVer+F+G4    16968.427    79  34094.853    34109.865    34476.150
862  mtVer+F+I+G4  16964.274    80  34088.548    34103.958    34474.672
883  mtInv+G4      17692.649    60  35505.298    35513.800    35794.891
884  mtInv+I+G4    17686.658    61  35495.316    35504.111    35789.735
905  mtInv+F+G4    16716.709    79  33591.417    33606.429    33972.715
906  mtInv+F+I+G4  16711.529    80  33583.058    33598.469    33969.182
927  mtMAM+G4      17796.489    60  35712.979    35721.480    36002.571
928  mtMAM+I+G4    17791.298    61  35704.596    35713.392    35999.016
949  mtMAM+F+G4    17034.098    79  34226.197    34241.209    34607.494
950  mtMAM+F+I+G4  17030.157    80  34220.313    34235.723    34606.437
WARNING: Normalizing state frequencies so that sum of them equals to 1
971  FLAVI+G4      17253.765    60  34627.530    34636.032    34917.123
WARNING: Normalizing state frequencies so that sum of them equals to 1
972  FLAVI+I+G4    17246.582    61  34615.164    34623.959    34909.583
WARNING: Normalizing state frequencies so that sum of them equals to 1
993  FLAVI+F+G4    17149.752    79  34457.505    34472.517    34838.802
WARNING: Normalizing state frequencies so that sum of them equals to 1
994  FLAVI+F+I+G4  17143.070    80  34446.141    34461.551    34832.265
1015  HIVb+G4       16988.511    60  34097.022    34105.523    34386.614
1016  HIVb+I+G4     16978.601    61  34079.203    34087.998    34373.622
1037  HIVb+F+G4     16895.595    79  33949.190    33964.202    34330.487
1038  HIVb+F+I+G4   16887.066    80  33934.132    33949.542    34320.256
1059  HIVw+G4       17485.825    60  35091.649    35100.151    35381.242
1060  HIVw+I+G4     17478.610    61  35079.219    35088.015    35373.638
1081  HIVw+F+G4     17243.400    79  34644.799    34659.811    35026.097
1082  HIVw+F+I+G4   17232.025    80  34624.050    34639.460    35010.174
1103  FLU+G4        16908.956    60  33937.912    33946.414    34227.505
1104  FLU+I+G4      16901.232    61  33924.465    33933.260    34218.884
1125  FLU+F+G4      16872.979    79  33903.958    33918.970    34285.255
1126  FLU+F+I+G4    16863.774    80  33887.548    33902.958    34273.672
1147  rtREV+G4      16777.043    60  33674.086    33682.588    33963.679
1148  rtREV+I+G4    16767.187    61  33656.374    33665.170    33950.793
1169  rtREV+F+G4    16618.832    79  33395.664    33410.676    33776.961
1170  rtREV+F+I+G4  16609.963    80  33379.926    33395.337    33766.050
1191  cpREV+G4      16754.900    60  33629.800    33638.301    33919.392
1192  cpREV+I+G4    16745.309    61  33612.617    33621.413    33907.037
1213  cpREV+F+G4    16712.188    79  33582.375    33597.387    33963.673
1214  cpREV+F+I+G4  16703.380    80  33566.760    33582.170    33952.884
Akaike Information Criterion:           Q.pfam+F+I+G4
Corrected Akaike Information Criterion: Q.pfam+I+G4
Bayesian Information Criterion:         Q.pfam+I+G4
Best-fit model: Q.pfam+I+G4 chosen according to BIC

All model information printed to MRE11.phy.model.gz
CPU time for ModelFinder: 383.619 seconds (0h:6m:23s)
Wall-clock time for ModelFinder: 385.673 seconds (0h:6m:25s)
Generating 1000 samples for ultrafast bootstrap (seed: 449915)...
WARNING: Normalizing state frequencies so that sum of them equals to 1

NOTE: 21 MB RAM (0 GB) is required!
Estimate model parameters (epsilon = 0.100)
Thoroughly optimizing +I+G parameters from 10 start values...
Init pinv, alpha: 0.000, 1.081 / Estimate: 0.000, 0.827 / LogL: -16615.221
Init pinv, alpha: 0.015, 1.081 / Estimate: 0.047, 1.069 / LogL: -16606.819
Init pinv, alpha: 0.030, 1.081 / Estimate: 0.047, 1.073 / LogL: -16606.808
Init pinv, alpha: 0.045, 1.081 / Estimate: 0.047, 1.073 / LogL: -16606.814
Init pinv, alpha: 0.060, 1.081 / Estimate: 0.051, 1.096 / LogL: -16606.788
Init pinv, alpha: 0.075, 1.081 / Estimate: 0.051, 1.099 / LogL: -16606.789
Init pinv, alpha: 0.090, 1.081 / Estimate: 0.052, 1.104 / LogL: -16606.801
Init pinv, alpha: 0.105, 1.081 / Estimate: 0.052, 1.106 / LogL: -16606.809
Init pinv, alpha: 0.120, 1.081 / Estimate: 0.051, 1.100 / LogL: -16606.788
Init pinv, alpha: 0.134, 1.081 / Estimate: 0.051, 1.101 / LogL: -16606.790
Optimal pinv,alpha: 0.051, 1.096 / LogL: -16606.788

Parameters optimization took 26.846 sec
Wrote distance file to... 
Computing ML distances based on estimated model parameters...
Calculating distance matrix: done in 0.180323 secs using 99.26% CPU
Computing ML distances took 0.180537 sec (of wall-clock time) 0.179219 sec (of CPU time)
WARNING: Some pairwise ML distances are too long (saturated)
Setting up auxiliary I and S matrices: done in 0.000102486 secs using 114.2% CPU
Constructing RapidNJ tree: done in 0.000363423 secs using 99.61% CPU
Computing RapidNJ tree took 0.000504 sec (of wall-clock time) 0.000520 sec (of CPU time)
Log-likelihood of RapidNJ tree: -17097.026
--------------------------------------------------------------------
|             INITIALIZING CANDIDATE TREE SET                      |
--------------------------------------------------------------------
Generating 98 parsimony trees... 1.035 second
Computing log-likelihood of 98 initial trees ... 15.567 seconds
Current best score: -16606.788

Do NNI search on 20 best initial trees
Optimizing NNI: done in 1.37952 secs using 99.33% CPU
Estimate model parameters (epsilon = 0.100)
BETTER TREE FOUND at iteration 1: -16606.680
Optimizing NNI: done in 3.82807 secs using 99.52% CPU
Optimizing NNI: done in 4.1016 secs using 99.52% CPU
Optimizing NNI: done in 3.93591 secs using 99.47% CPU
Optimizing NNI: done in 3.93861 secs using 99.42% CPU
Optimizing NNI: done in 4.06399 secs using 99.47% CPU
Optimizing NNI: done in 4.06383 secs using 99.52% CPU
UPDATE BEST LOG-LIKELIHOOD: -16606.680
Optimizing NNI: done in 3.84555 secs using 99.49% CPU
Optimizing NNI: done in 3.93187 secs using 99.47% CPU
Optimizing NNI: done in 3.93154 secs using 99.42% CPU
Iteration 10 / LogL: -16606.680 / Time: 0h:1m:23s
Optimizing NNI: done in 3.83856 secs using 99.41% CPU
Optimizing NNI: done in 3.93696 secs using 99.47% CPU
Optimizing NNI: done in 3.95542 secs using 99.42% CPU
Optimizing NNI: done in 4.06291 secs using 99.48% CPU
UPDATE BEST LOG-LIKELIHOOD: -16606.680
Optimizing NNI: done in 3.86392 secs using 99.47% CPU
Optimizing NNI: done in 3.93485 secs using 99.45% CPU
Optimizing NNI: done in 4.05983 secs using 99.43% CPU
Optimizing NNI: done in 4.06005 secs using 99.43% CPU
UPDATE BEST LOG-LIKELIHOOD: -16606.680
Optimizing NNI: done in 3.92911 secs using 99.47% CPU
Optimizing NNI: done in 5.43864 secs using 99.44% CPU
Iteration 20 / LogL: -16608.217 / Time: 0h:2m:4s
Finish initializing candidate tree set (2)
Current best tree score: -16606.680 / CPU time: 95.983
Number of iterations: 20
--------------------------------------------------------------------
|               OPTIMIZING CANDIDATE TREE SET                      |
--------------------------------------------------------------------
Optimizing NNI: done in 4.86916 secs using 99.36% CPU
Optimizing NNI: done in 4.03622 secs using 99.33% CPU
Optimizing NNI: done in 6.44577 secs using 99.42% CPU
Optimizing NNI: done in 7.12044 secs using 99.4% CPU
Optimizing NNI: done in 5.30605 secs using 99.5% CPU
Optimizing NNI: done in 4.95963 secs using 99.43% CPU
Optimizing NNI: done in 4.32626 secs using 99.35% CPU
Optimizing NNI: done in 2.61919 secs using 99.47% CPU
Optimizing NNI: done in 5.46279 secs using 99.49% CPU
Optimizing NNI: done in 5.18035 secs using 99.38% CPU
Iteration 30 / LogL: -16618.521 / Time: 0h:2m:55s (0h:7m:10s left)
Optimizing NNI: done in 3.26799 secs using 99.35% CPU
Optimizing NNI: done in 5.8822 secs using 99.41% CPU
Optimizing NNI: done in 4.20715 secs using 99.5% CPU
Optimizing NNI: done in 6.10809 secs using 99.39% CPU
Optimizing NNI: done in 5.52521 secs using 99.4% CPU
Optimizing NNI: done in 5.88956 secs using 99.44% CPU
Optimizing NNI: done in 3.6591 secs using 99.41% CPU
Optimizing NNI: done in 3.86551 secs using 99.34% CPU
Optimizing NNI: done in 7.76611 secs using 99.41% CPU
Optimizing NNI: done in 5.44548 secs using 99.5% CPU
Iteration 40 / LogL: -16606.690 / Time: 0h:3m:47s (0h:5m:56s left)
Optimizing NNI: done in 5.29801 secs using 99.38% CPU
Optimizing NNI: done in 3.72449 secs using 99.42% CPU
Optimizing NNI: done in 5.26895 secs using 99.48% CPU
Optimizing NNI: done in 4.5701 secs using 99.43% CPU
Optimizing NNI: done in 4.32468 secs using 99.49% CPU
Optimizing NNI: done in 5.33948 secs using 99.32% CPU
Optimizing NNI: done in 6.04463 secs using 99.48% CPU
Optimizing NNI: done in 4.40459 secs using 99.45% CPU
Optimizing NNI: done in 9.54778 secs using 99.51% CPU
Optimizing NNI: done in 4.59957 secs using 99.52% CPU
Iteration 50 / LogL: -16616.689 / Time: 0h:4m:41s (0h:4m:53s left)
Log-likelihood cutoff on original alignment: -16635.096
Optimizing NNI: done in 7.47053 secs using 99.45% CPU
Optimizing NNI: done in 3.02891 secs using 99.3% CPU
Optimizing NNI: done in 5.54868 secs using 99.39% CPU
Optimizing NNI: done in 6.47027 secs using 99.36% CPU
Optimizing NNI: done in 5.52119 secs using 99.41% CPU
Optimizing NNI: done in 9.81353 secs using 99.38% CPU
Optimizing NNI: done in 4.48872 secs using 99.37% CPU
Optimizing NNI: done in 5.2313 secs using 99.3% CPU
Optimizing NNI: done in 5.34019 secs using 99.4% CPU
Optimizing NNI: done in 5.00655 secs using 99.45% CPU
Iteration 60 / LogL: -16606.688 / Time: 0h:5m:40s (0h:3m:56s left)
Optimizing NNI: done in 6.36422 secs using 99.5% CPU
Optimizing NNI: done in 3.99703 secs using 99.42% CPU
Optimizing NNI: done in 4.52391 secs using 99.43% CPU
Optimizing NNI: done in 2.66233 secs using 99.44% CPU
Optimizing NNI: done in 10.898 secs using 99.43% CPU
Optimizing NNI: done in 5.55514 secs using 99.42% CPU
Optimizing NNI: done in 5.48671 secs using 99.39% CPU
Optimizing NNI: done in 6.40679 secs using 99.42% CPU
Optimizing NNI: done in 5.1025 secs using 99.49% CPU
Optimizing NNI: done in 4.25262 secs using 99.35% CPU
Iteration 70 / LogL: -16606.709 / Time: 0h:6m:35s (0h:2m:57s left)
Optimizing NNI: done in 6.67003 secs using 99.33% CPU
Optimizing NNI: done in 5.69165 secs using 99.48% CPU
Optimizing NNI: done in 6.20399 secs using 99.44% CPU
Optimizing NNI: done in 5.76737 secs using 99.43% CPU
Optimizing NNI: done in 3.11644 secs using 99.43% CPU
Optimizing NNI: done in 5.10675 secs using 99.45% CPU
Optimizing NNI: done in 4.87227 secs using 99.48% CPU
Optimizing NNI: done in 4.77122 secs using 99.31% CPU
Optimizing NNI: done in 7.46279 secs using 99.39% CPU
Optimizing NNI: done in 6.34445 secs using 99.46% CPU
Iteration 80 / LogL: -16637.084 / Time: 0h:7m:32s (0h:2m:0s left)
Optimizing NNI: done in 3.44489 secs using 99.48% CPU
Optimizing NNI: done in 6.91559 secs using 99.37% CPU
Optimizing NNI: done in 4.26112 secs using 99.41% CPU
Optimizing NNI: done in 5.96225 secs using 99.44% CPU
Optimizing NNI: done in 4.94836 secs using 99.48% CPU
Optimizing NNI: done in 3.34925 secs using 99.26% CPU
Optimizing NNI: done in 7.5201 secs using 99.41% CPU
Optimizing NNI: done in 4.41962 secs using 99.46% CPU
Optimizing NNI: done in 5.52349 secs using 99.33% CPU
Optimizing NNI: done in 5.68495 secs using 99.38% CPU
Iteration 90 / LogL: -16606.853 / Time: 0h:8m:25s (0h:1m:2s left)
Optimizing NNI: done in 6.30769 secs using 99.4% CPU
Optimizing NNI: done in 3.92819 secs using 99.42% CPU
Optimizing NNI: done in 4.59261 secs using 99.43% CPU
Optimizing NNI: done in 5.22277 secs using 99.43% CPU
Optimizing NNI: done in 4.55315 secs using 99.5% CPU
Optimizing NNI: done in 5.37222 secs using 99.4% CPU
Optimizing NNI: done in 3.2446 secs using 99.41% CPU
Optimizing NNI: done in 5.29622 secs using 99.39% CPU
Optimizing NNI: done in 4.04838 secs using 99.44% CPU
Optimizing NNI: done in 5.03247 secs using 99.45% CPU
Iteration 100 / LogL: -16606.680 / Time: 0h:9m:13s (0h:0m:5s left)
Log-likelihood cutoff on original alignment: -16635.918
NOTE: Bootstrap correlation coefficient of split occurrence frequencies: 0.990
NOTE: UFBoot does not converge, continue at least 100 more iterations
Optimizing NNI: done in 5.18451 secs using 99.43% CPU
Optimizing NNI: done in 5.2466 secs using 99.25% CPU
Optimizing NNI: done in 3.28171 secs using 99.44% CPU
Optimizing NNI: done in 4.25058 secs using 99.44% CPU
Optimizing NNI: done in 7.97336 secs using 99.41% CPU
Optimizing NNI: done in 4.81127 secs using 99.4% CPU
Optimizing NNI: done in 5.40411 secs using 99.42% CPU
Optimizing NNI: done in 6.7137 secs using 99.43% CPU
Optimizing NNI: done in 4.47002 secs using 99.5% CPU
Optimizing NNI: done in 3.47387 secs using 99.38% CPU
Iteration 110 / LogL: -16656.314 / Time: 0h:10m:4s (0h:8m:19s left)
Optimizing NNI: done in 6.61872 secs using 99.37% CPU
Optimizing NNI: done in 4.79161 secs using 99.41% CPU
Optimizing NNI: done in 2.89909 secs using 99.51% CPU
Optimizing NNI: done in 6.88428 secs using 99.4% CPU
Optimizing NNI: done in 5.29162 secs using 99.45% CPU
Optimizing NNI: done in 4.80051 secs using 99.43% CPU
Optimizing NNI: done in 5.52223 secs using 99.47% CPU
Optimizing NNI: done in 4.75934 secs using 99.43% CPU
Optimizing NNI: done in 6.49391 secs using 99.55% CPU
Optimizing NNI: done in 2.73508 secs using 99.42% CPU
Iteration 120 / LogL: -16606.686 / Time: 0h:10m:56s (0h:7m:21s left)
Optimizing NNI: done in 5.82684 secs using 99.52% CPU
Optimizing NNI: done in 4.90918 secs using 99.4% CPU
Optimizing NNI: done in 4.36821 secs using 99.5% CPU
Optimizing NNI: done in 5.50249 secs using 99.42% CPU
Optimizing NNI: done in 6.74868 secs using 99.37% CPU
Optimizing NNI: done in 6.41126 secs using 99.42% CPU
Optimizing NNI: done in 5.21276 secs using 99.44% CPU
Optimizing NNI: done in 4.26698 secs using 99.41% CPU
Optimizing NNI: done in 4.54253 secs using 94.51% CPU
Optimizing NNI: done in 3.56856 secs using 99.19% CPU
Iteration 130 / LogL: -16606.856 / Time: 0h:11m:47s (0h:6m:24s left)
Optimizing NNI: done in 5.89522 secs using 99.32% CPU
Optimizing NNI: done in 7.12844 secs using 99.49% CPU
Optimizing NNI: done in 5.85251 secs using 99.44% CPU
Optimizing NNI: done in 4.37128 secs using 99.5% CPU
Optimizing NNI: done in 6.2844 secs using 99.46% CPU
Optimizing NNI: done in 3.96665 secs using 99.37% CPU
Optimizing NNI: done in 5.65749 secs using 99.41% CPU
Optimizing NNI: done in 4.9727 secs using 99.44% CPU
Optimizing NNI: done in 5.18618 secs using 99.48% CPU
Optimizing NNI: done in 4.42982 secs using 99.39% CPU
Iteration 140 / LogL: -16632.749 / Time: 0h:12m:42s (0h:5m:29s left)
Optimizing NNI: done in 3.79843 secs using 99.56% CPU
Optimizing NNI: done in 4.93511 secs using 99.44% CPU
Optimizing NNI: done in 3.38122 secs using 99.32% CPU
Optimizing NNI: done in 4.17681 secs using 99.35% CPU
Optimizing NNI: done in 3.15617 secs using 99.41% CPU
Optimizing NNI: done in 4.65293 secs using 99.46% CPU
Optimizing NNI: done in 5.22768 secs using 99.42% CPU
Optimizing NNI: done in 4.61376 secs using 99.49% CPU
Optimizing NNI: done in 4.54812 secs using 99.43% CPU
Optimizing NNI: done in 2.36503 secs using 99.59% CPU
Iteration 150 / LogL: -16607.117 / Time: 0h:13m:23s (0h:4m:29s left)
Log-likelihood cutoff on original alignment: -16635.918
Optimizing NNI: done in 5.91839 secs using 99.49% CPU
Optimizing NNI: done in 4.995 secs using 99.44% CPU
Optimizing NNI: done in 3.87506 secs using 99.49% CPU
Optimizing NNI: done in 10.4987 secs using 99.4% CPU
Optimizing NNI: done in 7.14809 secs using 99.48% CPU
Optimizing NNI: done in 2.69976 secs using 99.41% CPU
Optimizing NNI: done in 4.16753 secs using 99.44% CPU
Optimizing NNI: done in 4.4779 secs using 99.32% CPU
Optimizing NNI: done in 3.37704 secs using 99.38% CPU
Optimizing NNI: done in 3.48169 secs using 99.51% CPU
Iteration 160 / LogL: -16606.853 / Time: 0h:14m:14s (0h:3m:35s left)
Optimizing NNI: done in 4.49068 secs using 99.42% CPU
Optimizing NNI: done in 3.71889 secs using 99.45% CPU
Optimizing NNI: done in 5.19291 secs using 99.53% CPU
Optimizing NNI: done in 4.4668 secs using 99.41% CPU
Optimizing NNI: done in 4.71013 secs using 99.43% CPU
Optimizing NNI: done in 3.76779 secs using 99.39% CPU
Optimizing NNI: done in 5.02265 secs using 99.48% CPU
Optimizing NNI: done in 5.0214 secs using 99.46% CPU
Optimizing NNI: done in 7.02568 secs using 99.36% CPU
Optimizing NNI: done in 4.38043 secs using 99.44% CPU
Iteration 170 / LogL: -16606.698 / Time: 0h:15m:3s (0h:2m:40s left)
Optimizing NNI: done in 5.68616 secs using 99.49% CPU
Optimizing NNI: done in 5.9442 secs using 99.44% CPU
Optimizing NNI: done in 4.81887 secs using 99.51% CPU
Optimizing NNI: done in 4.8771 secs using 99.49% CPU
Optimizing NNI: done in 8.43429 secs using 99.45% CPU
Optimizing NNI: done in 4.61433 secs using 99.4% CPU
Optimizing NNI: done in 4.89253 secs using 99.42% CPU
Optimizing NNI: done in 4.05513 secs using 99.42% CPU
Optimizing NNI: done in 6.02148 secs using 99.37% CPU
Optimizing NNI: done in 4.81631 secs using 99.27% CPU
Iteration 180 / LogL: -16607.572 / Time: 0h:15m:58s (0h:1m:47s left)
Optimizing NNI: done in 5.30442 secs using 99.35% CPU
Optimizing NNI: done in 4.3791 secs using 99.49% CPU
Optimizing NNI: done in 4.14045 secs using 99.44% CPU
Optimizing NNI: done in 4.81774 secs using 99.49% CPU
Optimizing NNI: done in 4.6224 secs using 99.44% CPU
Optimizing NNI: done in 4.38797 secs using 99.46% CPU
Optimizing NNI: done in 4.87081 secs using 99.49% CPU
Optimizing NNI: done in 2.43715 secs using 99.47% CPU
Optimizing NNI: done in 5.92481 secs using 99.42% CPU
Optimizing NNI: done in 5.0904 secs using 99.37% CPU
Iteration 190 / LogL: -16631.663 / Time: 0h:16m:44s (0h:0m:53s left)
Optimizing NNI: done in 4.62304 secs using 99.49% CPU
Optimizing NNI: done in 3.95838 secs using 99.4% CPU
Optimizing NNI: done in 3.23983 secs using 99.37% CPU
UPDATE BEST LOG-LIKELIHOOD: -16606.680
Optimizing NNI: done in 6.97462 secs using 99.48% CPU
Optimizing NNI: done in 8.54898 secs using 99.47% CPU
Optimizing NNI: done in 5.04724 secs using 99.46% CPU
Optimizing NNI: done in 4.12993 secs using 99.49% CPU
Optimizing NNI: done in 4.76703 secs using 99.45% CPU
Optimizing NNI: done in 7.0069 secs using 99.48% CPU
Optimizing NNI: done in 8.03888 secs using 99.41% CPU
Iteration 200 / LogL: -16616.896 / Time: 0h:17m:41s (0h:0m:0s left)
Log-likelihood cutoff on original alignment: -16635.918
NOTE: Bootstrap correlation coefficient of split occurrence frequencies: 0.999
Total number of trees received: 0
Total number of trees sent: 0
Total number of NNI searches done by myself: 201
TREE SEARCH COMPLETED AFTER 200 ITERATIONS / Time: 0h:17m:41s

--------------------------------------------------------------------
|                    FINALIZING TREE SEARCH                        |
--------------------------------------------------------------------
Performs final model parameters optimization
Estimate model parameters (epsilon = 0.010)
1. Initial log-likelihood: -16606.680
Optimal log-likelihood: -16606.677
Proportion of invariable sites: 0.050
Gamma shape alpha: 1.089
Parameters optimization took 1 rounds (0.558 sec)
BEST SCORE FOUND : -16606.677
Creating bootstrap support values...
Split supports printed to NEXUS file MRE11.phy.splits.nex
Total tree length: 18.299

Total number of iterations: 200
CPU time used for tree search: 1025.729 sec (0h:17m:5s)
Wall-clock time used for tree search: 1032.847 sec (0h:17m:12s)
Total CPU time used: 1055.048 sec (0h:17m:35s)
Total wall-clock time used: 1062.629 sec (0h:17m:42s)

Computing bootstrap consensus tree...
Reading input file MRE11.phy.splits.nex...
31 taxa and 225 splits.
Consensus tree written to MRE11.phy.contree
Reading input trees file MRE11.phy.contree
Log-likelihood of consensus tree: -16606.853

Analysis results written to: 
  IQ-TREE report:                MRE11.phy.iqtree
  Maximum-likelihood tree:       MRE11.phy.treefile
  Likelihood distances:          MRE11.phy.mldist

Ultrafast bootstrap approximation results written to:
  Split support values:          MRE11.phy.splits.nex
  Consensus tree:                MRE11.phy.contree
  Screen log file:               MRE11.phy.log

Date and Time: Sun Aug 20 15:20:38 2023
