# Supplementary material for: The Evolution of Temperature and Desiccation-Related Protein Families in Tardigrada Reveals a Complex Acquisition of Extremotolerance
Source: Genome Biol Evol. 2023 Nov 29;16(1):evad217. doi: 10.1093/gbe/evad217 (PMC10799326; doi:10.1093/gbe/evad217)
Supplement: evad217_Supplementary_Data [file evad217_supplementary_data.zip › SupplementalInformation/SupplementalInformation/MRE11_Complete/MRE11_ML/MRE11.phy.treefile]

(OP822056_Batillipes_sp_1_MRE11_1:0.1518476501,OP822057_Batillipes_sp_1_MRE11_2:0.8673402766,(((OP822058_Cornechiniscus_lobatus_MRE11_1:0.1042325087,(OP822059_Echiniscus_testudo_MRE11_1:0.2511889882,(OP822061_Viridiscus_sp_1_MRE11_1:0.0154689403,OP822062_Viridiscus_sp_3_MRE11_1:0.0086602197)100:0.2601677256)100:0.2195919761)100:0.5278233135,OP822060_Halechiniscus_sp_MRE11_1:0.6354581973)97:0.3647136769,(((((GAV01178_1_MRE11C_Ramazzottius_varieornatus:0.0000010004,((GAV03725_1_MRE11A_Ramazzottius_varieornatus:0.0237072233,GAV03719_1_MRE11B_Ramazzottius_varieornatus:0.0042801153)97:0.0043004182,GAV09878_1_MRE11D_Ramazzottius_varieornatus:0.0474899200)48:0.0000020646)88:0.4409239530,((OP822063_Acutuncus_antarcticus_2_MRE11_1:0.1543183406,OQV24259_1_Double-strand_break_repair_protein_MRE11_Hypsibius_dujardini:0.6511898859)74:0.1709485514,(((OP822064_Macrobiotus_sp_1_MRE11_1:0.0096890060,OP822065_Macrobiotus_sp_4_MRE11_1:0.0000010004)95:0.0099224348,OP822066_Macrobiotus_sp_2_MRE11_1:0.0000027882)93:0.6057658227,(OP822075_Paramacrobiotus_areolatus_1_MRE11_1:0.1334306374,OP822076_Paramacrobiotus_richtersi_1_MRE11_1:0.3458217555)98:0.3619614238)70:0.2750278475)38:0.0780153046)36:0.2341772821,((OP822068_Dactylobiotus_sp_MRE11_1:0.2537923496,OP822071_Macrobiotus_sp_3_MRE11_1:0.2861949900)89:0.1449232623,(((OP822069_Macrobiotus_sp_1_MRE11_2:0.0062794061,OP822070_Macrobiotus_sp_4_MRE11_2:0.0263500808)41:0.0000020642,(OP822072_Macrobiotus_sp_5_MRE11_1:0.0131405451,OP822074_Macrobiotus_sp_2_MRE11_2:0.0000010004)79:0.0143674606)98:0.3356950467,OP822073_Paramacrobiotus_richtersi_2_MRE11_1:0.6481235509)62:0.0801690194)82:0.3590762396)79:0.3119547185,OP822067_Milnesium_sp_2_MRE11_1:0.8927407084)98:0.5983569824,((XP_014672889_1_PREDICTED_double_strand_break_repair_protein_MRE11A_like_Priapulus_caudatus:0.6933276138,(XP_023225241_1_double_strand_break_repair_protein_MRE11_like_Centruroides_sculpturatus:0.4461639029,XP_015928675_1_double_strand_break_repair_protein_MRE11_like_isoform_X1_Parasteatoda_tepidariorum:0.7180766113)97:0.2166826579)84:0.1398120145,(KXJ68122_1_hypothetical_protein_RP20_CCG005594_Aedes_albopictus:1.3150728100,XP_022189664_1_double_strand_break_repair_protein_MRE11_Nilaparvata_lugens:1.0053926831)96:0.3600987819)100:0.8162555591)100:1.1557176370)100:0.5041139207);
