# Supplementary material for: The Evolution of Temperature and Desiccation-Related Protein Families in Tardigrada Reveals a Complex Acquisition of Extremotolerance
Source: Genome Biol Evol. 2023 Nov 29;16(1):evad217. doi: 10.1093/gbe/evad217 (PMC10799326; doi:10.1093/gbe/evad217)
Supplement: evad217_Supplementary_Data [file evad217_supplementary_data.zip › SupplementalInformation/SupplementalInformation/SAHS_Complete/0.3_Resolution.bpcomp.con.tre]

(OQ067586_Acutuncus_antarcticus_1_SAHS_1:0.834116,(OQV25556_1_hypothetical_protein_BV898_00494_Hypsibius_dujardini:0.485572,OQ067582_Hypsibius_exemplaris_SAHS_3:1.01751)0.99:0.420734,((P0CU40_1_RecName_Full_Secretory_abundant_heat_soluble_protein_53582_Short_SAHS_53582:0.242001,((P0CU42_1_RecName_Full_Secretory_abundant_heat_soluble_protein_68234_Short_SAHS_68234:0.147537,P0CU39_1_RecName_Full_Secretory_abundant_heat_soluble_protein_33020_Short_SAHS_33020:0.09056)1:0.163418,OWA51792_1_hypothetical_protein_BV898_16258_Hypsibius_dujardini:0.193126)0.96:0.053363)0.99:0.145023,(((OQ067585_Hypsibius_exemplaris_SAHS_6:0.042568,OQ067581_Hypsibius_exemplaris_SAHS_2:0.03911)0.98:0.123623,((OQ067587_Hypsibius_exemplaris_SAHS_7:0.031264,OQ067583_Hypsibius_exemplaris_SAHS_4:0.111199)1:0.12807,(OQ067584_Hypsibius_exemplaris_SAHS_5:0.064855,OQ067580_Hypsibius_exemplaris_SAHS_1:0.03497)1:0.500568)0.97:0.132623)1:0.726433,((P0CU41_1_Secretory_abundant_heat_soluble_protein_64681_Short_SAHS_63681:0.197572,OQ067607_Acutuncus_antarcticus_1_SAHS_4:0.413237)0.91:0.091882,((J7MFT5_1_SAHS1:0.224118,((OWA51789_1_hypothetical_protein_BV898_16255_Hypsibius_dujardini:0.588021,GAU89928_1_SAHS5_Ramazzottius_varieornatus:0.66105)0.99:0.240528,(GAU88955_1_SAHS3_Ramazzottius_varieornatus:0.868106,(((((OQ067588_Mesobiotus_radiatus_SAHS_1:0.394626,(OQ067591_Macrobiotus_sp_2_SAHS_1:0.805765,(OQ067604_Macrobiotus_sp_4_SAHS_2:0.109195,(OQ067603_Macrobiotus_sp_4_SAHS_1:0.009898,OQ067600_Macrobiotus_shonaicus_SAHS_2:0.009911)1:0.140316)1:0.589796)0.97:0.270523)0.98:0.212148,(OQ067590_Macrobiotus_sp_5_SAHS_1:0.045334,((OQ067602_Macrobiotus_sp_1_SAHS_2:0.017841,OQ067601_Macrobiotus_sp_1_SAHS_1:0.014881)0.97:0.077936,((OQ067608_Paramacrobiotus_richtersi_SAHS_1:0.577581,OQ067589_Paramacrobiotus_areolatus_1_SAHS_1:0.902656)0.98:0.327861,OQ067599_Macrobiotus_shonaicus_SAHS_1:0.026702)0.65:0.062349)0.55:0.076495)0.89:0.24411)0.99:0.32442,(OQ067606_Macrobiotus_pallari_SAHS_1:0.035334,OQ067605_Macrobiotus_joannae_SAHS_1:0.189371)0.91:0.19797)0.97:0.219892,((GAU89947_1_SAHS11_Ramazzottius_varieornatus:0.579618,((J7MAN2_1_RecName_Full_Secretory_abundant_heat_soluble_protein_2_Short_SAHS2:0.098488,(GAU89946_1_SAHS10_Ramazzottius_varieornatus:0.206922,GAU89941_1_SAHS9_Ramazzottius_varieornatus:0.392025)0.67:0.065999)0.95:0.092591,GAU89939_1_SAHS8_Ramazzottius_varieornatus:0.151363)0.99:0.113382)0.91:0.100265,(GAU90160_1_SAHS12_Ramazzottius_varieornatus:0.089981,GAU89932_1_SAHS7_Ramazzottius_varieornatus:0.02237)1:0.425534)1:0.377456)0.4:0.103257,(OQ067598_Milnesium_tardigradum_SAHS_like:2.01961,(((XP_026727985_1_fatty_acid_binding_protein_1_like_Trichoplusia_ni:0.323399,XP_022831666_1_fatty_acid_binding_protein_1_like_Spodoptera_litura:0.176158)0.98:0.210747,XP_013167441_1_PREDICTED_fatty_acid_binding_protein_like_Papilio_xuthus:0.467867)0.99:0.323388,(((OQ000868_Mesobiotus_philipinicus_FABP_2:0.029673,OQ000859_Mesobiotus_philipinicus_FABP_1:0.01614)1:0.168223,(((OQ000850_Macrobiotus_sp_1_FABP_1:0.007011,OQ000865_Macrobiotus_sp_1_FABP_2:0.006746)0.34:0.006389,OQ000858_Macrobiotus_sp_5_FABP_1:0.007077)0.99:0.1135,((OQ000857_Macrobiotus_polonicus_FABP_1:0.124738,OQ000854_Macrobiotus_pallari_FABP1:0.121015)1:0.268545,OQ000856_Macrobiotus_joannae_FABP_1:0.065465)0.98:0.047505)0.88:0.08047)0.99:0.481762,((OQ000855_Echiniscoides_sigismundi_FABP1:0.437335,(((OQ000873_Echiniscus_testudo_FABP_3:0.026354,OQ000867_Echiniscus_testudo_FABP_2:0.010363)1:0.07805,(((OQ000869_Viridiscus_sp_3_FABP_3:0.008205,OQ000863_Viridiscus_sp_3_FABP_2:0.007348,OQ000847_Echiniscus_sp_FABP_1:0.006953)0.37:0.011508,(OQ000872_Echiniscus_sp_FABP_3:0.006922,OQ000866_Viridiscus_perviridis_2_FABP_2:0.006949)0.82:0.013322)1:0.055066,OQ000870_Viridiscus_sp_1_FABP_3:0.065307)0.91:0.05143)0.56:0.049554,(OQ000845_Pseudoechiniscus_sp_FABP_1:0.046305,((OQ000871_Pseudoechiniscus_sp_FABP_3:0.006663,OQ000861_Pseudoechiniscus_sp_FABP_2:0.006528)1:0.128169,((OQ000853_Echiniscus_testudo_FABP_1:0.120324,((OQ000874_Viridiscus_sp_3_FABP_4:0.007981,((OQ000849_Viridiscus_sp_3_FABP_1:0.013408,OQ000860_Viridiscus_sp_2_FABP_1:0.017289,OQ000862_Echiniscus_sp_FABP_2:0.013362)0.68:0.012407,OQ000852_Viridiscus_perviridis_2_FABP_1:0.013619)0.43:0.010328)0.99:0.123442,(OQ000864_Viridiscus_sp_1_FABP_2:0.007022,OQ000848_Viridiscus_sp_1_FABP_1:0.006696)1:0.120117)0.84:0.029467)0.98:0.055546,OQ000851_Cornechiniscus_lobatus_FABP_1:0.136246)0.77:0.045971)0.98:0.211046)0.37:0.037253)0.72:0.1002)0.75:0.10585,OQ000846_Batillipes_sp_2_FABP_1:0.286697)0.62:0.138085)0.98:0.398192)0.82:0.29833)1:0.854982)0.9:0.18318)0.75:0.10503)0.63:0.082952)0.53:0.051395,((GAU89929_1_SAHS6_Ramazzottius_varieornatus:0.212537,GAU89865_1_SAHS4_Ramazzottius_varieornatus:0.225755)1:0.538118,((((OWA51791_1_hypothetical_protein_BV898_16257_Hypsibius_dujardini:0.011513,OWA51790_1_hypothetical_protein_BV898_16256_Hypsibius_dujardini:0.035893)1:0.230753,OQV24729_1_hypothetical_protein_BV898_01322_Hypsibius_dujardini:0.429483)1:0.264716,GAU91532_1_SAHS13_Ramazzottius_varieornatus:0.86453)0.68:0.111936,((OQ067596_Acutuncus_antarcticus_2_SAHS_2:0.008639,OQ067594_Acutuncus_antarcticus_2_SAHS_1:0.008784)0.99:0.088186,(OQ067592_Acutuncus_antarcticus_4_SAHS_1:0.074222,(OQ067597_Acutuncus_antarcticus_2_SAHS_3:0.008176,OQ067595_Acutuncus_antarcticus_1_SAHS_3:0.008336,OQ067593_Acutuncus_antarcticus_1_SAHS_2:0.008526)0.66:0.027815)0.51:0.041776)1:0.667362)0.98:0.201552)0.33:0.134047)0.47:0.053741)0.69:0.125837)0.79:0.127341)0.34:0.047132);
