# Supplementary material for: The Evolution of Temperature and Desiccation-Related Protein Families in Tardigrada Reveals a Complex Acquisition of Extremotolerance
Source: Genome Biol Evol. 2023 Nov 29;16(1):evad217. doi: 10.1093/gbe/evad217 (PMC10799326; doi:10.1093/gbe/evad217)
Supplement: evad217_Supplementary_Data [file evad217_supplementary_data.zip › SupplementalInformation/SupplementalInformation/SAHS_Complete/AdditionalPutativeMilnesiumSAHS/Milnesium.PutativeSAHSlike.discarded.fst]

>Milnesium_sp_Possible_SAHS_1 no comment
MRFLVLLAIFCVVAMKSSMQNPVDSANGQPVLSAEMMMYKLMKMMIRGPLNRPQVMLASH
PSKGFGRPHHHTSSEESSSESEEQHHNGHGHACHHNNAQTTAAPTTHTTNTAVTTTTNTA
STSIQGATGPTEVSPPILSGRKRQ
>Milnesium_sp_Possible_SAHS_2 no comment
MRFLVLLAIFCVVAMKSSMQNPVDSANGQPVLSAEMMMYKLMKMMIRGPLNRPQVVLASH
STKAFDRPHHHTSSEESSSESEEQHQHGHEHACHHNNAQTTTAPTTHTTNTA-STTTNTA
TTSILTATGPQEVSPPILSGRKRQ
