# Supplementary material for: The Evolution of Temperature and Desiccation-Related Protein Families in Tardigrada Reveals a Complex Acquisition of Extremotolerance
Source: Genome Biol Evol. 2023 Nov 29;16(1):evad217. doi: 10.1093/gbe/evad217 (PMC10799326; doi:10.1093/gbe/evad217)
Supplement: evad217_Supplementary_Data [file evad217_supplementary_data.zip › SupplementalInformation/SupplementalInformation/SAHS_Complete/AdditionalPutativeMilnesiumSAHS/SAHS.wMilnesium.csRCFV.txt]

character RCFV values:
csRCFV(A)	0.0182937511766927
csRCFV(V)	0.0150744599696164
csRCFV(L)	0.0147019231756521
csRCFV(I)	0.0116185702869433
csRCFV(P)	0.00999770765493011
csRCFV(M)	0.00962879286133144
csRCFV(F)	0.017243881572418
csRCFV(W)	0.0108691310214003
csRCFV(G)	0.0124848769227543
csRCFV(S)	0.0143467887100483
csRCFV(T)	0.0282068089761649
csRCFV(C)	0.00656603773008861
csRCFV(N)	0.0143029620132875
csRCFV(Q)	0.0139322037518365
csRCFV(Y)	0.0128764906943055
csRCFV(D)	0.0108719875493715
csRCFV(E)	0.013718133468337
csRCFV(K)	0.0169176728650317
csRCFV(R)	0.0146572110987611
csRCFV(H)	0.0232175477369459
