# Supplementary material for: The Evolution of Temperature and Desiccation-Related Protein Families in Tardigrada Reveals a Complex Acquisition of Extremotolerance
Source: Genome Biol Evol. 2023 Nov 29;16(1):evad217. doi: 10.1093/gbe/evad217 (PMC10799326; doi:10.1093/gbe/evad217)
Supplement: evad217_Supplementary_Data [file evad217_supplementary_data.zip › SupplementalInformation/SupplementalInformation/SAHS_Complete/AdditionalPutativeMilnesiumSAHS/SAHS.wMilnesium.ncsRCFV.txt]

character nRCFV values:
ncsRCFV(A)	0.00308291774656067
ncsRCFV(V)	0.00254039314907478
ncsRCFV(L)	0.00247761213263555
ncsRCFV(I)	0.00195799626775922
ncsRCFV(P)	0.00168484364177746
ncsRCFV(M)	0.0016226730156894
ncsRCFV(F)	0.00290599057600219
ncsRCFV(W)	0.00183169851781192
ncsRCFV(G)	0.00210398885701602
ncsRCFV(S)	0.00241776380869965
ncsRCFV(T)	0.00475349594113082
ncsRCFV(C)	0.00110652834660107
ncsRCFV(N)	0.00241037800248025
ncsRCFV(Q)	0.00234789670966768
ncsRCFV(Y)	0.00216998478286259
ncsRCFV(D)	0.00183217990846226
ncsRCFV(E)	0.00231182094425261
ncsRCFV(K)	0.00285101690748718
ncsRCFV(R)	0.00247007711950448
ncsRCFV(H)	0.00391269069194756
