# Supplementary material for: The Evolution of Temperature and Desiccation-Related Protein Families in Tardigrada Reveals a Complex Acquisition of Extremotolerance
Source: Genome Biol Evol. 2023 Nov 29;16(1):evad217. doi: 10.1093/gbe/evad217 (PMC10799326; doi:10.1093/gbe/evad217)
Supplement: evad217_Supplementary_Data [file evad217_supplementary_data.zip › SupplementalInformation/SupplementalInformation/SAHS_Complete/AdditionalPutativeMilnesiumSAHS/SAHS.wMilnesium.ntRCFV.txt]

ntRCFV values:
OQ067580_Hypsibius_exemplaris_SAHS_1	0.00200518150483842
OQ067581_Hypsibius_exemplaris_SAHS_2	0.00216697224198898
OQ067582_Hypsibius_exemplaris_SAHS_3	0.0024879351584203
OQ067583_Hypsibius_exemplaris_SAHS_4	0.00214830615027837
OQ067584_Hypsibius_exemplaris_SAHS_5	0.0018600570067475
OQ067585_Hypsibius_exemplaris_SAHS_6	0.00234290426166188
OQ067586_Acutuncus_antarcticus_1_SAHS_1	0.00315320490928134
OQ067587_Hypsibius_exemplaris_SAHS_7	0.00271390704212423
OQ067588_Mesobiotus_radiatus_SAHS_1	0.00308063828100786
OQ067589_Paramacrobiotus_areolatus_1_SAHS_1	0.00318680014214291
OQ067590_Macrobiotus_sp_5_SAHS_1	0.00308285091482315
OQ067591_Macrobiotus_sp_2_SAHS_1	0.00245123567562228
OQ067592_Acutuncus_antarcticus_4_SAHS_1	0.00239207464618679
OQ067593_Acutuncus_antarcticus_1_SAHS_2	0.00214067110203683
OQ067594_Acutuncus_antarcticus_2_SAHS_1	0.00212220902755956
OQ067595_Acutuncus_antarcticus_1_SAHS_3	0.00214067110203683
OQ067596_Acutuncus_antarcticus_2_SAHS_2	0.00212220902755956
OQ067597_Acutuncus_antarcticus_2_SAHS_3	0.00214067110203683
OQ067598_Milnesium_tardigradum_SAHS_like	0.00441450663393705
OQ067599_Macrobiotus_shonaicus_SAHS_1	0.00291692220662574
OQ067600_Macrobiotus_shonaicus_SAHS_2	0.00219275038660069
OQ067601_Macrobiotus_sp_1_SAHS_1	0.00298942956678488
OQ067602_Macrobiotus_sp_1_SAHS_2	0.0032845538035782
OQ067603_Macrobiotus_sp_4_SAHS_1	0.00219275038660069
OQ067604_Macrobiotus_sp_4_SAHS_2	0.00294602608970445
OQ067605_Macrobiotus_joannae_SAHS_1	0.00323291029003972
OQ067606_Macrobiotus_pallari_SAHS_1	0.00409492781019992
OQ067607_Acutuncus_antarcticus_1_SAHS_4	0.00193050010397378
OQ067608_Paramacrobiotus_richtersi_SAHS_1	0.0029927493924826
XP_013167441_1_PREDICTED_fatty_acid_binding_protein_like_Papilio_xuthus	0.00249338444436455
XP_022831666_1_fatty_acid_binding_protein_1_like_Spodoptera_litura	0.00237485507845895
XP_026727985_1_fatty_acid_binding_protein_1_like_Trichoplusia_ni	0.00295311333389247
OQ000845_Pseudoechiniscus_sp_FABP_1	0.00179143649933246
OQ000871_Pseudoechiniscus_sp_FABP_3	0.00218789963653672
OQ000846_Batillipes_sp_2_FABP_1	0.00289359755210784
OQ000848_Viridiscus_sp_1_FABP_1	0.00220909239771323
OQ000864_Viridiscus_sp_1_FABP_2	0.00220909239771323
OQ000847_Echiniscus_sp_FABP_1	0.0017898102006597
OQ000849_Viridiscus_sp_3_FABP_1	0.00206005290349043
OQ000863_Viridiscus_sp_3_FABP_2	0.0017898102006597
OQ000869_Viridiscus_sp_3_FABP_3	0.00205487285386034
OQ000850_Macrobiotus_sp_1_FABP_1	0.00207703683748055
OQ000872_Echiniscus_sp_FABP_3	0.00191651921980521
OQ000851_Cornechiniscus_lobatus_FABP_1	0.00255188576361284
OQ000852_Viridiscus_perviridis_2_FABP_1	0.00225129353172793
OQ000853_Echiniscus_testudo_FABP_1	0.00176941013525184
OQ000865_Macrobiotus_sp_1_FABP_2	0.00207703683748055
OQ000862_Echiniscus_sp_FABP_2	0.00203374030986583
OQ000861_Pseudoechiniscus_sp_FABP_2	0.00218789963653672
OQ000870_Viridiscus_sp_1_FABP_3	0.00195102085816691
OQ000854_Macrobiotus_pallari_FABP1	0.00212798911683774
OQ000855_Echiniscoides_sigismundi_FABP1	0.0017225806431747
OQ000866_Viridiscus_perviridis_2_FABP_2	0.00191651921980521
OQ000867_Echiniscus_testudo_FABP_2	0.00172136705079455
OQ000873_Echiniscus_testudo_FABP_3	0.0017780167994666
OQ000856_Macrobiotus_joannae_FABP_1	0.00225373907149401
OQ000857_Macrobiotus_polonicus_FABP_1	0.00236821201277282
OQ000858_Macrobiotus_sp_5_FABP_1	0.00207703683748055
OQ000859_Mesobiotus_philipinicus_FABP_1	0.00226916109013818
OQ000868_Mesobiotus_philipinicus_FABP_2	0.00356961693667307
OQ000860_Viridiscus_sp_2_FABP_1	0.00228395302697279
OQ000874_Viridiscus_sp_3_FABP_4	0.00195802187562786
P0CU41_1_Secretory_abundant_heat_soluble_protein_64681_Short_SAHS_63681	0.00260914957858647
P0CU40_1_RecName_Full_Secretory_abundant_heat_soluble_protein_53582_Short_SAHS_53582	0.00184291213439657
OWA51792_1_hypothetical_protein_BV898_16258_Hypsibius_dujardini	0.00238925109019675
P0CU39_1_RecName_Full_Secretory_abundant_heat_soluble_protein_33020_Short_SAHS_33020	0.00252571118351697
P0CU42_1_RecName_Full_Secretory_abundant_heat_soluble_protein_68234_Short_SAHS_68234	0.00263034025033577
OQV25556_1_hypothetical_protein_BV898_00494_Hypsibius_dujardini	0.00228695144694343
GAU89865_1_SAHS4_Ramazzottius_varieornatus	0.00185918081063702
GAU89929_1_SAHS6_Ramazzottius_varieornatus	0.00210478507134745
OWA51791_1_hypothetical_protein_BV898_16257_Hypsibius_dujardini	0.00259162563936843
OWA51790_1_hypothetical_protein_BV898_16256_Hypsibius_dujardini	0.00239550502569804
OQV24729_1_hypothetical_protein_BV898_01322_Hypsibius_dujardini	0.0022458107504011
OWA51789_1_hypothetical_protein_BV898_16255_Hypsibius_dujardini	0.00195783142203129
GAU89928_1_SAHS5_Ramazzottius_varieornatus	0.00157055809319364
GAU89932_1_SAHS7_Ramazzottius_varieornatus	0.00257692924725407
GAU91532_1_SAHS13_Ramazzottius_varieornatus	0.00309334186683109
GAU88955_1_SAHS3_Ramazzottius_varieornatus	0.00247551614210046
GAU89939_1_SAHS8_Ramazzottius_varieornatus	0.00223911096817835
GAU90160_1_SAHS12_Ramazzottius_varieornatus	0.00302563882330302
GAU89947_1_SAHS11_Ramazzottius_varieornatus	0.00215663434619719
GAU89946_1_SAHS10_Ramazzottius_varieornatus	0.0019830341917862
GAU89941_1_SAHS9_Ramazzottius_varieornatus	0.00299248588443429
J7MFT5_1_SAHS1	0.00245487966366627
J7MAN2_1_RecName_Full_Secretory_abundant_heat_soluble_protein_2_Short_SAHS2	0.00215760310154132
Milnesium_sp_PossibleSAHS_1	0.00470219022711408
Milnesium_sp_PossbleSAHS_2	0.0047823925073949
