# Supplementary material for: The Evolution of Temperature and Desiccation-Related Protein Families in Tardigrada Reveals a Complex Acquisition of Extremotolerance
Source: Genome Biol Evol. 2023 Nov 29;16(1):evad217. doi: 10.1093/gbe/evad217 (PMC10799326; doi:10.1093/gbe/evad217)
Supplement: evad217_Supplementary_Data [file evad217_supplementary_data.zip › SupplementalInformation/SupplementalInformation/SAHS_Complete/AdditionalPutativeMilnesiumSAHS/SAHS.wMilnesium.tRCFV.txt]

tRCFV values:
OQ067580_Hypsibius_exemplaris_SAHS_1	0.00273530187504803
OQ067581_Hypsibius_exemplaris_SAHS_2	0.00295600334552613
OQ067582_Hypsibius_exemplaris_SAHS_3	0.00339383426757337
OQ067583_Hypsibius_exemplaris_SAHS_4	0.00293054061532806
OQ067584_Hypsibius_exemplaris_SAHS_5	0.00253733510207229
OQ067585_Hypsibius_exemplaris_SAHS_6	0.00319599517775234
OQ067586_Acutuncus_antarcticus_1_SAHS_1	0.00430133994351943
OQ067587_Hypsibius_exemplaris_SAHS_7	0.00370208632142088
OQ067588_Mesobiotus_radiatus_SAHS_1	0.00420235058325284
OQ067589_Paramacrobiotus_areolatus_1_SAHS_1	0.00434716776669514
OQ067590_Macrobiotus_sp_5_SAHS_1	0.00420536887431984
OQ067591_Macrobiotus_sp_2_SAHS_1	0.0033437718847574
OQ067592_Acutuncus_antarcticus_4_SAHS_1	0.00326306932772993
OQ067593_Acutuncus_antarcticus_1_SAHS_2	0.00292012551738269
OQ067594_Acutuncus_antarcticus_2_SAHS_1	0.00289494109053
OQ067595_Acutuncus_antarcticus_1_SAHS_3	0.00292012551738269
OQ067596_Acutuncus_antarcticus_2_SAHS_2	0.00289494109053
OQ067597_Acutuncus_antarcticus_2_SAHS_3	0.00292012551738269
OQ067598_Milnesium_tardigradum_SAHS_like	0.00602190287716273
OQ067599_Macrobiotus_shonaicus_SAHS_1	0.00397902272781813
OQ067600_Macrobiotus_shonaicus_SAHS_2	0.002991167746914
OQ067601_Macrobiotus_sp_1_SAHS_1	0.00407793123945137
OQ067602_Macrobiotus_sp_1_SAHS_2	0.00448051518326145
OQ067603_Macrobiotus_sp_4_SAHS_1	0.002991167746914
OQ067604_Macrobiotus_sp_4_SAHS_2	0.00401872382508253
OQ067605_Macrobiotus_joannae_SAHS_1	0.00441006739632794
OQ067606_Macrobiotus_pallari_SAHS_1	0.00558596001927953
OQ067607_Acutuncus_antarcticus_1_SAHS_4	0.00263342771785909
OQ067608_Paramacrobiotus_richtersi_SAHS_1	0.0040824598696197
XP_013167441_1_PREDICTED_fatty_acid_binding_protein_like_Papilio_xuthus	0.00340126773034221
XP_022831666_1_fatty_acid_binding_protein_1_like_Spodoptera_litura	0.00323957982526852
XP_026727985_1_fatty_acid_binding_protein_1_like_Trichoplusia_ni	0.00402839165428883
OQ000845_Pseudoechiniscus_sp_FABP_1	0.00244372871175491
OQ000871_Pseudoechiniscus_sp_FABP_3	0.00298455075702389
OQ000846_Batillipes_sp_2_FABP_1	0.00394720517360485
OQ000848_Viridiscus_sp_1_FABP_1	0.00301346015961097
OQ000864_Viridiscus_sp_1_FABP_2	0.00301346015961097
OQ000847_Echiniscus_sp_FABP_1	0.00244151025033471
OQ000849_Viridiscus_sp_3_FABP_1	0.00281015287444992
OQ000863_Viridiscus_sp_3_FABP_2	0.00244151025033471
OQ000869_Viridiscus_sp_3_FABP_3	0.00280308668147346
OQ000850_Macrobiotus_sp_1_FABP_1	0.00283332094495964
OQ000872_Echiniscus_sp_FABP_3	0.00261435615820784
OQ000851_Cornechiniscus_lobatus_FABP_1	0.0034810703655882
OQ000852_Viridiscus_perviridis_2_FABP_1	0.00307102743754617
OQ000853_Echiniscus_testudo_FABP_1	0.00241368217740137
OQ000865_Macrobiotus_sp_1_FABP_2	0.00283332094495964
OQ000862_Echiniscus_sp_FABP_2	0.00277425942215891
OQ000861_Pseudoechiniscus_sp_FABP_2	0.00298455075702389
OQ000870_Viridiscus_sp_1_FABP_3	0.00266142042439784
OQ000854_Macrobiotus_pallari_FABP1	0.00290282580770019
OQ000855_Echiniscoides_sigismundi_FABP1	0.0023498012782523
OQ000866_Viridiscus_perviridis_2_FABP_2	0.00261435615820784
OQ000867_Echiniscus_testudo_FABP_2	0.00234814579643933
OQ000873_Echiniscus_testudo_FABP_3	0.0024254226730661
OQ000856_Macrobiotus_joannae_FABP_1	0.00307436343954475
OQ000857_Macrobiotus_polonicus_FABP_1	0.00323051790744038
OQ000858_Macrobiotus_sp_5_FABP_1	0.00283332094495964
OQ000859_Mesobiotus_philipinicus_FABP_1	0.00309540087501512
OQ000868_Mesobiotus_philipinicus_FABP_2	0.00486937460600199
OQ000860_Viridiscus_sp_2_FABP_1	0.00311557880527315
OQ000874_Viridiscus_sp_3_FABP_4	0.00267097063027295
P0CU41_1_Secretory_abundant_heat_soluble_protein_64681_Short_SAHS_63681	0.00355918490040304
P0CU40_1_RecName_Full_Secretory_abundant_heat_soluble_protein_53582_Short_SAHS_53582	0.00251394749283303
OWA51792_1_hypothetical_protein_BV898_16258_Hypsibius_dujardini	0.00325921766743124
P0CU39_1_RecName_Full_Secretory_abundant_heat_soluble_protein_33020_Short_SAHS_33020	0.00344536517987704
P0CU42_1_RecName_Full_Secretory_abundant_heat_soluble_protein_68234_Short_SAHS_68234	0.00358809145276726
OQV25556_1_hypothetical_protein_BV898_00494_Hypsibius_dujardini	0.00311966900047397
GAU89865_1_SAHS4_Ramazzottius_varieornatus	0.00253613986819539
GAU89929_1_SAHS6_Ramazzottius_varieornatus	0.00287117277829356
OWA51791_1_hypothetical_protein_BV898_16257_Hypsibius_dujardini	0.00353528019966365
OWA51790_1_hypothetical_protein_BV898_16256_Hypsibius_dujardini	0.00326774876621796
OQV24729_1_hypothetical_protein_BV898_01322_Hypsibius_dujardini	0.00306354828316161
OWA51789_1_hypothetical_protein_BV898_16255_Hypsibius_dujardini	0.00267071082931301
GAU89928_1_SAHS5_Ramazzottius_varieornatus	0.00214242475647141
GAU89932_1_SAHS7_Ramazzottius_varieornatus	0.00351523260356831
GAU91532_1_SAHS13_Ramazzottius_varieornatus	0.00421967975871066
GAU88955_1_SAHS3_Ramazzottius_varieornatus	0.0033768932781697
GAU89939_1_SAHS8_Ramazzottius_varieornatus	0.00305440899735028
GAU90160_1_SAHS12_Ramazzottius_varieornatus	0.00412732489633937
GAU89947_1_SAHS11_Ramazzottius_varieornatus	0.00294190124769853
GAU89946_1_SAHS10_Ramazzottius_varieornatus	0.00270509035216453
GAU89941_1_SAHS9_Ramazzottius_varieornatus	0.0040821004138513
J7MFT5_1_SAHS1	0.00334874271024394
J7MAN2_1_RecName_Full_Secretory_abundant_heat_soluble_protein_2_Short_SAHS2	0.00294322274318553
Milnesium_sp_PossibleSAHS_1	0.00641433691365216
Milnesium_sp_PossbleSAHS_2	0.00652374219547124
