# Supplementary material for: The Evolution of Temperature and Desiccation-Related Protein Families in Tardigrada Reveals a Complex Acquisition of Extremotolerance
Source: Genome Biol Evol. 2023 Nov 29;16(1):evad217. doi: 10.1093/gbe/evad217 (PMC10799326; doi:10.1093/gbe/evad217)
Supplement: evad217_Supplementary_Data [file evad217_supplementary_data.zip › SupplementalInformation/SupplementalInformation/SAHS_Complete/AdditionalPutativeMilnesiumSAHS/SAHS.wputativeMilnesiumSAHSlike.fst]

>OQ067580_Hypsibius_exemplaris_SAHS_1
MDLFVVAALVATVAAQ---------------------VPPYTLSKQSNVKKLNETADQSV
QEKPWLGTWVS--TDRIENWDAFVKALGSDFPSD--FKE---------------KHLKSM
TIKFSK-LSDVDD----KYRHELTVLPEETGFNGVVEFKLGGEEVKF---TKDGVDKFF-
KYNEDSDGKLNMEIRVPGK-----NKIIHSVFQV--VGD-QLEKVG---------YTLF-
------DSGYRYVVQSR---------------------------
>OQ067581_Hypsibius_exemplaris_SAHS_2
MPLPT-------------------------------------------------------
NTKPWLGTWTS--TDRTENWEAFVKALGPNIPTH--FVG---------------KHHKSI
H-KFTK-PN--GDAADNKFRHEVMVLPEDIGFKRVLEFKM-GEEVKF---TKDGIDMLF-
KYTEDSEGTLKVEIRVPAK-----NKVIHDIFRV--TGDNEIEKV------------LC-
--------------------------------------------
>OQ067582_Hypsibius_exemplaris_SAHS_3
------------------------------------------------------------
------------------------------------MKT---------------ESHLVV
L----------SL----YFHYDDSR--PAQNVTQNIAFQM-GITAEL---NRGPNRMVM-
RYTED-DGKLIGDGEIPAK-----NQHIHLVFEA--HGD-QLIKV----------KHVN-
------RHKFVVLFAKLSKTVGCFADVQRGGCCGEKILPQVYQK
>OQ067583_Hypsibius_exemplaris_SAHS_4
MAATTLILFGKSAMNNVTRNKTKKRLHCICRHLGTLLMSVAADRHRSHVVDALTKDKTSF
LEKPWLGTWVS--TDRAENWEAFAEALGSDIHSH--FVS---------------KHVQSI
H-KFTK-LSD-VD----KFRHELIILPENTGFKRVLEFKL-GEEVKF---VKDGVDMFF-
KYIEDSEGKLKVEIRVPAK-----NKVIHDVYCV--VGD-QLEKV---------------
------G-------------------------------------
>OQ067584_Hypsibius_exemplaris_SAHS_5
MDLYIVAALVVTIAAQ---------------------VPLYTLSKQSNVKKLNETADQSV
QEKPWLGTWVS--TDRIENWDAFVKAIGSDFPSN--FKE---------------KHLKSM
TIKFSK-LSDVDD----KYRHELIVLPEETRFSGVVEFKLGGEEVKY---TKDGMDRFL-
KYNEDSDGKLNMEIRVPGK-----NKVIHSVFRV--VGD-QLEKVR---------YTLF-
------DSGYRYVVQSRMER------------------------
>OQ067585_Hypsibius_exemplaris_SAHS_6
MPLPT-------------------------------------------------------
NTKPWLGTWTS--TDRTENWEAFVKALGPNIPTH--FVG---------------KHHKSI
H-KFTK-PN--GDAADSKFRHEVMILPEDTGFKRILEFKM-GEEVKF---TKDGIDMLF-
KYTEDSEGTLTVEIRVPAK-----NKVIHDIFRV--TGDSEIEKVL---------YRQGT
IFRGEAQIPFKKYFRKH---------------------------
>OQ067586_Acutuncus_antarcticus_1_SAHS_1
FTKLDDLLG---------------------------------------------------
KNAQFLSGWYFQLYGTFILIQQFCVDKALPDQ----YSG---------------L-HKTI
H-KIWK-E---GN----HFHHELSV--PDKNFKNSVEFQI-GQEAEM---THNGKAIKI-
KYTED-GDKLVADVNIPAH-----NKQIHDVYEV--VGD-ELVKVN---------FAFS-
------KSFFRHWFFLCIFTLYCNFFLYSNSLIVY---------
>OQ067587_Hypsibius_exemplaris_SAHS_7
MS--------------------------------------VAADHHSHAVDALTKDKTSF
PEKPWLGTWVS--TDRTENWEAFVEALGSDIHSH--FVD---------------KHVQSI
H-KFTK-LSD-VD----KFRHELIILPDDTGFKRVLEFKL-GEEVKF---VKDGVDMFF-
KYTEDSEGKLKVDIRVPAK-----NKVIHDVFRV--VGD-QLEKV---------------
------G-------------------------------------
>OQ067588_Mesobiotus_radiatus_SAHS_1
------------------------------------------------------------
--------MCD-ILSQNCLSLIFFSEVG--KGQ---YAV-----------------NAKV
YHKLYK-E---GD----HYHHKISV--PDQHYKHGVDFKL-NEEGHG---SYNGTEFTV-
SFAIKSL-----------------------------------------------------
--------------------------------------------
>OQ067589_Paramacrobiotus_areolatus_1_SAHS_1
--------------------------------------------------------MHEI
YLCQRDVLYFC-NLMQRRLRKLFCNVTG--FPH---YAG-----------------DNKA
FHKFWK-D---GD----HFHHGIAI--PDKNFKKIVEFKF-GEEQTI---NVNGTDYKV-
RPLQTF------------------------------------------------------
--------------------------------------------
>OQ067590_Macrobiotus_sp_5_SAHS_1
------------------------------------------------------------
-------MFSS-PLSRTSSPSMLFLDTGVPMEH---YGS-----------------DAKV
WHKLWK-E---GD----HYHHKISV--PDKNYKNDVEFKL-NEEGTS---TYNGTEYKV-
SKFSRAFKE---------------------------------------------------
--------------------------------------------
>OQ067591_Macrobiotus_sp_2_SAHS_1
------------------------------------------------------------
-----MSRPRG-FLCTNAATQFQYAGVTALPTE---HSHTVHHVILFSEQDKIVNDQDKI
INEFTQ-S---GD----EYHHKFSV--PTKNYVQDLPFKL-NEERQA---THNGTSFKVS
SCFGRFLRDRVTSTK-------------------------ILVLV---------------
--------------------------------------------
>OQ067592_Acutuncus_antarcticus_4_SAHS_1
MADLVYLH----------------------------------------------------
-----------------HPPTENVLYEGLDGGN---FGG---------------N-PKSF
L-KIWK-E---GE----HYRLEFSV--PSLNYKRSYSFKM-GQEGGHIEPKFNNNRVTY-
TFTED-GDKLLAEVKVPAM-----NFTFKDSYQV--TGD-ELVRV----------SLT--
--------------------------------------------
>OQ067593_Acutuncus_antarcticus_1_SAHS_2
MADLVYLH----------------------------------------------------
-----------------HSFVENILYEGLDGGN---FGG---------------N-PKSF
L-KIWK-E---GE----HYRLEFTV--PSLNYKRSYSFKM-GQEGSHIEPKFNNTRVTY-
TFTED-GDKLLAEVKVPAM-----NLIFKDSYQV--TGD-ELVRV----------SLTT-
------GS------------------------------------
>OQ067594_Acutuncus_antarcticus_2_SAHS_1
MADLTYLL----------------------------------------------------
-----------------HSLAENVLYEGLHGGE---FGG---------------N-PKSF
V-KIWK-E---GE----HYRLEFTV--PSHNYKRSYSFKM-GQEGSHIEPKFNNNRVTY-
TFTED-GDKLFAEVKVPAM-----NLIFKDSYQV--TGD-ELVRV----------SFTT-
------GC------------------------------------
>OQ067595_Acutuncus_antarcticus_1_SAHS_3
MADLVYLH----------------------------------------------------
-----------------HSFVENILYEGLDGGN---FGG---------------N-PKSF
L-KIWK-E---GE----HYRLEFTV--PSLNYKRSYSFKM-GQEGSHIEPKFNNTRVTY-
TFTED-GDKLLAEVKVPAM-----NLIFKDSYQV--TGD-ELVRV----------SLTT-
------GS------------------------------------
>OQ067596_Acutuncus_antarcticus_2_SAHS_2
MADLTYLL----------------------------------------------------
-----------------HSLAENVLYEGLHGGE---FGG---------------N-PKSF
V-KIWK-E---GE----HYRLEFTV--PSHNYKRSYSFKM-GQEGSHIEPKFNNNRVTY-
TFTED-GDKLFAEVKVPAM-----NLIFKDSYQV--TGD-ELVRV----------SFTT-
------GC------------------------------------
>OQ067597_Acutuncus_antarcticus_2_SAHS_3
MADLVYLH----------------------------------------------------
-----------------HSFVENILYEGLDGGN---FGG---------------N-PKSF
L-KIWK-E---GE----HYRLEFTV--PSLNYKRSYSFKM-GQEGSHIEPKFNNTRVTY-
TFTED-GDKLLAEVKVPAM-----NLIFKDSYQV--TGD-ELVRV----------SLTT-
------GS------------------------------------
>OQ067598_Milnesium_tardigradum_SAHS_like
------------------------------------------------------------
MHFTLPQT-LK--LTREGDL--YIKTI---------TFG---------------NNS-TT
DTRSFK-L---GE----VGNDPI----GSGIVWEHF-YTY-HVIGSR--SILSGGGSLL-
LYVL-IPTLFFISPSLCLQ----SSGLLSRHFSV--SKL-TLSW----------------
------RVIARQC-------------------------------
>OQ067599_Macrobiotus_shonaicus_SAHS_1
------------------------------------------------------------
---------------------MLFFTTGVPIEH---YGS-----------------DAKV
WHKLWK-E---GD----HFHHKISV--PDKNYKNDVEFKL-NEEGTS---TYNGTEYKV-
SKF---------------------------------------------------------
--------------------------------------------
>OQ067600_Macrobiotus_shonaicus_SAHS_2
------------------------------------------------------------
-----MTNPYI-LACQEASVGYVFTDHN--KDD---LDV-----------------NAKV
LHEITKQD---GD----RFLHKISE--PSKNYHNEFHFKL-NEEGQH---THNGTEFKA-
GFYFILGSSFVLTVS-------------------------VFVTL---------------
--------------------------------------------
>OQ067601_Macrobiotus_sp_1_SAHS_1
------------------------------------------------------------
--------------------MKAFLEIGVPIEH---YGS-----------------DAKV
WHKLWK-E---GD----HFHHKISV--PDKNYKNDVEFKL-NEEGTS---TYNGTEYKV-
SKF---------------------------------------------------------
--------------------------------------------
>OQ067602_Macrobiotus_sp_1_SAHS_2
------------------------------------------------------------
--------------------MKAFLEIGVPIEH---YGS-----------------DAKV
WHKLWK-E---GD----HFHHKISV--PDKNYKNDVEFKL-NEEGTS-------------
------------------------------------------------------------
--------------------------------------------
>OQ067603_Macrobiotus_sp_4_SAHS_1
------------------------------------------------------------
-----MTNPYI-LACQEASVGYVFTDHN--KDD---LDV-----------------NAKV
LHEITKQD---GD----RFLHKISE--PSKNYHNEFHFKL-NEEGQH---THNGTEFKA-
GFYFILGSSFVLTVS-------------------------VFVTL---------------
--------------------------------------------
>OQ067604_Macrobiotus_sp_4_SAHS_2
------------------------------------------------------------
--------MPA-NLTAAQVLPLFFTDHN--KDD---LDV-----------------NAKV
FHEITKQD---GD----RFLHKISE--PSKNYHNEFHFKL-NEEGQH---THNGTEFKA-
GFYFILGSSFVSTVS-------------------------VFVSL---------------
--------------------------------------------
>OQ067605_Macrobiotus_joannae_SAHS_1
-------------------------------DRGYPAVLLTGVFAHPGGDHAEQHEIAAD
PEHPWVGRWES-IDGREENFDNFVKALGVPLDA---YGA-----------------GSKV
WHKLWK-E---GD----HFHHKIAV--PSKGYKNDVQFKL-GEEGTS---TFNGTEFKV-
RTA---------------------------------------------------------
--------------------------------------------
>OQ067606_Macrobiotus_pallari_SAHS_1
------------------------------------------------------------
------------------------------MDH---YGV-----------------GSKV
WHKLWK-E---GD----HFHHKIAV--PDKGYKNDVEFKL-GEEGTS---TFNGTEFKV-
RHFG--------------------------------------------------------
--------------------------------------------
>OQ067607_Acutuncus_antarcticus_1_SAHS_4
P-----------------------------------------------------------
-----------------------VIISGLPLEQ---YGG---------------N-HKTV
H-KLWK-E---GG----HFHHQIVI--ADKSYKQDVEFKL-GEQGTT---SHNNTEVKF-
LYTED-GDKLTAEVNIPSK-----NKVIRDTYVV--TGD-DLEKVSVVIRLSVNLFPRS-
------TFPVSMWALSSV---ECLTLLFLFADLQS---------
>OQ067608_Paramacrobiotus_richtersi_SAHS_1
------------------------------------------------------------
---------SC-SFARSVVTNQCRFCAG--FAH---YTH-----------------EHKV
WHKLWK-E---GD----HYHHRIKV--PEKNYKLDVEFKL-GEEGTG---SYNNTQFKV-
SCTSKYTHLESKQKP-------------------------DN------------------
--------------------------------------------
>XP_013167441_1_PREDICTED_fatty_acid_binding_protein_like_Papilio_xuthus
------------------------------------------------------------
MS--YLGKLYS--HDRDENYESYIESLGLP-ADK--VAN---------------LKNYKP
QQKLEK-N---GD----TYTLTA----VSPVGNRVASFKV-GEEFDE--TVAEGHKAKT-
TYTL-DGNTLTQTQKFP-D----NILYTKREYFD--DKL-IVTLT----------RTNW-
------DGTAVRYYKA----------------------------
>XP_022831666_1_fatty_acid_binding_protein_1_like_Spodoptera_litura
------------------------------------------------------------
MS--FLGKEYK--FERQENFEEFVKALGLP-AEQ--TQG---------------YLNYKP
TLQYTK-D---GD----TYTYTS----TTAQGKKEVSFKS-GVAFDE---TVAGMKVNT-
TYTV-DGDTITQIQKSD-D----GVLTITRTFSG--NEL-VVTLK----------TNKW-
------DGVATRYYKA----------------------------
>XP_026727985_1_fatty_acid_binding_protein_1_like_Trichoplusia_ni
------------------------------------------------------------
MA--FLGKEYK--FVSQENFEEFVNSLGLP-ADQ--AQG---------------YLNFKP
SQKYEK-D---GD----SYVYTS----VTPSGQTQVKFQS-GIAFDE---TNAGRKCKT-
AYTV-DGNTVTQVQTYE-D----TTFTFTRQFNG--DDL-TVTIT----------SSKW-
------DGVARRFYKA----------------------------
>OQ000845_Pseudoechiniscus_sp_FABP_1
------------------------------------------------------------
MADLFVGK-YK--LESSENFEEYMKSIGVGMVMR--KLG---------------ASA-TP
VLTIWK-E---GD----VYHVKS----ETTFKTTEIAFRL-GEEFDE--ETPDGRKVKS-
VISQ-EGNKLIQVQRKD-D----FESIITREFDA--QGL-TATLV----------HK---
------DVKSLRRYKRVVE-------------------------
>OQ000871_Pseudoechiniscus_sp_FABP_3
----------------------------------------------------------MA
SSDVIVGT-YK--LESSDNFDEYMKAIGVGLVTR--KLG---------------ASA-TP
VVTITK-E---GD----GYRLKT----ETAMKTSEIAFRI-GEQFDE--ETLDGRQVKT-
VVTQPVPNKLVQVQRKD-D----FESTITRDFTP--QGL-TTTLV----------YK---
------DVKAVRKYNRVNQ-------------------------
>OQ000846_Batillipes_sp_2_FABP_1
------------------------------------------------------------
MVN-FEGK-YK--LEKSENFEEYMKAVGVGMVMR--KLG---------------ANA-KP
EMVIVR-D---GD----KFTFTT----KTTFKTTVLSFEL-GKEFAE--NTFDGREVNS-
VVTQ-NANKLIQVQKKD-D----FESIIEREFDE--NGL-TTVCK----------CK---
------DVVSTRRYKRIEN-------------------------
>OQ000848_Viridiscus_sp_1_FABP_1
-----------------------------------------------------------M
ASDLVVGK-YK--LESSDNFDEYMKSIGVGMVTR--KLG---------------ASA-TP
TVTITK-E---GD----GYRMKT----ETAVKTTDINFCI-GQPFDE--ETLDGRQVKS-
VVTQPSPNTLVQEQKKD-D----FVSTITREFTP--QGH-TTTLT----------HK---
------DVTAKRHYKRVTE-------------------------
>OQ000864_Viridiscus_sp_1_FABP_2
-----------------------------------------------------------M
ASDLVVGK-YK--LESSDNFDEYMKSIGVGMVTR--KLG---------------ASA-TP
TVTITK-E---GD----GYRMKT----ETAVKTTDINFCI-GQPFDE--ETLDGRQVKS-
VVTQPSPNTLVQEQKKD-D----FVSTITREFTP--QGH-TTTLT----------HK---
------DVTAKRHYKRVTE-------------------------
>OQ000847_Echiniscus_sp_FABP_1
------------------------------------------------------------
MADLFVGK-YK--LESSENFEEYMKSIGVGMVMR--KLG---------------ANA-TP
VVTITK-N---GD----VYTVKS----ETTFKTSEFSFRL-GEEFDE--ETPDGRRVKT-
IISQ-EGNKLVQVQRKD-D----FETIIARDFDP--QGL-TATLV----------HK---
------DVKSIRRYKRIE--------------------------
>OQ000849_Viridiscus_sp_3_FABP_1
------------------------------------------------------------
MADMIVGK-YK--LDSSDNFDEYMKSIGVGLVTR--KLG---------------ASA-TP
TVTVTK-E---GE----NYRIKT----ETAMKTSDICFTV-GVPFDE--ETLDGRQVKT-
TVTQLAPNKLVQEQRKD-D----FVSTITREFTQ--QGH-TATLV----------HN---
------NVTAKRIYKRLTE-------------------------
>OQ000863_Viridiscus_sp_3_FABP_2
------------------------------------------------------------
MADLFVGK-YK--LESSENFEEYMKSIGVGMVMR--KLG---------------ANA-TP
VVTITK-N---GD----VYTVKS----ETTFKTSEFSFRL-GEEFDE--ETPDGRRVKT-
IISQ-EGNKLVQVQRKD-D----FETIIARDFDP--QGL-TATLV----------HK---
------DVKSIRRYKRIE--------------------------
>OQ000869_Viridiscus_sp_3_FABP_3
------------------------------------------------------------
MADLFVGK-YK--LESSENFEEYMKSIGVGMVMR--KLG---------------ANA-TP
VVTITK-N---GD----VYTVKS----ETTFKTSEFSFRL-GEEFDE--ETPDGRRVKT-
IISQ-EGNKLVQVQRKD-D----FETIIARDFDP--QG----------------------
--------------------------------------------
>OQ000850_Macrobiotus_sp_1_FABP_1
------------------------------------------------------------
MAD-ITGK-FQ--LTSSANFDDYLKAAGVSFVYR--KLA---------------TTVESA
TIEVTK-T---GD----EYLLKT----TTAVKSSELKFKL-NQEFTE--STIDGRAVQT-
VMKL-EGHKLIQTQKDAKN----FESVIEREFNK--DEM-IATFK----------CK---
------GVSSVRKYKRIG--------------------------
>OQ000872_Echiniscus_sp_FABP_3
------------------------------------------------------------
MADLFVGK-YK--LESSENFEEYMKSIGVGMVMR--KLG---------------ANA-TP
VVTITK-N---GD----VYTVKS----ETTFKTSEFSFRL-GEEFDE--ETPDGRRVKT-
IISQ-EGSKLVQVQRKD-D----FETIIARDFDP--QGL-TATLV----------HK---
------DVKSIRRYKRIE--------------------------
>OQ000851_Cornechiniscus_lobatus_FABP_1
-----------------------------------------------------------M
AADPVVGK-FK--LETSNNFDEYMKSIGVGLVTR--KLG---------------AAA-TP
VVTVTK-E---GE----GYRIKT----ETSMKTTDIGFTV-GQPFDE--ETLDGRQVKS-
VITQPAPNKLVQVQRKD-D----FESTITREFTQ--QGL-QTTLV----------HK---
------DVKATRQYVRVPE-------------------------
>OQ000852_Viridiscus_perviridis_2_FABP_1
------------------------------------------------------------
MADVIVGK-YK--LDSSDNFDEYMKSIGVGLVTR--KLG---------------ASA-TP
TVTVTK-E---GE----NYRIKT----ETAMKTSDICFTV-GVPFDE--ETLDGRQVKT-
TVTQPAPNKLVQEQRKD-D----FVSTITREFTQ--QGH-TATLV----------HN---
------NVTAKRI-------------------------------
>OQ000853_Echiniscus_testudo_FABP_1
------------------------------------------------------------
MADLIVGK-YK--LESSENFDEYMKSIGVGLVTR--KLG---------------ATA-SP
TVTVTK-E---GD----GYRLKT----ETAIKTTDIAFRV-GETFDE--ETLDGRKVTS-
VVTQPAPNQLVQKQSKD-D----FESTISREFTP--EGH-TATLV----------HK---
------DVTAKRHYKRIPQ-------------------------
>OQ000865_Macrobiotus_sp_1_FABP_2
------------------------------------------------------------
MAD-ITGK-FQ--LTSSANFDDYLKAAGVSFVYR--KLA---------------TTVESA
TIEVTK-T---GD----EYLLKT----TTAVKSSELKFKL-NQEFTE--STIDGRAVQT-
VMKL-EGHKLIQTQKDAKN----FESVIEREFNK--DEM-IATFK----------CK---
------GVSSVRKYKRIG--------------------------
>OQ000862_Echiniscus_sp_FABP_2
------------------------------------------------------------
MADMIVGK-YK--LDSSDNFDEYMKSIGVGLVTR--KLG---------------SSA-TP
TVTVTK-E---GE----NYRIKT----ETAMKTSDICFTV-GVPFDE--ETLDGRQVKT-
TVTQPAPNKLVQEQRKD-D----FVSTITREFTQ--QGH-TATLV----------HN---
------NVTAKRIYKRLTE-------------------------
>OQ000861_Pseudoechiniscus_sp_FABP_2
----------------------------------------------------------MA
SSDVIVGT-YK--LESSDNFDEYMKAIGVGLVTR--KLG---------------ASA-TP
VVTITK-E---GD----GYRLKT----ETAMKTSEIAFRI-GEQFDE--ETLDGRQVKT-
VVTQPVPNKLVQVQRKD-D----FESTITRDFTP--QGL-TTTLV----------YK---
------DVKAVRKYNRVNQ-------------------------
>OQ000870_Viridiscus_sp_1_FABP_3
------------------------------------------------------------
MADLFLGK-YK--LESSENFEEYMKSIGVGMVMR--KLG---------------ATA-TP
LVTITK-N---GD----VYTVKS----ETTFKTSEFSFRL-GEEFDE--ETVDGRRVKT-
VVSQ-EGSKLIQVQRKD-D----FETIITRDFTP--QGL-TATLV----------HK---
------DVKSTRVYKRVPA-------------------------
>OQ000854_Macrobiotus_pallari_FABP1
------------------------------------------------------------
MDALILGK-WQ--LLSSTNFDEYSKACGVSFIYR--KLA---------------VTVESA
IMEFVK-I---NE----YYVMKT----ITAVKTWEQPFKL-NEEYAE--VTMDGRPVRS-
TMKW-VGNKLIHHQKDPKN----FESTIEREFTK--DEL-ITTCK----------CK---
------GVVCVRKYKRVVG-------------------------
>OQ000855_Echiniscoides_sigismundi_FABP1
------------------------------------------------------------
MDEIFTGK-YK--LESSENFEEYMKSIGVGLVMR--KLG---------------NTA-KP
ELTIWK-D---GD----LWTMKS----STTFKAYEQKFEM-NKESPY--ETPGGKNVIS-
TFTQ-DGNKWIEVQRNDAN----FETKLVREFDA--DGI-TMTLE----------HN---
------DVKCVRRYSRVKA-------------------------
>OQ000866_Viridiscus_perviridis_2_FABP_2
------------------------------------------------------------
MADLFVGK-YK--LESSENFEEYMKSIGVGMVMR--KLG---------------ANA-TP
VVTITK-N---GD----VYTVKS----ETTFKTSEFSFRL-GEEFDE--ETPDGRRVKT-
IISQ-EGSKLVQVQRKD-D----FETIIARDFDP--QGL-TATLV----------HK---
------DVKSIRRYKRIE--------------------------
>OQ000867_Echiniscus_testudo_FABP_2
------------------------------------------------------------
MADLFVGK-YK--LESGENFEEYMKSIGVGMVMR--KLG---------------ASA-TP
VITIWK-E---GD----RYFVKT----ETTFKSSEFSFRL-NEEFDE--ETLDGRRVKT-
VISQ-EGNKLIQVQRKD-D----FETVITREFDA--QGL-TTTLV----------HK---
------DVKSTRRYKRLPA-------------------------
>OQ000873_Echiniscus_testudo_FABP_3
------------------------------------------------------------
MADLFVGK-YK--LESGENFEEYMKSIGVGMVMR--KLG---------------ASA-TP
VITIWK-E---GD----RYFVKT----ETTFKSSEFCFRL-NEEFDE--ETLDGRRVKT-
VISQ-EGNKLIQVQRKD-D----FETVITREFDA--QGL-ITTLV----------HK---
------DVKSIRRYKRLPA-------------------------
>OQ000856_Macrobiotus_joannae_FABP_1
------------------------------------------------------------
MAA-ITGK-FQ--LISSTNFDDYLKACGVSFVYR--KLA---------------TTVESA
TIDITK-Q---GD----EYTLKT----TTAVKSHELKFKL-NQEFTE--QTMDGRTVQA-
IMKL-EGNKLIQQQKDPKN----FESTLEREFSK--DEM-ITTCH----------CK---
------GVTSVRKYKRIG--------------------------
>OQ000857_Macrobiotus_polonicus_FABP_1
------------------------------------------------------------
MDELVLGK-YQ--LLSSTNFDEYSKACGVSFIYR--KLA---------------VTVESA
TMEFYK-I---DP----EYVMKT----TTAVKTWEQPFKL-GKEFTE--VTMDGRRVQS-
VMEW-TGNKLVHHQKDPKN----FESVIEREFTK--EGM-TTTCK----------CK---
------GVVCVRKYKRLS--------------------------
>OQ000858_Macrobiotus_sp_5_FABP_1
------------------------------------------------------------
MAD-ITGK-FQ--LTSSANFDDYLKAAGVSFVYR--KLA---------------TTVESA
TIEVTK-T---GD----EYLLKT----TTAVKSSELKFKL-NQEFTE--STIDGRAVQT-
VMKL-EGHKLIQTQKDAKN----FESVIEREFNK--DEM-IATFK----------CK---
------GVSSVRKYKRIG--------------------------
>OQ000859_Mesobiotus_philipinicus_FABP_1
----------------------------------------------------------MS
ITD-ICSK-FK--LTESNHFDEYLKVAGVSLVYR--KMA---------------TAVESA
TIEITK-H---GD----DYIMKT----VTPLKNHEMKFKL-NQEFTE--QTMDGRTVQT-
VMQL-QGNKLIQHQKDPKN----FESTIEREFTK--DEL-ITTLK----------CK---
------DVTSVRKYKRIP--------------------------
>OQ000868_Mesobiotus_philipinicus_FABP_2
------------------------------------------------------------
-------------------------------------MA---------------TAVESA
TIEITK-H---GD----DYIMKT----ITPLKNHEMKFKL-NQEFTE--QTMDGRTVQT-
VMQL-QGNKLIQHQKDPKN----FESTIERDFTK--DEL-ITTL----------------
--------------------------------------------
>OQ000860_Viridiscus_sp_2_FABP_1
------------------------------------------------------------
MADMIVGK-YK--LDSSDNFDEYMKSIGVGLVTR--KLG---------------ASA-TP
TVTVTK-E---GE----NYRIKT----ETAMKTSDICFTV-GVPFDE--ETLDGRQVKA-
TVTQPAPNKLVQEQRKD-D----FVSTITR------------------------------
--------------------------------------------
>OQ000874_Viridiscus_sp_3_FABP_4
------------------------------------------------------------
MADLIVGK-YK--LDSSDNFDEYMKSIGVGLVTR--KLG---------------ASA-TP
TVTVTK-E---GE----NYRIKT----ETAMKTSDICFTV-GVPFDE--ETLDGRQVKT-
TVTQPAPNKLVQEQRKD-D----FVSTITREFTQ--QGH-TATLV----------HN---
------NVTAKRIYKRLTE-------------------------
>P0CU41_1_Secretory_abundant_heat_soluble_protein_64681_Short_SAHS_63681
MSRTIVALI----------------------------LLGLAALAAADHHEGH-GAEKEW
AGKAWLGKWVS--TDRSENWDAFVEALGLPLAA---YGG---------------N-HKTV
H-KLWK-E---GD----HYHHQIII--ADKSYKQDIQFKL-GEEGRT---AHNGTEVTF-
KYTEV-GDNLQNEVKIPSK-----NKTISDSYVV--KGD-ELEKT----------YKIN-
------DVVAKRWYKKHAHEPSTA--------------------
>P0CU40_1_RecName_Full_Secretory_abundant_heat_soluble_protein_53582_Short_SAHS_53582
MARLFVAVA----------------------------LFGVVAFAAA---------EKEW
TGKTWLGSWAS--TDRAENWEAFVDALGLPSDQ---YPR---------------EVQRTI
H-TIYK-Q---GD----KYHHEVSI--PSKNFKKAIEYTL-GTETDV---QHGPHTIKL-
KYTED-GEKLVADVQIPSK-----NKQIHDIYEV--QGD-TLTKT----------YKVG-
------DVVAKRWFTREANPTA----------------------
>OWA51792_1_hypothetical_protein_BV898_16258_Hypsibius_dujardini
MSRVLVALA----------------------------LFGVVALAAASG-----DAQKEW
TGKSWLGKWQSLPTDKSENWEAFVNALAIPEQ----YTR---------------DLQKTV
H-TFYK-Q---GD----HYHHIFAI--PDKNFEKNIEFNL-GAESSA---KHGEHEVKI-
KYAED-GDKLVADVRIAAK-----NKHIHDVYEV--QGE-ELVKT----------YKVG-
------DVVAKRWFKKIAQ-------------------------
>P0CU39_1_RecName_Full_Secretory_abundant_heat_soluble_protein_33020_Short_SAHS_33020
MARFLVALA----------------------------LFGVVAMTAASG-----DAPKEW
SGKPWLGKFVAEVSDKSENWEAFVDALGLPDQ----YPR---------------AQLKTI
H-SFYK-Q---GE----HYHHILSL--PDKNINKDIEFTL-GQEVEI---KHGEHSLKI-
KYFED-GNKLVADVSIPAK-----GKSIHDVYDV--QGD-QLIKS----------YKVG-
------DVVAKKWFKKVANPAA----------------------
>P0CU42_1_RecName_Full_Secretory_abundant_heat_soluble_protein_68234_Short_SAHS_68234
MARFLVALA----------------------------LFGVVAMTAATG-----DAPKEW
SGKPWLGKFVAEVTDKSENWEAFVDALGLPEQ----FGR---------------APVKTI
Q-KIYK-Q---GD----HYHHIFAL--PDKNFEKDIEFTL-GQEVEI---KQGEHIAKT-
KYSED-GEKLVADVSIPTK-----GKTIRSEYEV--QGD-QLIKT----------YKTG-
------DIVAKKWFKKVANPTEAPAQAA----------------
>OQV25556_1_hypothetical_protein_BV898_00494_Hypsibius_dujardini
MAAI---------------------------------DPTPATVLSV----------QQE
NCRPWLGMWVS--AGKKENWPAVMEALGLPEM----YSE---------------K--NTF
VLKLWC-D---GE----DFHYDAGI--LEAKFKHSVTFKL-GTPTEL----NHGNKIVI-
TYTEE-DGKLIADGVIAAK-----NLILHNVFAA--QGD-VLIKT----------YRVG-
------NVVAKSWYRRLSSTADSNILSFL---------------
>GAU89865_1_SAHS4_Ramazzottius_varieornatus
MSPALVRVI----------------------------LCGLVVTIAARP---HDESKAQW
TGKPWLGKWES-IDGTPENWEAFVKAANIPPKDQALYNG---------------K-QKTL
L-KYWK-EAG-ED----HYHVQTSF--PGTEHKMETSFKM-GQEGTL---SHDGVDLKY-
VCTED-GEQLITKINIPSK-----NQETIVTYTA--TGD-DLEQT----------FTSN-
------GVTGKRWYKKIHA-------------------------
>GAU89929_1_SAHS6_Ramazzottius_varieornatus
MSSALVAAI----------------------------LCGLAVIIAARP---HDESKAQW
TGKPWLGKWES-TDKTPENWEAFVKAANIEPKYQSLYSG---------------K-QKAI
I-TIYK-EG--DS----HYHAQMTF--PGTDHKKEWDFKI-GQEGTY---SMDGTEVKY-
VYTEN-GDQLDSKLNIPSK-----NTEMTHTYKV--TGD-ELEHI----------FTSN-
------GATGKKWYKKVNNAV-----------------------
>OWA51791_1_hypothetical_protein_BV898_16257_Hypsibius_dujardini
MARLSLIV-----------------------------LMGVVAVASA-------------
-SQPWLGSWTT-TDKAPENWDQVVAALGLPAA----YGG---------------NPKSTL
--SITR-E---GE----TYTSKLEV--PSNNFSSTWTFKI-GEEGTKVEPKFENTEVKY-
TFTEE-GEKLLVTVKIPAR-----GKEVTEVYEV--TGD-ELVKT----------YKID-
------GIVAKRYLKRQAV-------------------------
>OWA51790_1_hypothetical_protein_BV898_16256_Hypsibius_dujardini
MARLSLIV-----------------------------LMGVVAVASA-------------
-SQPWLGSWTT-TDKAPENWDQVVTALSLPAA----YGG---------------NPKSTL
--SITR-E---GE----TYTNKLEV--PSNNFSSTYSFKI-GEEGTKVEPKFENTEIKY-
TFTEE-GEKLLVTVKIPAR-----GKEVTEVYEV--TGD-ELVKT----------YKID-
------GIVAKRYLKRQAV-------------------------
>OQV24729_1_hypothetical_protein_BV898_01322_Hypsibius_dujardini
MSRILLVLA----------------------------LFVMVSVTSA-------------
-AQPWLGVWTN-SEKAPENWDQFVAALGLPLEQ---FSG---------------NPKATI
--TITR-DD--GD----NYKVLLDV--PAINFTSTWNLRL-GEEMVM---DEFGSGMRY-
NFTED-GDKLQAHVKISAI-----GKQYNENYEV--VGQ-ELIIT----------YKMD-
------GIVAKRFLKRDQSS------------------------
>OWA51789_1_hypothetical_protein_BV898_16255_Hypsibius_dujardini
MAHVTILLA----------------------------LSVTGLFVSTVADHKGEKHGGKF
DGKSWLGKWES--TNHTENLETFVSQLGYPSA----EHV---------------TDQKVF
Q-KFWQ-D---GE----HFHHKITV--PTKNYTLQHKFTL-GQPGKA---TFNNVEFKY-
LYAEL-GNDLHVEITVPSK-----NKTVSDSYHVFQNGT-ELEKT----------YKTG-
------DTVAKRWYKKVISCH-----------------------
>GAU89928_1_SAHS5_Ramazzottius_varieornatus
MASVILFFL----------------------------LVGVAFCGVI-----HNERTAQF
EGKVWLGKWES--TDRRFNYEAFATVLGHGHPG---ARD---------------PHHKNF
I-KFWK-E---DD----HFHLKVTV--PEISYKMELEFTM-GLQSKS---TFNGTSFTY-
TFSED-GDILKSENFIPSR-----NLTIFDTYRV--NGT-EMEVH----------SKVG-
------DIESTRWYKKDIQP------------------------
>GAU89932_1_SAHS7_Ramazzottius_varieornatus
MASKQIQ----------------------------------------DADITRGEEGAEW
TGKPWLGKWCS-IPEKDHNLEAYLAAMGVDMSH---PNM---------------KKDQPV
TLHTFK-K---GD----EYHHKIVV--KEAGYINDVIFRL-GQETPG---SYNGQQFTV-
NYEEQ-GGALVGTIKYPAH-----NKVIHNTYKM--DGQ-NLTKT----------SECE-
------GVVHKRWYNKQQN-------------------------
>GAU91532_1_SAHS13_Ramazzottius_varieornatus
MGRY-----------------------------------------------------GEE
KLQPWLGVWES--TDRSENFRDFIKSLGVSAE----KHG---------------KLSRTF
L-TYRR-E---GD----DYYAETFV--PGITFTQSLPFHF-GQEGSG---KRFGTSMKY-
TFREK-GPEMHCEVELPEL-----NQKFNEWCKV--EDG-ELVKV----------FEGD-
------CVTAKRWYTRTSGLPSS---------------------
>GAU88955_1_SAHS3_Ramazzottius_varieornatus
MNTFAAIL-----------------------------VMGFAAVAVAHVP----------
-----LGKYET--TGRMENTEAFSVASGTPHV------------------------NDTI
YNEFTQ-N---GD----EYVHKFSV--PSANYHQELPFKL-GEQRTG---QYRGKDFTY-
KYYMD-EGHLKA--HFDGN-----NKHIKHSYKT--EGD-GYIKE----------YKTG-
------NVMAKVWYKKSQQ-------------------------
>GAU89939_1_SAHS8_Ramazzottius_varieornatus
-MKCILAL-----------------------------ALFAGVAVVWAGDDAAHEEGVDW
TSKPWLGKWES-IPEKDENLVEFLKKLNVPMDH---SKM---------------NATVKV
HLNHYK-K---GD----DYHHKIIV--KEAEYKNDVVFKL-GQESAG---SYNGSSFTV-
KYEDK-DGALVGTIHYTGTKEQSLDKTINNEYKV--EGN-QLVKT----------STLE-
------GVTHKRYYNKRN--------------------------
>GAU90160_1_SAHS12_Ramazzottius_varieornatus
------------------------------------------------------------
------------------------------MNH---PNM---------------KKDQPV
TLQTFK-K---GD----KYHHKIVV--EEAGYINDVIFRL-GRETPG---SYNGQQITV-
NYEEQ-GGALVGTVKYPAH-----NKVIHNTYEM--DGQ-NLAKT----------SECE-
------GVVHKRWYNKQQN-------------------------
>GAU89947_1_SAHS11_Ramazzottius_varieornatus
MRRFLRNL-----------------------------LIFASAAVCLAEHDPGHEEGAEW
TGKPWLGKWVS-VPEKDVNVLNFITEIGVAASH---PEL---------------PPIVTV
LVNHYK-K---GD----EYHQRLRVKEVADLDDHDIVYKL-GQETKN---VFNGTTFSV-
KYDEK-DDALVGQVMLPSN-----NATYKNEFKV--EGD-FLVKT----------SDAH-
------GIVHKRYYKRRN--------------------------
>GAU89946_1_SAHS10_Ramazzottius_varieornatus
------------------------------------------------------------
-----MG----------------MRSADIPLSH---PHL---------------KHNNRV
WVNTYK-K---GD----EYHHKIII--KEAGYTNDVVFKL-GQESAG---SHNGSSFSL-
KYEDK-DGALVGTVHRTGTKEQPLDKTINNVFKL--EGD-HLVMT----------STID-
------GVTMKRYYKTRT--------------------------
>GAU89941_1_SAHS9_Ramazzottius_varieornatus
------------------------------------------------------------
------------------------------MSH---PEV---------------NLNSTV
LVNHLK-K---GD----EYHHKIII--KE-YYTNHVVYKL-GEQSPG---SYDGLSYSV-
KYGEK-DGALVGTAHYTGTKDQRLNITMHNVYKL--EGD-RLLKS----------STID-
------GVTLNCHHKRRI--------------------------
>J7MFT5_1_SAHS1
MSRAAVAIA----------------------------LLGCVVAAYGAPAEGHDDAKAEW
TGKSWMGKWES--TDRIENFDAFISALGLPLEQ---YGG---------------N-HKTF
H-KIWK-E---GD----HYHHQISV--PDKNYKNDVNFKL-NEEGTT---QHNNTEIKY-
KYTED-GGNLKAEVHVPSR-----NKVIHDEYKV--NGD-ELEKT----------YKVG-
------DVTAKRWYKKSSSS------------------------
>J7MAN2_1_RecName_Full_Secretory_abundant_heat_soluble_protein_2_Short_SAHS2
MHRFVLAL-----------------------------VVFAGAAIVWAADDAAHEEGVEW
TGKPWMGKWES-DPSKDENVEEFKKKLQLPMSH---SEM---------------NKNSKV
WIHHYK-K---GD----EYHHKIII--NDAHYKNDIVFKL-GQESAG---SYNGSSFSV-
KYEDK-DGALVGSVHYTGTKEQSLDKTINNVFKL--EGD-HLVKT----------STIE-
------GVTMKRHYNKRQ--------------------------
>Milnesium_sp_PossibleSAHS_1 no comment
------------------------------------------------------------
MRFLVLLAIFCVVAMKSSMQNPVDSANGQPVL----SAE---------------MMMYKL
MKMMIR-----GPL---NRPQVMLASHPSKGFGRPHHHTS-SEESSSESEEQHHNGHGH-
ACHHNNAQTTAAPTTHTTNTAVTTTTNTASTSIQGATGP-TEVSP---------------
------PILSGRKRQ-----------------------------
>Milnesium_sp_PossbleSAHS_2 no comment
------------------------------------------------------------
MRFLVLLAIFCVVAMKSSMQNPVDSANGQPVL----SAE---------------MMMYKL
MKMMIR-----GPL---NRPQVVLASHSTKAFDRPHHHTS-SEESSSESEEQHQHGHEH-
ACHHNNAQTTTAPTTHTTNTA-STTTNTATTSILTATGP-QEVSP---------------
------PILSGRKRQ-----------------------------
