# Supplementary material for: The Evolution of Temperature and Desiccation-Related Protein Families in Tardigrada Reveals a Complex Acquisition of Extremotolerance
Source: Genome Biol Evol. 2023 Nov 29;16(1):evad217. doi: 10.1093/gbe/evad217 (PMC10799326; doi:10.1093/gbe/evad217)
Supplement: evad217_Supplementary_Data [file evad217_supplementary_data.zip › SupplementalInformation/SupplementalInformation/SAHS_Complete/SAHS.csRCFV.txt]

character RCFV values:
csRCFV(A)	0.0178111365680929
csRCFV(V)	0.0148586168436189
csRCFV(L)	0.0148904669043946
csRCFV(I)	0.0114567424818563
csRCFV(P)	0.00941098314029575
csRCFV(M)	0.00884346922128129
csRCFV(F)	0.0168825715357451
csRCFV(W)	0.0108660749335812
csRCFV(G)	0.0123547368261286
csRCFV(S)	0.0136684979919734
csRCFV(T)	0.0280694812615133
csRCFV(C)	0.00653550651905207
csRCFV(N)	0.0144003786496967
csRCFV(Q)	0.0137658728084498
csRCFV(Y)	0.0125506088968616
csRCFV(D)	0.00980465268036567
csRCFV(E)	0.0134338903698337
csRCFV(K)	0.0158911951552717
csRCFV(R)	0.0148777169792338
csRCFV(H)	0.022689549879009
