# Supplementary material for: The Evolution of Temperature and Desiccation-Related Protein Families in Tardigrada Reveals a Complex Acquisition of Extremotolerance
Source: Genome Biol Evol. 2023 Nov 29;16(1):evad217. doi: 10.1093/gbe/evad217 (PMC10799326; doi:10.1093/gbe/evad217)
Supplement: evad217_Supplementary_Data [file evad217_supplementary_data.zip › SupplementalInformation/SupplementalInformation/SAHS_Complete/SAHS.Frequencies.txt]

NAME	Freq(A)	Freq(V)	Freq(L)	Freq(I)	Freq(P)	Freq(M)	Freq(F)	Freq(W)	Freq(G)	Freq(S)	Freq(T)	Freq(C)	Freq(N)	Freq(Q)	Freq(Y)	Freq(D)	Freq(E)	Freq(K)	Freq(R)	Freq(H)
OQ067580_Hypsibius_exemplaris_SAHS_1	0.0434782608695652	0.119565217391304	0.0760869565217391	0.0271739130434783	0.0326086956521739	0.016304347826087	0.0652173913043478	0.016304347826087	0.0652173913043478	0.0706521739130435	0.0543478260869565	0	0.0380434782608696	0.0380434782608696	0.0326086956521739	0.0815217391304348	0.0706521739130435	0.108695652173913	0.0271739130434783	0.016304347826087
OQ067581_Hypsibius_exemplaris_SAHS_2	0.0364963503649635	0.0802919708029197	0.0583941605839416	0.0583941605839416	0.0583941605839416	0.0291970802919708	0.0656934306569343	0.0218978102189781	0.0656934306569343	0.0218978102189781	0.0875912408759124	0.0072992700729927	0.0510948905109489	0	0.0072992700729927	0.0656934306569343	0.0875912408759124	0.116788321167883	0.0364963503649635	0.0437956204379562
OQ067582_Hypsibius_exemplaris_SAHS_3	0.0555555555555556	0.0952380952380952	0.0793650793650794	0.0555555555555556	0.0317460317460317	0.0317460317460317	0.0476190476190476	0	0.0793650793650794	0.0317460317460317	0.0396825396825397	0.0238095238095238	0.0476190476190476	0.0634920634920635	0.0317460317460317	0.0555555555555556	0.0476190476190476	0.0793650793650794	0.0476190476190476	0.0555555555555556
OQ067583_Hypsibius_exemplaris_SAHS_4	0.0588235294117647	0.101604278074866	0.0909090909090909	0.0481283422459893	0.0160427807486631	0.0213903743315508	0.0588235294117647	0.0160427807486631	0.053475935828877	0.0588235294117647	0.0588235294117647	0.0160427807486631	0.0320855614973262	0.0106951871657754	0.0106951871657754	0.0641711229946524	0.0695187165775401	0.112299465240642	0.0481283422459893	0.053475935828877
OQ067584_Hypsibius_exemplaris_SAHS_5	0.0374331550802139	0.112299465240642	0.0802139037433155	0.0427807486631016	0.0267379679144385	0.0267379679144385	0.0481283422459893	0.0160427807486631	0.053475935828877	0.0748663101604278	0.0481283422459893	0	0.0374331550802139	0.0320855614973262	0.0427807486631016	0.0748663101604278	0.0748663101604278	0.101604278074866	0.053475935828877	0.0160427807486631
OQ067585_Hypsibius_exemplaris_SAHS_6	0.0379746835443038	0.0569620253164557	0.0506329113924051	0.069620253164557	0.0569620253164557	0.0253164556962025	0.0759493670886076	0.0189873417721519	0.069620253164557	0.0316455696202532	0.0949367088607595	0	0.0316455696202532	0.0126582278481013	0.0189873417721519	0.0569620253164557	0.0822784810126582	0.113924050632911	0.0506329113924051	0.0443037974683544
OQ067586_Acutuncus_antarcticus_1_SAHS_1	0.0429447852760736	0.0674846625766871	0.0920245398773006	0.0674846625766871	0.0184049079754601	0.00613496932515337	0.104294478527607	0.0184049079754601	0.0552147239263804	0.049079754601227	0.0368098159509202	0.0184049079754601	0.0613496932515337	0.049079754601227	0.049079754601227	0.0613496932515337	0.049079754601227	0.0920245398773006	0.00613496932515337	0.0552147239263804
OQ067587_Hypsibius_exemplaris_SAHS_7	0.0469798657718121	0.120805369127517	0.0671140939597315	0.0402684563758389	0.0268456375838926	0.0134228187919463	0.0738255033557047	0.0201342281879195	0.0536912751677852	0.0604026845637584	0.0536912751677852	0	0.0134228187919463	0.0134228187919463	0.00671140939597315	0.10738255033557	0.0738255033557047	0.114093959731544	0.0335570469798658	0.0604026845637584
OQ067588_Mesobiotus_radiatus_SAHS_1	0.037037037037037	0.0740740740740741	0.0740740740740741	0.0493827160493827	0.0123456790123457	0.0123456790123457	0.0617283950617284	0	0.0864197530864197	0.0864197530864197	0.0246913580246914	0.0246913580246914	0.0493827160493827	0.037037037037037	0.0740740740740741	0.0493827160493827	0.0617283950617284	0.0987654320987654	0	0.0864197530864197
OQ067589_Paramacrobiotus_areolatus_1_SAHS_1	0.0326086956521739	0.0543478260869565	0.0652173913043478	0.0543478260869565	0.0326086956521739	0.0217391304347826	0.108695652173913	0.0108695652173913	0.0652173913043478	0	0.0434782608695652	0.0326086956521739	0.0652173913043478	0.0434782608695652	0.0434782608695652	0.0652173913043478	0.0434782608695652	0.0978260869565217	0.0543478260869565	0.0652173913043478
OQ067590_Macrobiotus_sp_5_SAHS_1	0.0232558139534884	0.0581395348837209	0.0581395348837209	0.0116279069767442	0.0465116279069767	0.0348837209302326	0.0581395348837209	0.0232558139534884	0.0581395348837209	0.127906976744186	0.0581395348837209	0	0.0465116279069767	0	0.0581395348837209	0.0581395348837209	0.0813953488372093	0.116279069767442	0.0232558139534884	0.0581395348837209
OQ067591_Macrobiotus_sp_2_SAHS_1	0.0427350427350427	0.0854700854700855	0.0683760683760684	0.0427350427350427	0.0341880341880342	0.00854700854700855	0.0769230769230769	0	0.0427350427350427	0.0769230769230769	0.094017094017094	0.0170940170940171	0.0512820512820513	0.0598290598290598	0.0256410256410256	0.0512820512820513	0.0512820512820513	0.0598290598290598	0.0512820512820513	0.0598290598290598
OQ067592_Acutuncus_antarcticus_4_SAHS_1	0.0254237288135593	0.076271186440678	0.0932203389830508	0.0169491525423729	0.0508474576271186	0.0254237288135593	0.0677966101694915	0.00847457627118644	0.0932203389830508	0.0593220338983051	0.0593220338983051	0	0.0677966101694915	0.0169491525423729	0.0593220338983051	0.0508474576271186	0.0847457627118644	0.076271186440678	0.0338983050847458	0.0338983050847458
OQ067593_Acutuncus_antarcticus_1_SAHS_2	0.0247933884297521	0.0743801652892562	0.0991735537190083	0.0330578512396694	0.0330578512396694	0.0247933884297521	0.0661157024793388	0.00826446280991736	0.0909090909090909	0.0743801652892562	0.0661157024793388	0	0.0578512396694215	0.0165289256198347	0.0578512396694215	0.0495867768595041	0.0826446280991736	0.0743801652892562	0.0330578512396694	0.0330578512396694
OQ067594_Acutuncus_antarcticus_2_SAHS_1	0.0330578512396694	0.0743801652892562	0.0826446280991736	0.0247933884297521	0.0330578512396694	0.0247933884297521	0.0743801652892562	0.00826446280991736	0.0909090909090909	0.0661157024793388	0.0661157024793388	0.00826446280991736	0.0578512396694215	0.0165289256198347	0.0578512396694215	0.0413223140495868	0.0909090909090909	0.0743801652892562	0.0330578512396694	0.0413223140495868
OQ067595_Acutuncus_antarcticus_1_SAHS_3	0.0247933884297521	0.0743801652892562	0.0991735537190083	0.0330578512396694	0.0330578512396694	0.0247933884297521	0.0661157024793388	0.00826446280991736	0.0909090909090909	0.0743801652892562	0.0661157024793388	0	0.0578512396694215	0.0165289256198347	0.0578512396694215	0.0495867768595041	0.0826446280991736	0.0743801652892562	0.0330578512396694	0.0330578512396694
OQ067596_Acutuncus_antarcticus_2_SAHS_2	0.0330578512396694	0.0743801652892562	0.0826446280991736	0.0247933884297521	0.0330578512396694	0.0247933884297521	0.0743801652892562	0.00826446280991736	0.0909090909090909	0.0661157024793388	0.0661157024793388	0.00826446280991736	0.0578512396694215	0.0165289256198347	0.0578512396694215	0.0413223140495868	0.0909090909090909	0.0743801652892562	0.0330578512396694	0.0413223140495868
OQ067597_Acutuncus_antarcticus_2_SAHS_3	0.0247933884297521	0.0743801652892562	0.0991735537190083	0.0330578512396694	0.0330578512396694	0.0247933884297521	0.0661157024793388	0.00826446280991736	0.0909090909090909	0.0743801652892562	0.0661157024793388	0	0.0578512396694215	0.0165289256198347	0.0578512396694215	0.0495867768595041	0.0826446280991736	0.0743801652892562	0.0330578512396694	0.0330578512396694
OQ067598_Milnesium_tardigradum_SAHS_like	0.00862068965517241	0.0517241379310345	0.146551724137931	0.0775862068965517	0.0344827586206897	0.00862068965517241	0.0603448275862069	0.0172413793103448	0.0948275862068965	0.129310344827586	0.0948275862068965	0.0172413793103448	0.0258620689655172	0.0258620689655172	0.0344827586206897	0.0258620689655172	0.0258620689655172	0.0344827586206897	0.0517241379310345	0.0344827586206897
OQ067599_Macrobiotus_shonaicus_SAHS_1	0.0149253731343284	0.0746268656716418	0.0447761194029851	0.0298507462686567	0.0298507462686567	0.0149253731343284	0.0746268656716418	0.0298507462686567	0.0746268656716418	0.0597014925373134	0.0746268656716418	0	0.0597014925373134	0	0.0597014925373134	0.0597014925373134	0.0895522388059701	0.134328358208955	0	0.0746268656716418
OQ067600_Macrobiotus_shonaicus_SAHS_2	0.0408163265306122	0.0816326530612245	0.0816326530612245	0.0408163265306122	0.0204081632653061	0.0102040816326531	0.0918367346938776	0	0.0612244897959184	0.0612244897959184	0.0714285714285714	0.0102040816326531	0.0714285714285714	0.0306122448979592	0.0408163265306122	0.0612244897959184	0.0714285714285714	0.0714285714285714	0.0102040816326531	0.0714285714285714
OQ067601_Macrobiotus_sp_1_SAHS_1	0.0294117647058824	0.0735294117647059	0.0441176470588235	0.0441176470588235	0.0294117647058824	0.0147058823529412	0.0588235294117647	0.0294117647058824	0.0735294117647059	0.0588235294117647	0.0441176470588235	0	0.0588235294117647	0	0.0588235294117647	0.0588235294117647	0.102941176470588	0.147058823529412	0	0.0735294117647059
OQ067602_Macrobiotus_sp_1_SAHS_2	0.0357142857142857	0.0714285714285714	0.0535714285714286	0.0535714285714286	0.0357142857142857	0.0178571428571429	0.0535714285714286	0.0357142857142857	0.0714285714285714	0.0535714285714286	0.0178571428571429	0	0.0535714285714286	0	0.0357142857142857	0.0714285714285714	0.107142857142857	0.142857142857143	0	0.0892857142857143
OQ067603_Macrobiotus_sp_4_SAHS_1	0.0408163265306122	0.0816326530612245	0.0816326530612245	0.0408163265306122	0.0204081632653061	0.0102040816326531	0.0918367346938776	0	0.0612244897959184	0.0612244897959184	0.0714285714285714	0.0102040816326531	0.0714285714285714	0.0306122448979592	0.0408163265306122	0.0612244897959184	0.0714285714285714	0.0714285714285714	0.0102040816326531	0.0714285714285714
OQ067604_Macrobiotus_sp_4_SAHS_2	0.0526315789473684	0.0736842105263158	0.0842105263157895	0.0315789473684211	0.0315789473684211	0.0105263157894737	0.115789473684211	0	0.0526315789473684	0.0736842105263158	0.0631578947368421	0	0.0736842105263158	0.0315789473684211	0.0210526315789474	0.0631578947368421	0.0631578947368421	0.0736842105263158	0.0105263157894737	0.0736842105263158
OQ067605_Macrobiotus_joannae_SAHS_1	0.0862068965517241	0.0775862068965517	0.0517241379310345	0.0258620689655172	0.0517241379310345	0	0.0603448275862069	0.0344827586206897	0.120689655172414	0.0344827586206897	0.0431034482758621	0	0.0344827586206897	0.0172413793103448	0.0258620689655172	0.0689655172413793	0.0862068965517241	0.0775862068965517	0.0344827586206897	0.0689655172413793
OQ067606_Macrobiotus_pallari_SAHS_1	0.0169491525423729	0.0847457627118644	0.0338983050847458	0.0169491525423729	0.0169491525423729	0.0169491525423729	0.0847457627118644	0.0338983050847458	0.135593220338983	0.0338983050847458	0.0508474576271186	0	0.0338983050847458	0	0.0338983050847458	0.0677966101694915	0.0847457627118644	0.135593220338983	0.0169491525423729	0.101694915254237
OQ067607_Acutuncus_antarcticus_1_SAHS_4	0.0287769784172662	0.107913669064748	0.107913669064748	0.0503597122302158	0.0359712230215827	0.00719424460431655	0.0503597122302158	0.0143884892086331	0.0647482014388489	0.079136690647482	0.0719424460431655	0.00719424460431655	0.0431654676258993	0.0359712230215827	0.0287769784172662	0.0575539568345324	0.0647482014388489	0.079136690647482	0.0215827338129496	0.0431654676258993
OQ067608_Paramacrobiotus_richtersi_SAHS_1	0.0333333333333333	0.0666666666666667	0.0444444444444444	0.0111111111111111	0.0222222222222222	0	0.0555555555555556	0.0222222222222222	0.0555555555555556	0.0777777777777778	0.0666666666666667	0.0444444444444444	0.0555555555555556	0.0333333333333333	0.0555555555555556	0.0333333333333333	0.0777777777777778	0.122222222222222	0.0333333333333333	0.0888888888888889
XP_013167441_1_PREDICTED_fatty_acid_binding_protein_like_Papilio_xuthus	0.0606060606060606	0.0606060606060606	0.0909090909090909	0.0227272727272727	0.0303030303030303	0.00757575757575758	0.0303030303030303	0.00757575757575758	0.0606060606060606	0.0454545454545455	0.113636363636364	0	0.0606060606060606	0.0303030303030303	0.0833333333333333	0.0757575757575758	0.0681818181818182	0.0984848484848485	0.0378787878787879	0.0151515151515152
XP_022831666_1_fatty_acid_binding_protein_1_like_Spodoptera_litura	0.0534351145038168	0.0763358778625954	0.0610687022900763	0.0229007633587786	0.0152671755725191	0.0152671755725191	0.0534351145038168	0.00763358778625954	0.083969465648855	0.0458015267175573	0.152671755725191	0	0.0381679389312977	0.0534351145038168	0.0687022900763359	0.0610687022900763	0.0687022900763359	0.099236641221374	0.0229007633587786	0
XP_026727985_1_fatty_acid_binding_protein_1_like_Trichoplusia_ni	0.0610687022900763	0.0763358778625954	0.0381679389312977	0.0152671755725191	0.0229007633587786	0.00763358778625954	0.083969465648855	0.00763358778625954	0.0763358778625954	0.0687022900763359	0.122137404580153	0.00763358778625954	0.0458015267175573	0.0763358778625954	0.0610687022900763	0.0687022900763359	0.0534351145038168	0.0763358778625954	0.0305343511450382	0
OQ000845_Pseudoechiniscus_sp_FABP_1	0.0447761194029851	0.0970149253731343	0.0671641791044776	0.0522388059701493	0.0149253731343284	0.0298507462686567	0.0522388059701493	0.00746268656716418	0.0671641791044776	0.0671641791044776	0.0746268656716418	0	0.0149253731343284	0.0298507462686567	0.0298507462686567	0.0597014925373134	0.111940298507463	0.104477611940299	0.0597014925373134	0.0149253731343284
OQ000871_Pseudoechiniscus_sp_FABP_3	0.0510948905109489	0.116788321167883	0.0583941605839416	0.0437956204379562	0.0291970802919708	0.0218978102189781	0.0364963503649635	0	0.0656934306569343	0.0510948905109489	0.124087591240876	0	0.0291970802919708	0.0510948905109489	0.0364963503649635	0.072992700729927	0.0656934306569343	0.0875912408759124	0.0583941605839416	0
OQ000846_Batillipes_sp_2_FABP_1	0.037593984962406	0.105263157894737	0.0451127819548872	0.037593984962406	0.0075187969924812	0.037593984962406	0.075187969924812	0	0.0601503759398496	0.037593984962406	0.0902255639097744	0.0150375939849624	0.0676691729323308	0.0225563909774436	0.0225563909774436	0.0526315789473684	0.112781954887218	0.120300751879699	0.0526315789473684	0
OQ000848_Viridiscus_sp_1_FABP_1	0.0367647058823529	0.0955882352941176	0.0441176470588235	0.0367647058823529	0.0367647058823529	0.0294117647058824	0.0367647058823529	0	0.0661764705882353	0.0588235294117647	0.154411764705882	0.00735294117647059	0.0220588235294118	0.0441176470588235	0.0294117647058824	0.0735294117647059	0.0661764705882353	0.0955882352941176	0.0441176470588235	0.0220588235294118
OQ000864_Viridiscus_sp_1_FABP_2	0.0367647058823529	0.0955882352941176	0.0441176470588235	0.0367647058823529	0.0367647058823529	0.0294117647058824	0.0367647058823529	0	0.0661764705882353	0.0588235294117647	0.154411764705882	0.00735294117647059	0.0220588235294118	0.0441176470588235	0.0294117647058824	0.0735294117647059	0.0661764705882353	0.0955882352941176	0.0441176470588235	0.0220588235294118
OQ000847_Echiniscus_sp_FABP_1	0.037593984962406	0.0902255639097744	0.0526315789473684	0.0601503759398496	0.0225563909774436	0.0300751879699248	0.0601503759398496	0	0.0676691729323308	0.0601503759398496	0.0902255639097744	0	0.0300751879699248	0.0300751879699248	0.0300751879699248	0.0676691729323308	0.0977443609022556	0.0977443609022556	0.0676691729323308	0.0075187969924812
OQ000849_Viridiscus_sp_3_FABP_1	0.0518518518518519	0.0962962962962963	0.0592592592592593	0.0444444444444444	0.0222222222222222	0.0296296296296296	0.037037037037037	0	0.0592592592592593	0.0444444444444444	0.148148148148148	0.00740740740740741	0.037037037037037	0.0444444444444444	0.0296296296296296	0.0666666666666667	0.0666666666666667	0.0888888888888889	0.0518518518518519	0.0148148148148148
OQ000863_Viridiscus_sp_3_FABP_2	0.037593984962406	0.0902255639097744	0.0526315789473684	0.0601503759398496	0.0225563909774436	0.0300751879699248	0.0601503759398496	0	0.0676691729323308	0.0601503759398496	0.0902255639097744	0	0.0300751879699248	0.0300751879699248	0.0300751879699248	0.0676691729323308	0.0977443609022556	0.0977443609022556	0.0676691729323308	0.0075187969924812
OQ000869_Viridiscus_sp_3_FABP_3	0.0353982300884956	0.0884955752212389	0.0442477876106195	0.0530973451327434	0.0265486725663717	0.0353982300884956	0.0707964601769911	0	0.079646017699115	0.0619469026548673	0.0884955752212389	0	0.0353982300884956	0.0353982300884956	0.0265486725663717	0.0707964601769911	0.106194690265487	0.0884955752212389	0.0530973451327434	0
OQ000850_Macrobiotus_sp_1_FABP_1	0.0746268656716418	0.0746268656716418	0.0671641791044776	0.0522388059701493	0	0.0223880597014925	0.0597014925373134	0	0.0522388059701493	0.0746268656716418	0.111940298507463	0.00746268656716418	0.0298507462686567	0.0373134328358209	0.0298507462686567	0.0522388059701493	0.082089552238806	0.126865671641791	0.0373134328358209	0.00746268656716418
OQ000872_Echiniscus_sp_FABP_3	0.037593984962406	0.0902255639097744	0.0526315789473684	0.0601503759398496	0.0225563909774436	0.0300751879699248	0.0601503759398496	0	0.0676691729323308	0.0676691729323308	0.0902255639097744	0	0.0225563909774436	0.0300751879699248	0.0300751879699248	0.0676691729323308	0.0977443609022556	0.0977443609022556	0.0676691729323308	0.0075187969924812
OQ000851_Cornechiniscus_lobatus_FABP_1	0.0514705882352941	0.117647058823529	0.0514705882352941	0.0367647058823529	0.0441176470588235	0.0220588235294118	0.0441176470588235	0	0.0735294117647059	0.0367647058823529	0.132352941176471	0	0.0220588235294118	0.0661764705882353	0.0220588235294118	0.0588235294117647	0.0735294117647059	0.0882352941176471	0.0514705882352941	0.00735294117647059
OQ000852_Viridiscus_perviridis_2_FABP_1	0.0542635658914729	0.108527131782946	0.0465116279069767	0.0465116279069767	0.0310077519379845	0.0232558139534884	0.0387596899224806	0	0.062015503875969	0.0465116279069767	0.147286821705426	0.00775193798449612	0.0387596899224806	0.0465116279069767	0.0232558139534884	0.0697674418604651	0.062015503875969	0.0852713178294574	0.0465116279069767	0.0155038759689922
OQ000853_Echiniscus_testudo_FABP_1	0.0592592592592593	0.0888888888888889	0.0592592592592593	0.0444444444444444	0.037037037037037	0.0148148148148148	0.037037037037037	0	0.0666666666666667	0.0592592592592593	0.133333333333333	0	0.0148148148148148	0.037037037037037	0.0296296296296296	0.0666666666666667	0.0814814814814815	0.0962962962962963	0.0518518518518519	0.0222222222222222
OQ000865_Macrobiotus_sp_1_FABP_2	0.0746268656716418	0.0746268656716418	0.0671641791044776	0.0522388059701493	0	0.0223880597014925	0.0597014925373134	0	0.0522388059701493	0.0746268656716418	0.111940298507463	0.00746268656716418	0.0298507462686567	0.0373134328358209	0.0298507462686567	0.0522388059701493	0.082089552238806	0.126865671641791	0.0373134328358209	0.00746268656716418
OQ000862_Echiniscus_sp_FABP_2	0.0444444444444444	0.0962962962962963	0.0518518518518519	0.0444444444444444	0.0296296296296296	0.0296296296296296	0.037037037037037	0	0.0592592592592593	0.0518518518518519	0.148148148148148	0.00740740740740741	0.037037037037037	0.0444444444444444	0.0296296296296296	0.0666666666666667	0.0666666666666667	0.0888888888888889	0.0518518518518519	0.0148148148148148
OQ000861_Pseudoechiniscus_sp_FABP_2	0.0510948905109489	0.116788321167883	0.0583941605839416	0.0437956204379562	0.0291970802919708	0.0218978102189781	0.0364963503649635	0	0.0656934306569343	0.0510948905109489	0.124087591240876	0	0.0291970802919708	0.0510948905109489	0.0364963503649635	0.072992700729927	0.0656934306569343	0.0875912408759124	0.0583941605839416	0
OQ000870_Viridiscus_sp_1_FABP_3	0.0373134328358209	0.104477611940299	0.0671641791044776	0.0373134328358209	0.0223880597014925	0.0298507462686567	0.0597014925373134	0	0.0671641791044776	0.0671641791044776	0.119402985074627	0	0.0149253731343284	0.0298507462686567	0.0298507462686567	0.0597014925373134	0.0895522388059701	0.0970149253731343	0.0597014925373134	0.00746268656716418
OQ000854_Macrobiotus_pallari_FABP1	0.0441176470588235	0.102941176470588	0.0588235294117647	0.0588235294117647	0.0220588235294118	0.0367647058823529	0.0441176470588235	0.0220588235294118	0.0441176470588235	0.0514705882352941	0.0808823529411765	0.0294117647058824	0.0367647058823529	0.0220588235294118	0.0441176470588235	0.0367647058823529	0.0882352941176471	0.117647058823529	0.0441176470588235	0.0147058823529412
OQ000855_Echiniscoides_sigismundi_FABP1	0.037037037037037	0.0592592592592593	0.0518518518518519	0.0444444444444444	0.0222222222222222	0.0444444444444444	0.0518518518518519	0.0222222222222222	0.0666666666666667	0.0592592592592593	0.0888888888888889	0.00740740740740741	0.0592592592592593	0.0222222222222222	0.037037037037037	0.0592592592592593	0.103703703703704	0.111111111111111	0.0444444444444444	0.00740740740740741
OQ000866_Viridiscus_perviridis_2_FABP_2	0.037593984962406	0.0902255639097744	0.0526315789473684	0.0601503759398496	0.0225563909774436	0.0300751879699248	0.0601503759398496	0	0.0676691729323308	0.0676691729323308	0.0902255639097744	0	0.0225563909774436	0.0300751879699248	0.0300751879699248	0.0676691729323308	0.0977443609022556	0.0977443609022556	0.0676691729323308	0.0075187969924812
OQ000867_Echiniscus_testudo_FABP_2	0.0373134328358209	0.082089552238806	0.0671641791044776	0.0447761194029851	0.0149253731343284	0.0298507462686567	0.0671641791044776	0.00746268656716418	0.0671641791044776	0.0597014925373134	0.0970149253731343	0	0.0223880597014925	0.0298507462686567	0.0298507462686567	0.0597014925373134	0.104477611940299	0.0970149253731343	0.0746268656716418	0.00746268656716418
OQ000873_Echiniscus_testudo_FABP_3	0.0373134328358209	0.082089552238806	0.0671641791044776	0.0597014925373134	0.0149253731343284	0.0298507462686567	0.0671641791044776	0.00746268656716418	0.0671641791044776	0.0522388059701493	0.082089552238806	0.00746268656716418	0.0223880597014925	0.0298507462686567	0.0298507462686567	0.0597014925373134	0.104477611940299	0.0970149253731343	0.0746268656716418	0.00746268656716418
OQ000856_Macrobiotus_joannae_FABP_1	0.0522388059701493	0.0522388059701493	0.0671641791044776	0.0597014925373134	0.00746268656716418	0.0298507462686567	0.0522388059701493	0	0.0522388059701493	0.0597014925373134	0.126865671641791	0.0223880597014925	0.0298507462686567	0.0597014925373134	0.0298507462686567	0.0522388059701493	0.0746268656716418	0.119402985074627	0.0373134328358209	0.0149253731343284
OQ000857_Macrobiotus_polonicus_FABP_1	0.0296296296296296	0.103703703703704	0.0592592592592593	0.0222222222222222	0.0222222222222222	0.0444444444444444	0.0518518518518519	0.0148148148148148	0.0518518518518519	0.0592592592592593	0.103703703703704	0.0296296296296296	0.0222222222222222	0.0296296296296296	0.0444444444444444	0.037037037037037	0.0962962962962963	0.118518518518519	0.0444444444444444	0.0148148148148148
OQ000858_Macrobiotus_sp_5_FABP_1	0.0746268656716418	0.0746268656716418	0.0671641791044776	0.0522388059701493	0	0.0223880597014925	0.0597014925373134	0	0.0522388059701493	0.0746268656716418	0.111940298507463	0.00746268656716418	0.0298507462686567	0.0373134328358209	0.0298507462686567	0.0522388059701493	0.082089552238806	0.126865671641791	0.0373134328358209	0.00746268656716418
OQ000859_Mesobiotus_philipinicus_FABP_1	0.0294117647058824	0.0661764705882353	0.0661764705882353	0.0661764705882353	0.0220588235294118	0.0441176470588235	0.0441176470588235	0	0.0294117647058824	0.0514705882352941	0.117647058823529	0.0147058823529412	0.0367647058823529	0.0514705882352941	0.0294117647058824	0.0588235294117647	0.0808823529411765	0.125	0.0367647058823529	0.0294117647058824
OQ000868_Mesobiotus_philipinicus_FABP_2	0.0340909090909091	0.0340909090909091	0.0681818181818182	0.0795454545454545	0.0227272727272727	0.0568181818181818	0.0454545454545455	0	0.0340909090909091	0.0227272727272727	0.147727272727273	0	0.0454545454545455	0.0795454545454545	0.0113636363636364	0.0681818181818182	0.0909090909090909	0.102272727272727	0.0227272727272727	0.0340909090909091
OQ000860_Viridiscus_sp_2_FABP_1	0.0555555555555556	0.101851851851852	0.0462962962962963	0.0462962962962963	0.037037037037037	0.037037037037037	0.037037037037037	0	0.0648148148148148	0.0555555555555556	0.12962962962963	0.00925925925925926	0.0277777777777778	0.037037037037037	0.0277777777777778	0.0833333333333333	0.0648148148148148	0.0925925925925926	0.0462962962962963	0
OQ000874_Viridiscus_sp_3_FABP_4	0.0518518518518519	0.0962962962962963	0.0592592592592593	0.0444444444444444	0.0296296296296296	0.0222222222222222	0.037037037037037	0	0.0592592592592593	0.0444444444444444	0.148148148148148	0.00740740740740741	0.037037037037037	0.0444444444444444	0.0296296296296296	0.0666666666666667	0.0666666666666667	0.0888888888888889	0.0518518518518519	0.0148148148148148
P0CU41_1_Secretory_abundant_heat_soluble_protein_64681_Short_SAHS_63681	0.104651162790698	0.063953488372093	0.0755813953488372	0.0523255813953488	0.0174418604651163	0.00581395348837209	0.0174418604651163	0.0348837209302326	0.0813953488372093	0.0465116279069767	0.0581395348837209	0	0.0406976744186047	0.0232558139534884	0.0406976744186047	0.0581395348837209	0.0813953488372093	0.11046511627907	0.0232558139534884	0.063953488372093
P0CU40_1_RecName_Full_Secretory_abundant_heat_soluble_protein_53582_Short_SAHS_53582	0.098159509202454	0.0858895705521472	0.0552147239263804	0.049079754601227	0.0368098159509202	0.00613496932515337	0.0368098159509202	0.0306748466257669	0.0613496932515337	0.0368098159509202	0.0920245398773006	0	0.0245398773006135	0.0429447852760736	0.0429447852760736	0.0613496932515337	0.0736196319018405	0.0920245398773006	0.0368098159509202	0.0368098159509202
OWA51792_1_hypothetical_protein_BV898_16258_Hypsibius_dujardini	0.115151515151515	0.0909090909090909	0.0666666666666667	0.0484848484848485	0.0181818181818182	0.00606060606060606	0.0424242424242424	0.0303030303030303	0.0606060606060606	0.0424242424242424	0.0363636363636364	0	0.0363636363636364	0.0424242424242424	0.0363636363636364	0.0606060606060606	0.0787878787878788	0.115151515151515	0.0242424242424242	0.0484848484848485
P0CU39_1_RecName_Full_Secretory_abundant_heat_soluble_protein_33020_Short_SAHS_33020	0.101190476190476	0.0892857142857143	0.0773809523809524	0.0535714285714286	0.0416666666666667	0.0119047619047619	0.0476190476190476	0.0238095238095238	0.0714285714285714	0.0595238095238095	0.0178571428571429	0	0.0297619047619048	0.0357142857142857	0.0357142857142857	0.0714285714285714	0.0595238095238095	0.119047619047619	0.0119047619047619	0.0416666666666667
P0CU42_1_RecName_Full_Secretory_abundant_heat_soluble_protein_68234_Short_SAHS_68234	0.114942528735632	0.0747126436781609	0.0574712643678161	0.0574712643678161	0.0459770114942529	0.0114942528735632	0.0517241379310345	0.0229885057471264	0.0747126436781609	0.028735632183908	0.0632183908045977	0	0.0172413793103448	0.0459770114942529	0.028735632183908	0.0574712643678161	0.0862068965517241	0.120689655172414	0.0172413793103448	0.0229885057471264
OQV25556_1_hypothetical_protein_BV898_00494_Hypsibius_dujardini	0.093167701863354	0.0807453416149068	0.0993788819875776	0.0559006211180124	0.0372670807453416	0.0248447204968944	0.0372670807453416	0.031055900621118	0.0683229813664596	0.0559006211180124	0.062111801242236	0.0124223602484472	0.0559006211180124	0.0186335403726708	0.031055900621118	0.0496894409937888	0.062111801242236	0.0745341614906832	0.0248447204968944	0.0248447204968944
GAU89865_1_SAHS4_Ramazzottius_varieornatus	0.064327485380117	0.0584795321637427	0.064327485380117	0.0526315789473684	0.0467836257309941	0.0175438596491228	0.0233918128654971	0.0350877192982456	0.0818713450292398	0.0467836257309941	0.0994152046783626	0.0116959064327485	0.0350877192982456	0.0467836257309941	0.0350877192982456	0.0526315789473684	0.0760233918128655	0.0994152046783626	0.0175438596491228	0.0350877192982456
GAU89929_1_SAHS6_Ramazzottius_varieornatus	0.0813953488372093	0.0465116279069767	0.0465116279069767	0.0581395348837209	0.0348837209302326	0.0232558139534884	0.0232558139534884	0.0348837209302326	0.0755813953488372	0.063953488372093	0.0872093023255814	0.00581395348837209	0.0465116279069767	0.0348837209302326	0.0523255813953488	0.0523255813953488	0.0755813953488372	0.116279069767442	0.00581395348837209	0.0348837209302326
OWA51791_1_hypothetical_protein_BV898_16257_Hypsibius_dujardini	0.0769230769230769	0.108974358974359	0.0769230769230769	0.0384615384615385	0.0448717948717949	0.0128205128205128	0.0256410256410256	0.0256410256410256	0.0769230769230769	0.0641025641025641	0.108974358974359	0	0.032051282051282	0.0192307692307692	0.0384615384615385	0.0256410256410256	0.102564102564103	0.0897435897435897	0.032051282051282	0
OWA51790_1_hypothetical_protein_BV898_16256_Hypsibius_dujardini	0.0705128205128205	0.102564102564103	0.0769230769230769	0.0448717948717949	0.0448717948717949	0.0128205128205128	0.0256410256410256	0.0192307692307692	0.0705128205128205	0.0705128205128205	0.108974358974359	0	0.0384615384615385	0.0192307692307692	0.0448717948717949	0.0256410256410256	0.102564102564103	0.0897435897435897	0.032051282051282	0
OQV24729_1_hypothetical_protein_BV898_01322_Hypsibius_dujardini	0.0700636942675159	0.0828025477707006	0.0955414012738854	0.0573248407643312	0.0318471337579618	0.0382165605095541	0.0445859872611465	0.0254777070063694	0.0700636942675159	0.0636942675159236	0.0573248407643312	0	0.0573248407643312	0.0445859872611465	0.0318471337579618	0.0636942675159236	0.0636942675159236	0.0573248407643312	0.0382165605095541	0.00636942675159236
OWA51789_1_hypothetical_protein_BV898_16255_Hypsibius_dujardini	0.0406976744186047	0.0872093023255814	0.0755813953488372	0.0232558139534884	0.0232558139534884	0.00581395348837209	0.0581395348837209	0.0232558139534884	0.0755813953488372	0.0581395348837209	0.104651162790698	0.00581395348837209	0.0465116279069767	0.0406976744186047	0.0406976744186047	0.0406976744186047	0.063953488372093	0.11046511627907	0.00581395348837209	0.0697674418604651
GAU89928_1_SAHS5_Ramazzottius_varieornatus	0.0363636363636364	0.0666666666666667	0.0606060606060606	0.0545454545454545	0.0303030303030303	0.0242424242424242	0.0909090909090909	0.0242424242424242	0.0727272727272727	0.0666666666666667	0.0787878787878788	0.00606060606060606	0.0424242424242424	0.0181818181818182	0.0303030303030303	0.0545454545454545	0.0787878787878788	0.0727272727272727	0.0424242424242424	0.0484848484848485
GAU89932_1_SAHS7_Ramazzottius_varieornatus	0.0566037735849057	0.0628930817610063	0.0440251572327044	0.050314465408805	0.0377358490566038	0.0314465408805031	0.0188679245283019	0.0251572327044025	0.0943396226415094	0.0314465408805031	0.0628930817610063	0.0125786163522013	0.0628930817610063	0.0628930817610063	0.050314465408805	0.050314465408805	0.0754716981132075	0.10062893081761	0.0188679245283019	0.050314465408805
GAU91532_1_SAHS13_Ramazzottius_varieornatus	0.0204081632653061	0.054421768707483	0.0680272108843537	0.0136054421768707	0.0408163265306122	0.0204081632653061	0.0748299319727891	0.0272108843537415	0.102040816326531	0.0748299319727891	0.0748299319727891	0.0204081632653061	0.0204081632653061	0.0272108843537415	0.0408163265306122	0.0408163265306122	0.115646258503401	0.0748299319727891	0.0680272108843537	0.0204081632653061
GAU88955_1_SAHS3_Ramazzottius_varieornatus	0.0753424657534247	0.0684931506849315	0.0342465753424658	0.0273972602739726	0.0273972602739726	0.0342465753424658	0.0547945205479452	0.00684931506849315	0.089041095890411	0.0410958904109589	0.0753424657534247	0	0.0616438356164384	0.0410958904109589	0.0821917808219178	0.0410958904109589	0.0684931506849315	0.0958904109589041	0.0205479452054795	0.0547945205479452
GAU89939_1_SAHS8_Ramazzottius_varieornatus	0.0635838150289017	0.092485549132948	0.0751445086705202	0.0346820809248555	0.0173410404624277	0.0173410404624277	0.023121387283237	0.023121387283237	0.0751445086705202	0.0520231213872832	0.0578034682080925	0.00578034682080925	0.0635838150289017	0.0173410404624277	0.0520231213872832	0.0635838150289017	0.0809248554913295	0.127167630057803	0.0115606936416185	0.046242774566474
GAU90160_1_SAHS12_Ramazzottius_varieornatus	0.0363636363636364	0.0909090909090909	0.0363636363636364	0.0454545454545455	0.0363636363636364	0.0272727272727273	0.0181818181818182	0.00909090909090909	0.0909090909090909	0.0181818181818182	0.0636363636363636	0.00909090909090909	0.0909090909090909	0.0727272727272727	0.0636363636363636	0.0363636363636364	0.0727272727272727	0.1	0.0272727272727273	0.0545454545454545
GAU89947_1_SAHS11_Ramazzottius_varieornatus	0.064327485380117	0.111111111111111	0.0818713450292398	0.0350877192982456	0.0409356725146199	0.0116959064327485	0.0409356725146199	0.0175438596491228	0.064327485380117	0.0350877192982456	0.0467836257309941	0.00584795321637427	0.0584795321637427	0.0175438596491228	0.0409356725146199	0.0701754385964912	0.0760233918128655	0.087719298245614	0.0467836257309941	0.0467836257309941
GAU89946_1_SAHS10_Ramazzottius_varieornatus	0.032520325203252	0.0731707317073171	0.0650406504065041	0.0487804878048781	0.024390243902439	0.032520325203252	0.024390243902439	0.00813008130081301	0.0894308943089431	0.0650406504065041	0.0894308943089431	0	0.0569105691056911	0.016260162601626	0.0487804878048781	0.0650406504065041	0.0487804878048781	0.105691056910569	0.040650406504065	0.0650406504065041
GAU89941_1_SAHS9_Ramazzottius_varieornatus	0.0176991150442478	0.079646017699115	0.0973451327433628	0.0530973451327434	0.0176991150442478	0.0176991150442478	0	0	0.0884955752212389	0.0707964601769911	0.0707964601769911	0.00884955752212389	0.0619469026548673	0.0176991150442478	0.079646017699115	0.0530973451327434	0.0530973451327434	0.0973451327433628	0.0353982300884956	0.079646017699115
J7MFT5_1_SAHS1	0.0828402366863905	0.0650887573964497	0.0473372781065089	0.0414201183431953	0.0236686390532544	0.0118343195266272	0.0236686390532544	0.029585798816568	0.0828402366863905	0.0591715976331361	0.0532544378698225	0.00591715976331361	0.0650887573964497	0.0177514792899408	0.0532544378698225	0.0650887573964497	0.0828402366863905	0.112426035502959	0.0236686390532544	0.0532544378698225
J7MAN2_1_RecName_Full_Secretory_abundant_heat_soluble_protein_2_Short_SAHS2	0.0632183908045977	0.0804597701149425	0.0517241379310345	0.0459770114942529	0.0172413793103448	0.028735632183908	0.0344827586206897	0.028735632183908	0.0747126436781609	0.0747126436781609	0.0402298850574713	0	0.0517241379310345	0.0229885057471264	0.0402298850574713	0.0632183908045977	0.0804597701149425	0.120689655172414	0.0172413793103448	0.0632183908045977
Mean_Freq_Across_Taxa	0.049175485485219	0.0828643146482202	0.0662453617433192	0.0440003324818179	0.0284387013291004	0.0222418165868915	0.0538798151209828	0.012590977415433	0.0705664550880579	0.0576692118237097	0.0848362366079495	0.00665942552973533	0.0426428709268582	0.0324176879886484	0.0392632067805741	0.0588776520027488	0.0782271522216035	0.0985740849355195	0.0362043436715683	0.0346248676120431
