# Supplementary material for: The Evolution of Temperature and Desiccation-Related Protein Families in Tardigrada Reveals a Complex Acquisition of Extremotolerance
Source: Genome Biol Evol. 2023 Nov 29;16(1):evad217. doi: 10.1093/gbe/evad217 (PMC10799326; doi:10.1093/gbe/evad217)
Supplement: evad217_Supplementary_Data [file evad217_supplementary_data.zip › SupplementalInformation/SupplementalInformation/SAHS_Complete/SAHS.ncsRCFV.txt]

character nRCFV values:
ncsRCFV(A)	0.00300158608706498
ncsRCFV(V)	0.00250401861893148
ncsRCFV(L)	0.00250938608657909
ncsRCFV(I)	0.00193072456129666
ncsRCFV(P)	0.00158596706905939
ncsRCFV(M)	0.00149032792345983
ncsRCFV(F)	0.00284510152633105
ncsRCFV(W)	0.00183118349673825
ncsRCFV(G)	0.00208205725810274
ncsRCFV(S)	0.00230345622509456
ncsRCFV(T)	0.00473035306329756
ncsRCFV(C)	0.00110138313546206
ncsRCFV(N)	0.00242679494585591
ncsRCFV(Q)	0.00231986612084988
ncsRCFV(Y)	0.00211506620619032
ncsRCFV(D)	0.00165230943917472
ncsRCFV(E)	0.00226391944585301
ncsRCFV(K)	0.00267803180906188
ncsRCFV(R)	0.00250723743099907
ncsRCFV(H)	0.0038237109113297
