# Supplementary material for: The Evolution of Temperature and Desiccation-Related Protein Families in Tardigrada Reveals a Complex Acquisition of Extremotolerance
Source: Genome Biol Evol. 2023 Nov 29;16(1):evad217. doi: 10.1093/gbe/evad217 (PMC10799326; doi:10.1093/gbe/evad217)
Supplement: evad217_Supplementary_Data [file evad217_supplementary_data.zip › SupplementalInformation/SupplementalInformation/SAHS_Complete/SAHS.ntRCFV.txt]

ntRCFV values:
OQ067580_Hypsibius_exemplaris_SAHS_1	0.00197404205495561
OQ067581_Hypsibius_exemplaris_SAHS_2	0.00215926375289648
OQ067582_Hypsibius_exemplaris_SAHS_3	0.00253770358743765
OQ067583_Hypsibius_exemplaris_SAHS_4	0.00212182003206936
OQ067584_Hypsibius_exemplaris_SAHS_5	0.00182606008744156
OQ067585_Hypsibius_exemplaris_SAHS_6	0.00234740844637155
OQ067586_Acutuncus_antarcticus_1_SAHS_1	0.00312584741568291
OQ067587_Hypsibius_exemplaris_SAHS_7	0.00267673143458007
OQ067588_Mesobiotus_radiatus_SAHS_1	0.00306462002410598
OQ067589_Paramacrobiotus_areolatus_1_SAHS_1	0.00317174581458737
OQ067590_Macrobiotus_sp_5_SAHS_1	0.0030841407883482
OQ067591_Macrobiotus_sp_2_SAHS_1	0.002506456637321
OQ067592_Acutuncus_antarcticus_4_SAHS_1	0.00240179518530881
OQ067593_Acutuncus_antarcticus_1_SAHS_2	0.00215039164115885
OQ067594_Acutuncus_antarcticus_2_SAHS_1	0.00215103238088626
OQ067595_Acutuncus_antarcticus_1_SAHS_3	0.00215039164115885
OQ067596_Acutuncus_antarcticus_2_SAHS_2	0.00215103238088626
OQ067597_Acutuncus_antarcticus_2_SAHS_3	0.00215039164115885
OQ067598_Milnesium_tardigradum_SAHS_like	0.00443294802218526
OQ067599_Macrobiotus_shonaicus_SAHS_1	0.00288028821948425
OQ067600_Macrobiotus_shonaicus_SAHS_2	0.002189678378163
OQ067601_Macrobiotus_sp_1_SAHS_1	0.00294605904471779
OQ067602_Macrobiotus_sp_1_SAHS_2	0.00323852648672657
OQ067603_Macrobiotus_sp_4_SAHS_1	0.002189678378163
OQ067604_Macrobiotus_sp_4_SAHS_2	0.0029806171230649
OQ067605_Macrobiotus_joannae_SAHS_1	0.00322224563046173
OQ067606_Macrobiotus_pallari_SAHS_1	0.00402109753938327
OQ067607_Acutuncus_antarcticus_1_SAHS_4	0.00197215896973539
OQ067608_Paramacrobiotus_richtersi_SAHS_1	0.00298679047149719
XP_013167441_1_PREDICTED_fatty_acid_binding_protein_like_Papilio_xuthus	0.00248312641951697
XP_022831666_1_fatty_acid_binding_protein_1_like_Spodoptera_litura	0.0023392386311733
XP_026727985_1_fatty_acid_binding_protein_1_like_Trichoplusia_ni	0.00296208955746509
OQ000845_Pseudoechiniscus_sp_FABP_1	0.00175852837811284
OQ000871_Pseudoechiniscus_sp_FABP_3	0.00220487420579381
OQ000846_Batillipes_sp_2_FABP_1	0.00287435633836059
OQ000848_Viridiscus_sp_1_FABP_1	0.00225666205650742
OQ000864_Viridiscus_sp_1_FABP_2	0.00225666205650742
OQ000847_Echiniscus_sp_FABP_1	0.00177386083587845
OQ000849_Viridiscus_sp_3_FABP_1	0.00208064297060066
OQ000863_Viridiscus_sp_3_FABP_2	0.00177386083587845
OQ000869_Viridiscus_sp_3_FABP_3	0.00204886573325099
OQ000850_Macrobiotus_sp_1_FABP_1	0.00208295078093343
OQ000872_Echiniscus_sp_FABP_3	0.00190056985502396
OQ000851_Cornechiniscus_lobatus_FABP_1	0.00256595608825492
OQ000852_Viridiscus_perviridis_2_FABP_1	0.00228650909067467
OQ000853_Echiniscus_testudo_FABP_1	0.00179558118821668
OQ000865_Macrobiotus_sp_1_FABP_2	0.00208295078093343
OQ000862_Echiniscus_sp_FABP_2	0.00205560992335313
OQ000861_Pseudoechiniscus_sp_FABP_2	0.00220487420579381
OQ000870_Viridiscus_sp_1_FABP_3	0.00194931414190361
OQ000854_Macrobiotus_pallari_FABP1	0.00208112405403031
OQ000855_Echiniscoides_sigismundi_FABP1	0.00171759210360094
OQ000866_Viridiscus_perviridis_2_FABP_2	0.00190056985502396
OQ000867_Echiniscus_testudo_FABP_2	0.00172391760478318
OQ000873_Echiniscus_testudo_FABP_3	0.00174949374480001
OQ000856_Macrobiotus_joannae_FABP_1	0.00229704209554463
OQ000857_Macrobiotus_polonicus_FABP_1	0.0023614872722471
OQ000858_Macrobiotus_sp_5_FABP_1	0.00208295078093343
OQ000859_Mesobiotus_philipinicus_FABP_1	0.00225152832344829
OQ000868_Mesobiotus_philipinicus_FABP_2	0.00354864210593675
OQ000860_Viridiscus_sp_2_FABP_1	0.00231916858591954
OQ000874_Viridiscus_sp_3_FABP_4	0.00197621121267074
P0CU41_1_Secretory_abundant_heat_soluble_protein_64681_Short_SAHS_63681	0.00256291310867013
P0CU40_1_RecName_Full_Secretory_abundant_heat_soluble_protein_53582_Short_SAHS_53582	0.00185717609858803
OWA51792_1_hypothetical_protein_BV898_16258_Hypsibius_dujardini	0.00234873499220122
P0CU39_1_RecName_Full_Secretory_abundant_heat_soluble_protein_33020_Short_SAHS_33020	0.00252226940190883
P0CU42_1_RecName_Full_Secretory_abundant_heat_soluble_protein_68234_Short_SAHS_68234	0.00261167906035612
OQV25556_1_hypothetical_protein_BV898_00494_Hypsibius_dujardini	0.00232465535253244
GAU89865_1_SAHS4_Ramazzottius_varieornatus	0.00187423120273718
GAU89929_1_SAHS6_Ramazzottius_varieornatus	0.00214267065170698
OWA51791_1_hypothetical_protein_BV898_16257_Hypsibius_dujardini	0.00261688472285875
OWA51790_1_hypothetical_protein_BV898_16256_Hypsibius_dujardini	0.00240290965698762
OQV24729_1_hypothetical_protein_BV898_01322_Hypsibius_dujardini	0.0022831970608203
OWA51789_1_hypothetical_protein_BV898_16255_Hypsibius_dujardini	0.00192996888579454
GAU89928_1_SAHS5_Ramazzottius_varieornatus	0.00159910897387034
GAU89932_1_SAHS7_Ramazzottius_varieornatus	0.00259566218542124
GAU91532_1_SAHS13_Ramazzottius_varieornatus	0.00308242732330009
GAU88955_1_SAHS3_Ramazzottius_varieornatus	0.00249984448812575
GAU89939_1_SAHS8_Ramazzottius_varieornatus	0.00217990142658735
GAU90160_1_SAHS12_Ramazzottius_varieornatus	0.00302539926651598
GAU89947_1_SAHS11_Ramazzottius_varieornatus	0.00215742442465448
GAU89946_1_SAHS10_Ramazzottius_varieornatus	0.00198547043324374
GAU89941_1_SAHS9_Ramazzottius_varieornatus	0.00300225868226794
J7MFT5_1_SAHS1	0.00242974042035728
J7MAN2_1_RecName_Full_Secretory_abundant_heat_soluble_protein_2_Short_SAHS2	0.00214324294059483
