# Supplementary material for: The Evolution of Temperature and Desiccation-Related Protein Families in Tardigrada Reveals a Complex Acquisition of Extremotolerance
Source: Genome Biol Evol. 2023 Nov 29;16(1):evad217. doi: 10.1093/gbe/evad217 (PMC10799326; doi:10.1093/gbe/evad217)
Supplement: evad217_Supplementary_Data [file evad217_supplementary_data.zip › SupplementalInformation/SupplementalInformation/SAHS_Complete/SAHS.phy]

85 284
OQ067580_Hypsibius_exemplaris_SAHS_1	MDLFVVAALVATVAAQ---------------------VPPYTLSKQSNVKKLNETADQSVQEKPWLGTWVS--TDRIENWDAFVKALGSDFPSD--FKE---------------KHLKSMTIKFSK-LSDVDD----KYRHELTVLPEETGFNGVVEFKLGGEEVKF---TKDGVDKFF-KYNEDSDGKLNMEIRVPGK-----NKIIHSVFQV--VGD-QLEKVG---------YTLF-------DSGYRYVVQSR---------------------------
OQ067581_Hypsibius_exemplaris_SAHS_2	MPLPT-------------------------------------------------------NTKPWLGTWTS--TDRTENWEAFVKALGPNIPTH--FVG---------------KHHKSIH-KFTK-PN--GDAADNKFRHEVMVLPEDIGFKRVLEFKM-GEEVKF---TKDGIDMLF-KYTEDSEGTLKVEIRVPAK-----NKVIHDIFRV--TGDNEIEKV------------LC---------------------------------------------
OQ067582_Hypsibius_exemplaris_SAHS_3	------------------------------------------------------------------------------------------------MKT---------------ESHLVVL----------SL----YFHYDDSR--PAQNVTQNIAFQM-GITAEL---NRGPNRMVM-RYTED-DGKLIGDGEIPAK-----NQHIHLVFEA--HGD-QLIKV----------KHVN-------RHKFVVLFAKLSKTVGCFADVQRGGCCGEKILPQVYQK
OQ067583_Hypsibius_exemplaris_SAHS_4	MAATTLILFGKSAMNNVTRNKTKKRLHCICRHLGTLLMSVAADRHRSHVVDALTKDKTSFLEKPWLGTWVS--TDRAENWEAFAEALGSDIHSH--FVS---------------KHVQSIH-KFTK-LSD-VD----KFRHELIILPENTGFKRVLEFKL-GEEVKF---VKDGVDMFF-KYIEDSEGKLKVEIRVPAK-----NKVIHDVYCV--VGD-QLEKV---------------------G-------------------------------------
OQ067584_Hypsibius_exemplaris_SAHS_5	MDLYIVAALVVTIAAQ---------------------VPLYTLSKQSNVKKLNETADQSVQEKPWLGTWVS--TDRIENWDAFVKAIGSDFPSN--FKE---------------KHLKSMTIKFSK-LSDVDD----KYRHELIVLPEETRFSGVVEFKLGGEEVKY---TKDGMDRFL-KYNEDSDGKLNMEIRVPGK-----NKVIHSVFRV--VGD-QLEKVR---------YTLF-------DSGYRYVVQSRMER------------------------
OQ067585_Hypsibius_exemplaris_SAHS_6	MPLPT-------------------------------------------------------NTKPWLGTWTS--TDRTENWEAFVKALGPNIPTH--FVG---------------KHHKSIH-KFTK-PN--GDAADSKFRHEVMILPEDTGFKRILEFKM-GEEVKF---TKDGIDMLF-KYTEDSEGTLTVEIRVPAK-----NKVIHDIFRV--TGDSEIEKVL---------YRQGTIFRGEAQIPFKKYFRKH---------------------------
OQ067586_Acutuncus_antarcticus_1_SAHS_1	FTKLDDLLG---------------------------------------------------KNAQFLSGWYFQLYGTFILIQQFCVDKALPDQ----YSG---------------L-HKTIH-KIWK-E---GN----HFHHELSV--PDKNFKNSVEFQI-GQEAEM---THNGKAIKI-KYTED-GDKLVADVNIPAH-----NKQIHDVYEV--VGD-ELVKVN---------FAFS-------KSFFRHWFFLCIFTLYCNFFLYSNSLIVY---------
OQ067587_Hypsibius_exemplaris_SAHS_7	MS--------------------------------------VAADHHSHAVDALTKDKTSFPEKPWLGTWVS--TDRTENWEAFVEALGSDIHSH--FVD---------------KHVQSIH-KFTK-LSD-VD----KFRHELIILPDDTGFKRVLEFKL-GEEVKF---VKDGVDMFF-KYTEDSEGKLKVDIRVPAK-----NKVIHDVFRV--VGD-QLEKV---------------------G-------------------------------------
OQ067588_Mesobiotus_radiatus_SAHS_1	--------------------------------------------------------------------MCD-ILSQNCLSLIFFSEVG--KGQ---YAV-----------------NAKVYHKLYK-E---GD----HYHHKISV--PDQHYKHGVDFKL-NEEGHG---SYNGTEFTV-SFAIKSL-------------------------------------------------------------------------------------------------
OQ067589_Paramacrobiotus_areolatus_1_SAHS_1	--------------------------------------------------------MHEIYLCQRDVLYFC-NLMQRRLRKLFCNVTG--FPH---YAG-----------------DNKAFHKFWK-D---GD----HFHHGIAI--PDKNFKKIVEFKF-GEEQTI---NVNGTDYKV-RPLQTF--------------------------------------------------------------------------------------------------
OQ067590_Macrobiotus_sp_5_SAHS_1	-------------------------------------------------------------------MFSS-PLSRTSSPSMLFLDTGVPMEH---YGS-----------------DAKVWHKLWK-E---GD----HYHHKISV--PDKNYKNDVEFKL-NEEGTS---TYNGTEYKV-SKFSRAFKE-----------------------------------------------------------------------------------------------
OQ067591_Macrobiotus_sp_2_SAHS_1	-----------------------------------------------------------------MSRPRG-FLCTNAATQFQYAGVTALPTE---HSHTVHHVILFSEQDKIVNDQDKIINEFTQ-S---GD----EYHHKFSV--PTKNYVQDLPFKL-NEERQA---THNGTSFKVSSCFGRFLRDRVTSTK-------------------------ILVLV-----------------------------------------------------------
OQ067592_Acutuncus_antarcticus_4_SAHS_1	MADLVYLH---------------------------------------------------------------------HPPTENVLYEGLDGGN---FGG---------------N-PKSFL-KIWK-E---GE----HYRLEFSV--PSLNYKRSYSFKM-GQEGGHIEPKFNNNRVTY-TFTED-GDKLLAEVKVPAM-----NFTFKDSYQV--TGD-ELVRV----------SLT----------------------------------------------
OQ067593_Acutuncus_antarcticus_1_SAHS_2	MADLVYLH---------------------------------------------------------------------HSFVENILYEGLDGGN---FGG---------------N-PKSFL-KIWK-E---GE----HYRLEFTV--PSLNYKRSYSFKM-GQEGSHIEPKFNNTRVTY-TFTED-GDKLLAEVKVPAM-----NLIFKDSYQV--TGD-ELVRV----------SLTT-------GS------------------------------------
OQ067594_Acutuncus_antarcticus_2_SAHS_1	MADLTYLL---------------------------------------------------------------------HSLAENVLYEGLHGGE---FGG---------------N-PKSFV-KIWK-E---GE----HYRLEFTV--PSHNYKRSYSFKM-GQEGSHIEPKFNNNRVTY-TFTED-GDKLFAEVKVPAM-----NLIFKDSYQV--TGD-ELVRV----------SFTT-------GC------------------------------------
OQ067595_Acutuncus_antarcticus_1_SAHS_3	MADLVYLH---------------------------------------------------------------------HSFVENILYEGLDGGN---FGG---------------N-PKSFL-KIWK-E---GE----HYRLEFTV--PSLNYKRSYSFKM-GQEGSHIEPKFNNTRVTY-TFTED-GDKLLAEVKVPAM-----NLIFKDSYQV--TGD-ELVRV----------SLTT-------GS------------------------------------
OQ067596_Acutuncus_antarcticus_2_SAHS_2	MADLTYLL---------------------------------------------------------------------HSLAENVLYEGLHGGE---FGG---------------N-PKSFV-KIWK-E---GE----HYRLEFTV--PSHNYKRSYSFKM-GQEGSHIEPKFNNNRVTY-TFTED-GDKLFAEVKVPAM-----NLIFKDSYQV--TGD-ELVRV----------SFTT-------GC------------------------------------
OQ067597_Acutuncus_antarcticus_2_SAHS_3	MADLVYLH---------------------------------------------------------------------HSFVENILYEGLDGGN---FGG---------------N-PKSFL-KIWK-E---GE----HYRLEFTV--PSLNYKRSYSFKM-GQEGSHIEPKFNNTRVTY-TFTED-GDKLLAEVKVPAM-----NLIFKDSYQV--TGD-ELVRV----------SLTT-------GS------------------------------------
OQ067598_Milnesium_tardigradum_SAHS_like	------------------------------------------------------------MHFTLPQT-LK--LTREGDL--YIKTI---------TFG---------------NNS-TTDTRSFK-L---GE----VGNDPI----GSGIVWEHF-YTY-HVIGSR--SILSGGGSLL-LYVL-IPTLFFISPSLCLQ----SSGLLSRHFSV--SKL-TLSW----------------------RVIARQC-------------------------------
OQ067599_Macrobiotus_shonaicus_SAHS_1	---------------------------------------------------------------------------------MLFFTTGVPIEH---YGS-----------------DAKVWHKLWK-E---GD----HFHHKISV--PDKNYKNDVEFKL-NEEGTS---TYNGTEYKV-SKF-----------------------------------------------------------------------------------------------------
OQ067600_Macrobiotus_shonaicus_SAHS_2	-----------------------------------------------------------------MTNPYI-LACQEASVGYVFTDHN--KDD---LDV-----------------NAKVLHEITKQD---GD----RFLHKISE--PSKNYHNEFHFKL-NEEGQH---THNGTEFKA-GFYFILGSSFVLTVS-------------------------VFVTL-----------------------------------------------------------
OQ067601_Macrobiotus_sp_1_SAHS_1	--------------------------------------------------------------------------------MKAFLEIGVPIEH---YGS-----------------DAKVWHKLWK-E---GD----HFHHKISV--PDKNYKNDVEFKL-NEEGTS---TYNGTEYKV-SKF-----------------------------------------------------------------------------------------------------
OQ067602_Macrobiotus_sp_1_SAHS_2	--------------------------------------------------------------------------------MKAFLEIGVPIEH---YGS-----------------DAKVWHKLWK-E---GD----HFHHKISV--PDKNYKNDVEFKL-NEEGTS---------------------------------------------------------------------------------------------------------------------
OQ067603_Macrobiotus_sp_4_SAHS_1	-----------------------------------------------------------------MTNPYI-LACQEASVGYVFTDHN--KDD---LDV-----------------NAKVLHEITKQD---GD----RFLHKISE--PSKNYHNEFHFKL-NEEGQH---THNGTEFKA-GFYFILGSSFVLTVS-------------------------VFVTL-----------------------------------------------------------
OQ067604_Macrobiotus_sp_4_SAHS_2	--------------------------------------------------------------------MPA-NLTAAQVLPLFFTDHN--KDD---LDV-----------------NAKVFHEITKQD---GD----RFLHKISE--PSKNYHNEFHFKL-NEEGQH---THNGTEFKA-GFYFILGSSFVSTVS-------------------------VFVSL-----------------------------------------------------------
OQ067605_Macrobiotus_joannae_SAHS_1	-------------------------------DRGYPAVLLTGVFAHPGGDHAEQHEIAADPEHPWVGRWES-IDGREENFDNFVKALGVPLDA---YGA-----------------GSKVWHKLWK-E---GD----HFHHKIAV--PSKGYKNDVQFKL-GEEGTS---TFNGTEFKV-RTA-----------------------------------------------------------------------------------------------------
OQ067606_Macrobiotus_pallari_SAHS_1	------------------------------------------------------------------------------------------MDH---YGV-----------------GSKVWHKLWK-E---GD----HFHHKIAV--PDKGYKNDVEFKL-GEEGTS---TFNGTEFKV-RHFG----------------------------------------------------------------------------------------------------
OQ067607_Acutuncus_antarcticus_1_SAHS_4	P----------------------------------------------------------------------------------VIISGLPLEQ---YGG---------------N-HKTVH-KLWK-E---GG----HFHHQIVI--ADKSYKQDVEFKL-GEQGTT---SHNNTEVKF-LYTED-GDKLTAEVNIPSK-----NKVIRDTYVV--TGD-DLEKVSVVIRLSVNLFPRS-------TFPVSMWALSSV---ECLTLLFLFADLQS---------
OQ067608_Paramacrobiotus_richtersi_SAHS_1	---------------------------------------------------------------------SC-SFARSVVTNQCRFCAG--FAH---YTH-----------------EHKVWHKLWK-E---GD----HYHHRIKV--PEKNYKLDVEFKL-GEEGTG---SYNNTQFKV-SCTSKYTHLESKQKP-------------------------DN--------------------------------------------------------------
XP_013167441_1_PREDICTED_fatty_acid_binding_protein_like_Papilio_xuthus	------------------------------------------------------------MS--YLGKLYS--HDRDENYESYIESLGLP-ADK--VAN---------------LKNYKPQQKLEK-N---GD----TYTLTA----VSPVGNRVASFKV-GEEFDE--TVAEGHKAKT-TYTL-DGNTLTQTQKFP-D----NILYTKREYFD--DKL-IVTLT----------RTNW-------DGTAVRYYKA----------------------------
XP_022831666_1_fatty_acid_binding_protein_1_like_Spodoptera_litura	------------------------------------------------------------MS--FLGKEYK--FERQENFEEFVKALGLP-AEQ--TQG---------------YLNYKPTLQYTK-D---GD----TYTYTS----TTAQGKKEVSFKS-GVAFDE---TVAGMKVNT-TYTV-DGDTITQIQKSD-D----GVLTITRTFSG--NEL-VVTLK----------TNKW-------DGVATRYYKA----------------------------
XP_026727985_1_fatty_acid_binding_protein_1_like_Trichoplusia_ni	------------------------------------------------------------MA--FLGKEYK--FVSQENFEEFVNSLGLP-ADQ--AQG---------------YLNFKPSQKYEK-D---GD----SYVYTS----VTPSGQTQVKFQS-GIAFDE---TNAGRKCKT-AYTV-DGNTVTQVQTYE-D----TTFTFTRQFNG--DDL-TVTIT----------SSKW-------DGVARRFYKA----------------------------
OQ000845_Pseudoechiniscus_sp_FABP_1	------------------------------------------------------------MADLFVGK-YK--LESSENFEEYMKSIGVGMVMR--KLG---------------ASA-TPVLTIWK-E---GD----VYHVKS----ETTFKTTEIAFRL-GEEFDE--ETPDGRKVKS-VISQ-EGNKLIQVQRKD-D----FESIITREFDA--QGL-TATLV----------HK---------DVKSLRRYKRVVE-------------------------
OQ000871_Pseudoechiniscus_sp_FABP_3	----------------------------------------------------------MASSDVIVGT-YK--LESSDNFDEYMKAIGVGLVTR--KLG---------------ASA-TPVVTITK-E---GD----GYRLKT----ETAMKTSEIAFRI-GEQFDE--ETLDGRQVKT-VVTQPVPNKLVQVQRKD-D----FESTITRDFTP--QGL-TTTLV----------YK---------DVKAVRKYNRVNQ-------------------------
OQ000846_Batillipes_sp_2_FABP_1	------------------------------------------------------------MVN-FEGK-YK--LEKSENFEEYMKAVGVGMVMR--KLG---------------ANA-KPEMVIVR-D---GD----KFTFTT----KTTFKTTVLSFEL-GKEFAE--NTFDGREVNS-VVTQ-NANKLIQVQKKD-D----FESIIEREFDE--NGL-TTVCK----------CK---------DVVSTRRYKRIEN-------------------------
OQ000848_Viridiscus_sp_1_FABP_1	-----------------------------------------------------------MASDLVVGK-YK--LESSDNFDEYMKSIGVGMVTR--KLG---------------ASA-TPTVTITK-E---GD----GYRMKT----ETAVKTTDINFCI-GQPFDE--ETLDGRQVKS-VVTQPSPNTLVQEQKKD-D----FVSTITREFTP--QGH-TTTLT----------HK---------DVTAKRHYKRVTE-------------------------
OQ000864_Viridiscus_sp_1_FABP_2	-----------------------------------------------------------MASDLVVGK-YK--LESSDNFDEYMKSIGVGMVTR--KLG---------------ASA-TPTVTITK-E---GD----GYRMKT----ETAVKTTDINFCI-GQPFDE--ETLDGRQVKS-VVTQPSPNTLVQEQKKD-D----FVSTITREFTP--QGH-TTTLT----------HK---------DVTAKRHYKRVTE-------------------------
OQ000847_Echiniscus_sp_FABP_1	------------------------------------------------------------MADLFVGK-YK--LESSENFEEYMKSIGVGMVMR--KLG---------------ANA-TPVVTITK-N---GD----VYTVKS----ETTFKTSEFSFRL-GEEFDE--ETPDGRRVKT-IISQ-EGNKLVQVQRKD-D----FETIIARDFDP--QGL-TATLV----------HK---------DVKSIRRYKRIE--------------------------
OQ000849_Viridiscus_sp_3_FABP_1	------------------------------------------------------------MADMIVGK-YK--LDSSDNFDEYMKSIGVGLVTR--KLG---------------ASA-TPTVTVTK-E---GE----NYRIKT----ETAMKTSDICFTV-GVPFDE--ETLDGRQVKT-TVTQLAPNKLVQEQRKD-D----FVSTITREFTQ--QGH-TATLV----------HN---------NVTAKRIYKRLTE-------------------------
OQ000863_Viridiscus_sp_3_FABP_2	------------------------------------------------------------MADLFVGK-YK--LESSENFEEYMKSIGVGMVMR--KLG---------------ANA-TPVVTITK-N---GD----VYTVKS----ETTFKTSEFSFRL-GEEFDE--ETPDGRRVKT-IISQ-EGNKLVQVQRKD-D----FETIIARDFDP--QGL-TATLV----------HK---------DVKSIRRYKRIE--------------------------
OQ000869_Viridiscus_sp_3_FABP_3	------------------------------------------------------------MADLFVGK-YK--LESSENFEEYMKSIGVGMVMR--KLG---------------ANA-TPVVTITK-N---GD----VYTVKS----ETTFKTSEFSFRL-GEEFDE--ETPDGRRVKT-IISQ-EGNKLVQVQRKD-D----FETIIARDFDP--QG------------------------------------------------------------------
OQ000850_Macrobiotus_sp_1_FABP_1	------------------------------------------------------------MAD-ITGK-FQ--LTSSANFDDYLKAAGVSFVYR--KLA---------------TTVESATIEVTK-T---GD----EYLLKT----TTAVKSSELKFKL-NQEFTE--STIDGRAVQT-VMKL-EGHKLIQTQKDAKN----FESVIEREFNK--DEM-IATFK----------CK---------GVSSVRKYKRIG--------------------------
OQ000872_Echiniscus_sp_FABP_3	------------------------------------------------------------MADLFVGK-YK--LESSENFEEYMKSIGVGMVMR--KLG---------------ANA-TPVVTITK-N---GD----VYTVKS----ETTFKTSEFSFRL-GEEFDE--ETPDGRRVKT-IISQ-EGSKLVQVQRKD-D----FETIIARDFDP--QGL-TATLV----------HK---------DVKSIRRYKRIE--------------------------
OQ000851_Cornechiniscus_lobatus_FABP_1	-----------------------------------------------------------MAADPVVGK-FK--LETSNNFDEYMKSIGVGLVTR--KLG---------------AAA-TPVVTVTK-E---GE----GYRIKT----ETSMKTTDIGFTV-GQPFDE--ETLDGRQVKS-VITQPAPNKLVQVQRKD-D----FESTITREFTQ--QGL-QTTLV----------HK---------DVKATRQYVRVPE-------------------------
OQ000852_Viridiscus_perviridis_2_FABP_1	------------------------------------------------------------MADVIVGK-YK--LDSSDNFDEYMKSIGVGLVTR--KLG---------------ASA-TPTVTVTK-E---GE----NYRIKT----ETAMKTSDICFTV-GVPFDE--ETLDGRQVKT-TVTQPAPNKLVQEQRKD-D----FVSTITREFTQ--QGH-TATLV----------HN---------NVTAKRI-------------------------------
OQ000853_Echiniscus_testudo_FABP_1	------------------------------------------------------------MADLIVGK-YK--LESSENFDEYMKSIGVGLVTR--KLG---------------ATA-SPTVTVTK-E---GD----GYRLKT----ETAIKTTDIAFRV-GETFDE--ETLDGRKVTS-VVTQPAPNQLVQKQSKD-D----FESTISREFTP--EGH-TATLV----------HK---------DVTAKRHYKRIPQ-------------------------
OQ000865_Macrobiotus_sp_1_FABP_2	------------------------------------------------------------MAD-ITGK-FQ--LTSSANFDDYLKAAGVSFVYR--KLA---------------TTVESATIEVTK-T---GD----EYLLKT----TTAVKSSELKFKL-NQEFTE--STIDGRAVQT-VMKL-EGHKLIQTQKDAKN----FESVIEREFNK--DEM-IATFK----------CK---------GVSSVRKYKRIG--------------------------
OQ000862_Echiniscus_sp_FABP_2	------------------------------------------------------------MADMIVGK-YK--LDSSDNFDEYMKSIGVGLVTR--KLG---------------SSA-TPTVTVTK-E---GE----NYRIKT----ETAMKTSDICFTV-GVPFDE--ETLDGRQVKT-TVTQPAPNKLVQEQRKD-D----FVSTITREFTQ--QGH-TATLV----------HN---------NVTAKRIYKRLTE-------------------------
OQ000861_Pseudoechiniscus_sp_FABP_2	----------------------------------------------------------MASSDVIVGT-YK--LESSDNFDEYMKAIGVGLVTR--KLG---------------ASA-TPVVTITK-E---GD----GYRLKT----ETAMKTSEIAFRI-GEQFDE--ETLDGRQVKT-VVTQPVPNKLVQVQRKD-D----FESTITRDFTP--QGL-TTTLV----------YK---------DVKAVRKYNRVNQ-------------------------
OQ000870_Viridiscus_sp_1_FABP_3	------------------------------------------------------------MADLFLGK-YK--LESSENFEEYMKSIGVGMVMR--KLG---------------ATA-TPLVTITK-N---GD----VYTVKS----ETTFKTSEFSFRL-GEEFDE--ETVDGRRVKT-VVSQ-EGSKLIQVQRKD-D----FETIITRDFTP--QGL-TATLV----------HK---------DVKSTRVYKRVPA-------------------------
OQ000854_Macrobiotus_pallari_FABP1	------------------------------------------------------------MDALILGK-WQ--LLSSTNFDEYSKACGVSFIYR--KLA---------------VTVESAIMEFVK-I---NE----YYVMKT----ITAVKTWEQPFKL-NEEYAE--VTMDGRPVRS-TMKW-VGNKLIHHQKDPKN----FESTIEREFTK--DEL-ITTCK----------CK---------GVVCVRKYKRVVG-------------------------
OQ000855_Echiniscoides_sigismundi_FABP1	------------------------------------------------------------MDEIFTGK-YK--LESSENFEEYMKSIGVGLVMR--KLG---------------NTA-KPELTIWK-D---GD----LWTMKS----STTFKAYEQKFEM-NKESPY--ETPGGKNVIS-TFTQ-DGNKWIEVQRNDAN----FETKLVREFDA--DGI-TMTLE----------HN---------DVKCVRRYSRVKA-------------------------
OQ000866_Viridiscus_perviridis_2_FABP_2	------------------------------------------------------------MADLFVGK-YK--LESSENFEEYMKSIGVGMVMR--KLG---------------ANA-TPVVTITK-N---GD----VYTVKS----ETTFKTSEFSFRL-GEEFDE--ETPDGRRVKT-IISQ-EGSKLVQVQRKD-D----FETIIARDFDP--QGL-TATLV----------HK---------DVKSIRRYKRIE--------------------------
OQ000867_Echiniscus_testudo_FABP_2	------------------------------------------------------------MADLFVGK-YK--LESGENFEEYMKSIGVGMVMR--KLG---------------ASA-TPVITIWK-E---GD----RYFVKT----ETTFKSSEFSFRL-NEEFDE--ETLDGRRVKT-VISQ-EGNKLIQVQRKD-D----FETVITREFDA--QGL-TTTLV----------HK---------DVKSTRRYKRLPA-------------------------
OQ000873_Echiniscus_testudo_FABP_3	------------------------------------------------------------MADLFVGK-YK--LESGENFEEYMKSIGVGMVMR--KLG---------------ASA-TPVITIWK-E---GD----RYFVKT----ETTFKSSEFCFRL-NEEFDE--ETLDGRRVKT-VISQ-EGNKLIQVQRKD-D----FETVITREFDA--QGL-ITTLV----------HK---------DVKSIRRYKRLPA-------------------------
OQ000856_Macrobiotus_joannae_FABP_1	------------------------------------------------------------MAA-ITGK-FQ--LISSTNFDDYLKACGVSFVYR--KLA---------------TTVESATIDITK-Q---GD----EYTLKT----TTAVKSHELKFKL-NQEFTE--QTMDGRTVQA-IMKL-EGNKLIQQQKDPKN----FESTLEREFSK--DEM-ITTCH----------CK---------GVTSVRKYKRIG--------------------------
OQ000857_Macrobiotus_polonicus_FABP_1	------------------------------------------------------------MDELVLGK-YQ--LLSSTNFDEYSKACGVSFIYR--KLA---------------VTVESATMEFYK-I---DP----EYVMKT----TTAVKTWEQPFKL-GKEFTE--VTMDGRRVQS-VMEW-TGNKLVHHQKDPKN----FESVIEREFTK--EGM-TTTCK----------CK---------GVVCVRKYKRLS--------------------------
OQ000858_Macrobiotus_sp_5_FABP_1	------------------------------------------------------------MAD-ITGK-FQ--LTSSANFDDYLKAAGVSFVYR--KLA---------------TTVESATIEVTK-T---GD----EYLLKT----TTAVKSSELKFKL-NQEFTE--STIDGRAVQT-VMKL-EGHKLIQTQKDAKN----FESVIEREFNK--DEM-IATFK----------CK---------GVSSVRKYKRIG--------------------------
OQ000859_Mesobiotus_philipinicus_FABP_1	----------------------------------------------------------MSITD-ICSK-FK--LTESNHFDEYLKVAGVSLVYR--KMA---------------TAVESATIEITK-H---GD----DYIMKT----VTPLKNHEMKFKL-NQEFTE--QTMDGRTVQT-VMQL-QGNKLIQHQKDPKN----FESTIEREFTK--DEL-ITTLK----------CK---------DVTSVRKYKRIP--------------------------
OQ000868_Mesobiotus_philipinicus_FABP_2	-------------------------------------------------------------------------------------------------MA---------------TAVESATIEITK-H---GD----DYIMKT----ITPLKNHEMKFKL-NQEFTE--QTMDGRTVQT-VMQL-QGNKLIQHQKDPKN----FESTIERDFTK--DEL-ITTL------------------------------------------------------------
OQ000860_Viridiscus_sp_2_FABP_1	------------------------------------------------------------MADMIVGK-YK--LDSSDNFDEYMKSIGVGLVTR--KLG---------------ASA-TPTVTVTK-E---GE----NYRIKT----ETAMKTSDICFTV-GVPFDE--ETLDGRQVKA-TVTQPAPNKLVQEQRKD-D----FVSTITR--------------------------------------------------------------------------
OQ000874_Viridiscus_sp_3_FABP_4	------------------------------------------------------------MADLIVGK-YK--LDSSDNFDEYMKSIGVGLVTR--KLG---------------ASA-TPTVTVTK-E---GE----NYRIKT----ETAMKTSDICFTV-GVPFDE--ETLDGRQVKT-TVTQPAPNKLVQEQRKD-D----FVSTITREFTQ--QGH-TATLV----------HN---------NVTAKRIYKRLTE-------------------------
P0CU41_1_Secretory_abundant_heat_soluble_protein_64681_Short_SAHS_63681	MSRTIVALI----------------------------LLGLAALAAADHHEGH-GAEKEWAGKAWLGKWVS--TDRSENWDAFVEALGLPLAA---YGG---------------N-HKTVH-KLWK-E---GD----HYHHQIII--ADKSYKQDIQFKL-GEEGRT---AHNGTEVTF-KYTEV-GDNLQNEVKIPSK-----NKTISDSYVV--KGD-ELEKT----------YKIN-------DVVAKRWYKKHAHEPSTA--------------------
P0CU40_1_RecName_Full_Secretory_abundant_heat_soluble_protein_53582_Short_SAHS_53582	MARLFVAVA----------------------------LFGVVAFAAA---------EKEWTGKTWLGSWAS--TDRAENWEAFVDALGLPSDQ---YPR---------------EVQRTIH-TIYK-Q---GD----KYHHEVSI--PSKNFKKAIEYTL-GTETDV---QHGPHTIKL-KYTED-GEKLVADVQIPSK-----NKQIHDIYEV--QGD-TLTKT----------YKVG-------DVVAKRWFTREANPTA----------------------
OWA51792_1_hypothetical_protein_BV898_16258_Hypsibius_dujardini	MSRVLVALA----------------------------LFGVVALAAASG-----DAQKEWTGKSWLGKWQSLPTDKSENWEAFVNALAIPEQ----YTR---------------DLQKTVH-TFYK-Q---GD----HYHHIFAI--PDKNFEKNIEFNL-GAESSA---KHGEHEVKI-KYAED-GDKLVADVRIAAK-----NKHIHDVYEV--QGE-ELVKT----------YKVG-------DVVAKRWFKKIAQ-------------------------
P0CU39_1_RecName_Full_Secretory_abundant_heat_soluble_protein_33020_Short_SAHS_33020	MARFLVALA----------------------------LFGVVAMTAASG-----DAPKEWSGKPWLGKFVAEVSDKSENWEAFVDALGLPDQ----YPR---------------AQLKTIH-SFYK-Q---GE----HYHHILSL--PDKNINKDIEFTL-GQEVEI---KHGEHSLKI-KYFED-GNKLVADVSIPAK-----GKSIHDVYDV--QGD-QLIKS----------YKVG-------DVVAKKWFKKVANPAA----------------------
P0CU42_1_RecName_Full_Secretory_abundant_heat_soluble_protein_68234_Short_SAHS_68234	MARFLVALA----------------------------LFGVVAMTAATG-----DAPKEWSGKPWLGKFVAEVTDKSENWEAFVDALGLPEQ----FGR---------------APVKTIQ-KIYK-Q---GD----HYHHIFAL--PDKNFEKDIEFTL-GQEVEI---KQGEHIAKT-KYSED-GEKLVADVSIPTK-----GKTIRSEYEV--QGD-QLIKT----------YKTG-------DIVAKKWFKKVANPTEAPAQAA----------------
OQV25556_1_hypothetical_protein_BV898_00494_Hypsibius_dujardini	MAAI---------------------------------DPTPATVLSV----------QQENCRPWLGMWVS--AGKKENWPAVMEALGLPEM----YSE---------------K--NTFVLKLWC-D---GE----DFHYDAGI--LEAKFKHSVTFKL-GTPTEL----NHGNKIVI-TYTEE-DGKLIADGVIAAK-----NLILHNVFAA--QGD-VLIKT----------YRVG-------NVVAKSWYRRLSSTADSNILSFL---------------
GAU89865_1_SAHS4_Ramazzottius_varieornatus	MSPALVRVI----------------------------LCGLVVTIAARP---HDESKAQWTGKPWLGKWES-IDGTPENWEAFVKAANIPPKDQALYNG---------------K-QKTLL-KYWK-EAG-ED----HYHVQTSF--PGTEHKMETSFKM-GQEGTL---SHDGVDLKY-VCTED-GEQLITKINIPSK-----NQETIVTYTA--TGD-DLEQT----------FTSN-------GVTGKRWYKKIHA-------------------------
GAU89929_1_SAHS6_Ramazzottius_varieornatus	MSSALVAAI----------------------------LCGLAVIIAARP---HDESKAQWTGKPWLGKWES-TDKTPENWEAFVKAANIEPKYQSLYSG---------------K-QKAII-TIYK-EG--DS----HYHAQMTF--PGTDHKKEWDFKI-GQEGTY---SMDGTEVKY-VYTEN-GDQLDSKLNIPSK-----NTEMTHTYKV--TGD-ELEHI----------FTSN-------GATGKKWYKKVNNAV-----------------------
OWA51791_1_hypothetical_protein_BV898_16257_Hypsibius_dujardini	MARLSLIV-----------------------------LMGVVAVASA--------------SQPWLGSWTT-TDKAPENWDQVVAALGLPAA----YGG---------------NPKSTL--SITR-E---GE----TYTSKLEV--PSNNFSSTWTFKI-GEEGTKVEPKFENTEVKY-TFTEE-GEKLLVTVKIPAR-----GKEVTEVYEV--TGD-ELVKT----------YKID-------GIVAKRYLKRQAV-------------------------
OWA51790_1_hypothetical_protein_BV898_16256_Hypsibius_dujardini	MARLSLIV-----------------------------LMGVVAVASA--------------SQPWLGSWTT-TDKAPENWDQVVTALSLPAA----YGG---------------NPKSTL--SITR-E---GE----TYTNKLEV--PSNNFSSTYSFKI-GEEGTKVEPKFENTEIKY-TFTEE-GEKLLVTVKIPAR-----GKEVTEVYEV--TGD-ELVKT----------YKID-------GIVAKRYLKRQAV-------------------------
OQV24729_1_hypothetical_protein_BV898_01322_Hypsibius_dujardini	MSRILLVLA----------------------------LFVMVSVTSA--------------AQPWLGVWTN-SEKAPENWDQFVAALGLPLEQ---FSG---------------NPKATI--TITR-DD--GD----NYKVLLDV--PAINFTSTWNLRL-GEEMVM---DEFGSGMRY-NFTED-GDKLQAHVKISAI-----GKQYNENYEV--VGQ-ELIIT----------YKMD-------GIVAKRFLKRDQSS------------------------
OWA51789_1_hypothetical_protein_BV898_16255_Hypsibius_dujardini	MAHVTILLA----------------------------LSVTGLFVSTVADHKGEKHGGKFDGKSWLGKWES--TNHTENLETFVSQLGYPSA----EHV---------------TDQKVFQ-KFWQ-D---GE----HFHHKITV--PTKNYTLQHKFTL-GQPGKA---TFNNVEFKY-LYAEL-GNDLHVEITVPSK-----NKTVSDSYHVFQNGT-ELEKT----------YKTG-------DTVAKRWYKKVISCH-----------------------
GAU89928_1_SAHS5_Ramazzottius_varieornatus	MASVILFFL----------------------------LVGVAFCGVI-----HNERTAQFEGKVWLGKWES--TDRRFNYEAFATVLGHGHPG---ARD---------------PHHKNFI-KFWK-E---DD----HFHLKVTV--PEISYKMELEFTM-GLQSKS---TFNGTSFTY-TFSED-GDILKSENFIPSR-----NLTIFDTYRV--NGT-EMEVH----------SKVG-------DIESTRWYKKDIQP------------------------
GAU89932_1_SAHS7_Ramazzottius_varieornatus	MASKQIQ----------------------------------------DADITRGEEGAEWTGKPWLGKWCS-IPEKDHNLEAYLAAMGVDMSH---PNM---------------KKDQPVTLHTFK-K---GD----EYHHKIVV--KEAGYINDVIFRL-GQETPG---SYNGQQFTV-NYEEQ-GGALVGTIKYPAH-----NKVIHNTYKM--DGQ-NLTKT----------SECE-------GVVHKRWYNKQQN-------------------------
GAU91532_1_SAHS13_Ramazzottius_varieornatus	MGRY-----------------------------------------------------GEEKLQPWLGVWES--TDRSENFRDFIKSLGVSAE----KHG---------------KLSRTFL-TYRR-E---GD----DYYAETFV--PGITFTQSLPFHF-GQEGSG---KRFGTSMKY-TFREK-GPEMHCEVELPEL-----NQKFNEWCKV--EDG-ELVKV----------FEGD-------CVTAKRWYTRTSGLPSS---------------------
GAU88955_1_SAHS3_Ramazzottius_varieornatus	MNTFAAIL-----------------------------VMGFAAVAVAHVP---------------LGKYET--TGRMENTEAFSVASGTPHV------------------------NDTIYNEFTQ-N---GD----EYVHKFSV--PSANYHQELPFKL-GEQRTG---QYRGKDFTY-KYYMD-EGHLKA--HFDGN-----NKHIKHSYKT--EGD-GYIKE----------YKTG-------NVMAKVWYKKSQQ-------------------------
GAU89939_1_SAHS8_Ramazzottius_varieornatus	-MKCILAL-----------------------------ALFAGVAVVWAGDDAAHEEGVDWTSKPWLGKWES-IPEKDENLVEFLKKLNVPMDH---SKM---------------NATVKVHLNHYK-K---GD----DYHHKIIV--KEAEYKNDVVFKL-GQESAG---SYNGSSFTV-KYEDK-DGALVGTIHYTGTKEQSLDKTINNEYKV--EGN-QLVKT----------STLE-------GVTHKRYYNKRN--------------------------
GAU90160_1_SAHS12_Ramazzottius_varieornatus	------------------------------------------------------------------------------------------MNH---PNM---------------KKDQPVTLQTFK-K---GD----KYHHKIVV--EEAGYINDVIFRL-GRETPG---SYNGQQITV-NYEEQ-GGALVGTVKYPAH-----NKVIHNTYEM--DGQ-NLAKT----------SECE-------GVVHKRWYNKQQN-------------------------
GAU89947_1_SAHS11_Ramazzottius_varieornatus	MRRFLRNL-----------------------------LIFASAAVCLAEHDPGHEEGAEWTGKPWLGKWVS-VPEKDVNVLNFITEIGVAASH---PEL---------------PPIVTVLVNHYK-K---GD----EYHQRLRVKEVADLDDHDIVYKL-GQETKN---VFNGTTFSV-KYDEK-DDALVGQVMLPSN-----NATYKNEFKV--EGD-FLVKT----------SDAH-------GIVHKRYYKRRN--------------------------
GAU89946_1_SAHS10_Ramazzottius_varieornatus	-----------------------------------------------------------------MG----------------MRSADIPLSH---PHL---------------KHNNRVWVNTYK-K---GD----EYHHKIII--KEAGYTNDVVFKL-GQESAG---SHNGSSFSL-KYEDK-DGALVGTVHRTGTKEQPLDKTINNVFKL--EGD-HLVMT----------STID-------GVTMKRYYKTRT--------------------------
GAU89941_1_SAHS9_Ramazzottius_varieornatus	------------------------------------------------------------------------------------------MSH---PEV---------------NLNSTVLVNHLK-K---GD----EYHHKIII--KE-YYTNHVVYKL-GEQSPG---SYDGLSYSV-KYGEK-DGALVGTAHYTGTKDQRLNITMHNVYKL--EGD-RLLKS----------STID-------GVTLNCHHKRRI--------------------------
J7MFT5_1_SAHS1	MSRAAVAIA----------------------------LLGCVVAAYGAPAEGHDDAKAEWTGKSWMGKWES--TDRIENFDAFISALGLPLEQ---YGG---------------N-HKTFH-KIWK-E---GD----HYHHQISV--PDKNYKNDVNFKL-NEEGTT---QHNNTEIKY-KYTED-GGNLKAEVHVPSR-----NKVIHDEYKV--NGD-ELEKT----------YKVG-------DVTAKRWYKKSSSS------------------------
J7MAN2_1_RecName_Full_Secretory_abundant_heat_soluble_protein_2_Short_SAHS2	MHRFVLAL-----------------------------VVFAGAAIVWAADDAAHEEGVEWTGKPWMGKWES-DPSKDENVEEFKKKLQLPMSH---SEM---------------NKNSKVWIHHYK-K---GD----EYHHKIII--NDAHYKNDIVFKL-GQESAG---SYNGSSFSV-KYEDK-DGALVGSVHYTGTKEQSLDKTINNVFKL--EGD-HLVKT----------STIE-------GVTMKRHYNKRQ--------------------------
