# Supplementary material for: The Evolution of Temperature and Desiccation-Related Protein Families in Tardigrada Reveals a Complex Acquisition of Extremotolerance
Source: Genome Biol Evol. 2023 Nov 29;16(1):evad217. doi: 10.1093/gbe/evad217 (PMC10799326; doi:10.1093/gbe/evad217)
Supplement: evad217_Supplementary_Data [file evad217_supplementary_data.zip › SupplementalInformation/SupplementalInformation/SAHS_Complete/SAHS.tRCFV.txt]

tRCFV values:
OQ067580_Hypsibius_exemplaris_SAHS_1	0.00275618459214662
OQ067581_Hypsibius_exemplaris_SAHS_2	0.00301479366722397
OQ067582_Hypsibius_exemplaris_SAHS_3	0.00354317655471029
OQ067583_Hypsibius_exemplaris_SAHS_4	0.00296251423064496
OQ067584_Hypsibius_exemplaris_SAHS_5	0.00254957013945354
OQ067585_Hypsibius_exemplaris_SAHS_6	0.00327748386875657
OQ067586_Acutuncus_antarcticus_1_SAHS_1	0.00436435103440603
OQ067587_Hypsibius_exemplaris_SAHS_7	0.00373728914173005
OQ067588_Mesobiotus_radiatus_SAHS_1	0.00427886451052068
OQ067589_Paramacrobiotus_areolatus_1_SAHS_1	0.00442843500847695
OQ067590_Macrobiotus_sp_5_SAHS_1	0.00430611966929315
OQ067591_Macrobiotus_sp_2_SAHS_1	0.00349954913438918
OQ067592_Acutuncus_antarcticus_4_SAHS_1	0.0033534193796033
OQ067593_Acutuncus_antarcticus_1_SAHS_2	0.00300240630313024
OQ067594_Acutuncus_antarcticus_2_SAHS_1	0.00300330091272573
OQ067595_Acutuncus_antarcticus_1_SAHS_3	0.00300240630313024
OQ067596_Acutuncus_antarcticus_2_SAHS_2	0.00300330091272573
OQ067597_Acutuncus_antarcticus_2_SAHS_3	0.00300240630313024
OQ067598_Milnesium_tardigradum_SAHS_like	0.00618934282877198
OQ067599_Macrobiotus_shonaicus_SAHS_1	0.00402149791670087
OQ067600_Macrobiotus_shonaicus_SAHS_2	0.00305725898417355
OQ067601_Macrobiotus_sp_1_SAHS_1	0.00411332804497315
OQ067602_Macrobiotus_sp_1_SAHS_2	0.0045216750988495
OQ067603_Macrobiotus_sp_4_SAHS_1	0.00305725898417355
OQ067604_Macrobiotus_sp_4_SAHS_2	0.00416157850794348
OQ067605_Macrobiotus_joannae_SAHS_1	0.00449894354403208
OQ067606_Macrobiotus_pallari_SAHS_1	0.00561431153593942
OQ067607_Acutuncus_antarcticus_1_SAHS_4	0.00275355540273465
OQ067608_Paramacrobiotus_richtersi_SAHS_1	0.00417019782169533
XP_013167441_1_PREDICTED_fatty_acid_binding_protein_like_Papilio_xuthus	0.00346697516430507
XP_022831666_1_fatty_acid_binding_protein_1_like_Spodoptera_litura	0.0032660770607235
XP_026727985_1_fatty_acid_binding_protein_1_like_Trichoplusia_ni	0.00413571006673779
OQ000845_Pseudoechiniscus_sp_FABP_1	0.00245528144065612
OQ000871_Pseudoechiniscus_sp_FABP_3	0.0030784756071304
OQ000846_Batillipes_sp_2_FABP_1	0.00401321574291717
OQ000848_Viridiscus_sp_1_FABP_1	0.00315078251459416
OQ000864_Viridiscus_sp_1_FABP_2	0.00315078251459416
OQ000847_Echiniscus_sp_FABP_1	0.00247668882848113
OQ000849_Viridiscus_sp_3_FABP_1	0.00290502225265746
OQ000863_Viridiscus_sp_3_FABP_2	0.00247668882848113
OQ000869_Viridiscus_sp_3_FABP_3	0.00286065443802844
OQ000850_Macrobiotus_sp_1_FABP_1	0.00290824444909689
OQ000872_Echiniscus_sp_FABP_3	0.00265360169889245
OQ000851_Cornechiniscus_lobatus_FABP_1	0.00358262308384916
OQ000852_Viridiscus_perviridis_2_FABP_1	0.00319245535306612
OQ000853_Echiniscus_testudo_FABP_1	0.00250701508232174
OQ000865_Macrobiotus_sp_1_FABP_2	0.00290824444909689
OQ000862_Echiniscus_sp_FABP_2	0.00287007076874914
OQ000861_Pseudoechiniscus_sp_FABP_2	0.0030784756071304
OQ000870_Viridiscus_sp_1_FABP_3	0.00272165914078717
OQ000854_Macrobiotus_pallari_FABP1	0.00290569394794025
OQ000855_Echiniscoides_sigismundi_FABP1	0.00239812565272022
OQ000866_Viridiscus_perviridis_2_FABP_2	0.00265360169889245
OQ000867_Echiniscus_testudo_FABP_2	0.00240695740422841
OQ000873_Echiniscus_testudo_FABP_3	0.00244266716171003
OQ000856_Macrobiotus_joannae_FABP_1	0.00320716167893123
OQ000857_Macrobiotus_polonicus_FABP_1	0.00329714091854247
OQ000858_Macrobiotus_sp_5_FABP_1	0.00290824444909689
OQ000859_Mesobiotus_philipinicus_FABP_1	0.00314361472608516
OQ000868_Mesobiotus_philipinicus_FABP_2	0.00495466277978841
OQ000860_Viridiscus_sp_2_FABP_1	0.00323805498826904
OQ000874_Viridiscus_sp_3_FABP_4	0.0027592131998996
P0CU41_1_Secretory_abundant_heat_soluble_protein_64681_Short_SAHS_63681	0.00357837443401683
P0CU40_1_RecName_Full_Secretory_abundant_heat_soluble_protein_53582_Short_SAHS_53582	0.00259301474098858
OWA51792_1_hypothetical_protein_BV898_16258_Hypsibius_dujardini	0.00327933601023823
P0CU39_1_RecName_Full_Secretory_abundant_heat_soluble_protein_33020_Short_SAHS_33020	0.00352162713318703
P0CU42_1_RecName_Full_Secretory_abundant_heat_soluble_protein_68234_Short_SAHS_68234	0.00364646212461129
OQV25556_1_hypothetical_protein_BV898_00494_Hypsibius_dujardini	0.00324571568706784
GAU89865_1_SAHS4_Ramazzottius_varieornatus	0.00261682731132128
GAU89929_1_SAHS6_Ramazzottius_varieornatus	0.00299162615176014
OWA51791_1_hypothetical_protein_BV898_16257_Hypsibius_dujardini	0.00365373034199585
OWA51790_1_hypothetical_protein_BV898_16256_Hypsibius_dujardini	0.00335497542024681
OQV24729_1_hypothetical_protein_BV898_01322_Hypsibius_dujardini	0.00318783105155724
OWA51789_1_hypothetical_protein_BV898_16255_Hypsibius_dujardini	0.00269464902887739
GAU89928_1_SAHS5_Ramazzottius_varieornatus	0.00223269788193236
GAU89932_1_SAHS7_Ramazzottius_varieornatus	0.00362409914414742
GAU91532_1_SAHS13_Ramazzottius_varieornatus	0.0043037273058919
GAU88955_1_SAHS3_Ramazzottius_varieornatus	0.00349031716099369
GAU89939_1_SAHS8_Ramazzottius_varieornatus	0.00304360827028763
GAU90160_1_SAHS12_Ramazzottius_varieornatus	0.00422410395084036
GAU89947_1_SAHS11_Ramazzottius_varieornatus	0.00301222557190514
GAU89946_1_SAHS10_Ramazzottius_varieornatus	0.00277214105065867
GAU89941_1_SAHS9_Ramazzottius_varieornatus	0.00419179474972805
J7MFT5_1_SAHS1	0.00339243690006146
J7MAN2_1_RecName_Full_Secretory_abundant_heat_soluble_protein_2_Short_SAHS2	0.00299242518935459
