# Supplementary material for: The Evolution of Temperature and Desiccation-Related Protein Families in Tardigrada Reveals a Complex Acquisition of Extremotolerance
Source: Genome Biol Evol. 2023 Nov 29;16(1):evad217. doi: 10.1093/gbe/evad217 (PMC10799326; doi:10.1093/gbe/evad217)
Supplement: evad217_Supplementary_Data [file evad217_supplementary_data.zip › SupplementalInformation/SupplementalInformation/SAHS_Complete/SAHS_ML/SAHS.fas.contree]

(OQ067580_Hypsibius_exemplaris_SAHS_1:0.0302423508,(((OQ067581_Hypsibius_exemplaris_SAHS_2:0.0292050546,OQ067585_Hypsibius_exemplaris_SAHS_6:0.0392848632)97:0.1022417165,((((OQ067582_Hypsibius_exemplaris_SAHS_3:1.0250409589,OQV25556_1_hypothetical_protein_BV898_00494_Hypsibius_dujardini:0.5065611714)94:0.4506895002,(P0CU40_1_RecName_Full_Secretory_abundant_heat_soluble_protein_53582_Short_SAHS_53582:0.2608654897,(OWA51792_1_hypothetical_protein_BV898_16258_Hypsibius_dujardini:0.1899775334,(P0CU39_1_RecName_Full_Secretory_abundant_heat_soluble_protein_33020_Short_SAHS_33020:0.0879060668,P0CU42_1_RecName_Full_Secretory_abundant_heat_soluble_protein_68234_Short_SAHS_68234:0.1529672682)100:0.1598324543)95:0.0410437387)99:0.1503159486)55:0.0000026316,OQ067586_Acutuncus_antarcticus_1_SAHS_1:0.8561870995)83:0.1429785005,((((((((((OQ067588_Mesobiotus_radiatus_SAHS_1:0.3872118462,(OQ067591_Macrobiotus_sp_2_SAHS_1:0.8334856611,((OQ067600_Macrobiotus_shonaicus_SAHS_2:0.0000027225,OQ067603_Macrobiotus_sp_4_SAHS_1:0.0000027225)100:0.1252148154,OQ067604_Macrobiotus_sp_4_SAHS_2:0.1053726447)100:0.5589725769)99:0.2832318189)99:0.1656311607,((((OQ067589_Paramacrobiotus_areolatus_1_SAHS_1:0.8223546047,OQ067608_Paramacrobiotus_richtersi_SAHS_1:0.5084651482)97:0.3539790734,OQ067599_Macrobiotus_shonaicus_SAHS_1:0.0000022977)84:0.0438885070,(OQ067601_Macrobiotus_sp_1_SAHS_1:0.0000027225,OQ067602_Macrobiotus_sp_1_SAHS_2:0.0000027225)100:0.0760586204)79:0.0637448561,OQ067590_Macrobiotus_sp_5_SAHS_1:0.0000027807)94:0.2623939941)100:0.3003198317,(OQ067605_Macrobiotus_joannae_SAHS_1:0.1962172456,OQ067606_Macrobiotus_pallari_SAHS_1:0.0000027264)97:0.1880432144)96:0.1813535951,((GAU89932_1_SAHS7_Ramazzottius_varieornatus:0.0003999914,GAU90160_1_SAHS12_Ramazzottius_varieornatus:0.0895747017)100:0.4294102288,((GAU89939_1_SAHS8_Ramazzottius_varieornatus:0.1539093703,((GAU89946_1_SAHS10_Ramazzottius_varieornatus:0.1950324915,GAU89941_1_SAHS9_Ramazzottius_varieornatus:0.3807359173)89:0.0519725206,J7MAN2_1_RecName_Full_Secretory_abundant_heat_soluble_protein_2_Short_SAHS2:0.0885348318)90:0.0898667061)94:0.1050987304,GAU89947_1_SAHS11_Ramazzottius_varieornatus:0.6053456183)97:0.0893406443)99:0.4201561229)77:0.0197920172,(OQ067598_Milnesium_tardigradum_SAHS_like:2.7489287448,((XP_013167441_1_PREDICTED_fatty_acid_binding_protein_like_Papilio_xuthus:0.5415543761,(XP_022831666_1_fatty_acid_binding_protein_1_like_Spodoptera_litura:0.2033388355,XP_026727985_1_fatty_acid_binding_protein_1_like_Trichoplusia_ni:0.3088528450)98:0.1544066598)99:0.3531656655,((((OQ000845_Pseudoechiniscus_sp_FABP_1:0.0378595333,((OQ000871_Pseudoechiniscus_sp_FABP_3:0.0000027225,OQ000861_Pseudoechiniscus_sp_FABP_2:0.0000027225)100:0.1552058460,((((OQ000848_Viridiscus_sp_1_FABP_1:0.0000027225,OQ000864_Viridiscus_sp_1_FABP_2:0.0000027225)100:0.1162264435,((((OQ000849_Viridiscus_sp_3_FABP_1:0.0076494145,OQ000862_Echiniscus_sp_FABP_2:0.0076417125)50:0.0000027225,OQ000860_Viridiscus_sp_2_FABP_1:0.0095967109)99:0.0032592200,OQ000852_Viridiscus_perviridis_2_FABP_1:0.0071464675)99:0.0052895701,OQ000874_Viridiscus_sp_3_FABP_4:0.0000027225)100:0.1245015529)89:0.0236021678,OQ000853_Echiniscus_testudo_FABP_1:0.1312734742)86:0.0506825407,OQ000851_Cornechiniscus_lobatus_FABP_1:0.1382067870)98:0.0204843097)99:0.2354864182)38:0.0301515192,(((((OQ000847_Echiniscus_sp_FABP_1:0.0000027225,OQ000863_Viridiscus_sp_3_FABP_2:0.0000027225)65:0.0000027225,OQ000869_Viridiscus_sp_3_FABP_3:0.0000027225)51:0.0000027225,(OQ000872_Echiniscus_sp_FABP_3:0.0000027225,OQ000866_Viridiscus_perviridis_2_FABP_2:0.0000027225)98:0.0079603498)96:0.0562400577,OQ000870_Viridiscus_sp_1_FABP_3:0.0650895978)80:0.0506853819,(OQ000867_Echiniscus_testudo_FABP_2:0.0000027225,OQ000873_Echiniscus_testudo_FABP_3:0.0243996138)96:0.0794782320)39:0.0364382485)61:0.1061285343,OQ000855_Echiniscoides_sigismundi_FABP1:0.4504249610)66:0.0337742672,(OQ000846_Batillipes_sp_2_FABP_1:0.2526268228,((((OQ000850_Macrobiotus_sp_1_FABP_1:0.0000000000,OQ000858_Macrobiotus_sp_5_FABP_1:0.0000000000):0.0000027225,OQ000865_Macrobiotus_sp_1_FABP_2:0.0000027225)100:0.1359470996,((OQ000854_Macrobiotus_pallari_FABP1:0.1166733573,OQ000857_Macrobiotus_polonicus_FABP_1:0.1238706576)100:0.2753110841,OQ000856_Macrobiotus_joannae_FABP_1:0.0678221180)93:0.0267890309)96:0.0690599901,(OQ000859_Mesobiotus_philipinicus_FABP_1:0.0000024330,OQ000868_Mesobiotus_philipinicus_FABP_2:0.0233396807)100:0.1709550643)99:0.5820268631)42:0.1143593845)97:0.4671136367)89:0.2537515494)95:0.9626495350)79:0.1489371202,GAU88955_1_SAHS3_Ramazzottius_varieornatus:0.8365582116)82:0.1226724016,(OWA51789_1_hypothetical_protein_BV898_16255_Hypsibius_dujardini:0.5660306216,GAU89928_1_SAHS5_Ramazzottius_varieornatus:0.6360615620)100:0.2483664602)75:0.0805548330,J7MFT5_1_SAHS1:0.1946886780)78:0.0529130383,((((OQ067592_Acutuncus_antarcticus_4_SAHS_1:0.0670392724,((OQ067593_Acutuncus_antarcticus_1_SAHS_2:0.0000000000,OQ067597_Acutuncus_antarcticus_2_SAHS_3:0.0000000000):0.0000027225,OQ067595_Acutuncus_antarcticus_1_SAHS_3:0.0000027225)98:0.0280438950)60:0.0508317312,(OQ067594_Acutuncus_antarcticus_2_SAHS_1:0.0000027225,OQ067596_Acutuncus_antarcticus_2_SAHS_2:0.0000027225)100:0.0509990691)100:0.7203042237,(((OWA51791_1_hypothetical_protein_BV898_16257_Hypsibius_dujardini:0.0000022977,OWA51790_1_hypothetical_protein_BV898_16256_Hypsibius_dujardini:0.0403504980)100:0.2766792652,OQV24729_1_hypothetical_protein_BV898_01322_Hypsibius_dujardini:0.4186851817)100:0.2564883877,GAU91532_1_SAHS13_Ramazzottius_varieornatus:0.8832564843)95:0.0984456393)98:0.1854658255,(GAU89865_1_SAHS4_Ramazzottius_varieornatus:0.2210710556,GAU89929_1_SAHS6_Ramazzottius_varieornatus:0.1957205748)100:0.4844232316)64:0.1326445782)61:0.0567398980,(OQ067607_Acutuncus_antarcticus_1_SAHS_4:0.4141004591,P0CU41_1_Secretory_abundant_heat_soluble_protein_64681_Short_SAHS_63681:0.2019660293)93:0.0797988433)67:0.1018267419)100:0.7445901540)99:0.1438470721,(OQ067583_Hypsibius_exemplaris_SAHS_4:0.1175617448,OQ067587_Hypsibius_exemplaris_SAHS_7:0.0194424414)100:0.1203432350)100:0.5150602138,OQ067584_Hypsibius_exemplaris_SAHS_5:0.0686298702);
