# Supplementary material for: The Evolution of Temperature and Desiccation-Related Protein Families in Tardigrada Reveals a Complex Acquisition of Extremotolerance
Source: Genome Biol Evol. 2023 Nov 29;16(1):evad217. doi: 10.1093/gbe/evad217 (PMC10799326; doi:10.1093/gbe/evad217)
Supplement: evad217_Supplementary_Data [file evad217_supplementary_data.zip › SupplementalInformation/SupplementalInformation/SAHS_Complete/SAHS_ML/SAHS.fas.iqtree]

IQ-TREE 2.2.2.3 COVID-edition built May  3 2023

Input file name: SAHS.fas
Type of analysis: ModelFinder + tree reconstruction + ultrafast bootstrap (1000 replicates)
Random seed number: 464747

REFERENCES
----------

To cite IQ-TREE please use:

Bui Quang Minh, Heiko A. Schmidt, Olga Chernomor, Dominik Schrempf,
Michael D. Woodhams, Arndt von Haeseler, and Robert Lanfear (2020)
IQ-TREE 2: New models and efficient methods for phylogenetic inference
in the genomic era. Mol. Biol. Evol., in press.
https://doi.org/10.1093/molbev/msaa015

To cite ModelFinder please use: 

Subha Kalyaanamoorthy, Bui Quang Minh, Thomas KF Wong, Arndt von Haeseler,
and Lars S Jermiin (2017) ModelFinder: Fast model selection for
accurate phylogenetic estimates. Nature Methods, 14:587–589.
https://doi.org/10.1038/nmeth.4285

Since you used ultrafast bootstrap (UFBoot) please also cite: 

Diep Thi Hoang, Olga Chernomor, Arndt von Haeseler, Bui Quang Minh,
and Le Sy Vinh (2018) UFBoot2: Improving the ultrafast bootstrap
approximation. Mol. Biol. Evol., 35:518–522.
https://doi.org/10.1093/molbev/msx281

SEQUENCE ALIGNMENT
------------------

Input data: 85 sequences with 284 amino-acid sites
Number of constant sites: 69 (= 24.2958% of all sites)
Number of invariant (constant or ambiguous constant) sites: 69 (= 24.2958% of all sites)
Number of parsimony informative sites: 180
Number of distinct site patterns: 266

ModelFinder
-----------

Best-fit model according to BIC: VT+G4

List of models sorted by BIC scores: 

Model                  LogL         AIC      w-AIC        AICc     w-AICc         BIC      w-BIC
VT+G4            -13647.159   27622.318 - 2.01e-12   28077.108 +    0.946   28220.749 +    0.896
VT+I+G4          -13647.158   27624.316 - 7.41e-13   28088.553 -  0.00309   28226.397 +   0.0532
Q.pfam+G4        -13650.136   27628.271 - 1.03e-13   28083.061 -   0.0482   28226.703 -   0.0456
Q.pfam+I+G4      -13650.143   27630.286 - 3.74e-14   28094.524 - 0.000156   28232.367 -  0.00269
WAG+G4           -13653.100   27634.200 - 5.29e-15   28088.990 -  0.00249   28232.632 -  0.00235
Q.pfam+F+G4      -13601.537   27569.075 +    0.733   28242.515 - 1.14e-36   28236.837 - 0.000288
WAG+I+G4         -13653.105   27636.210 - 1.94e-15   28100.448 - 8.09e-06   28238.291 - 0.000139
Q.pfam+F+I+G4    -13601.549   27571.097 +    0.267   28258.774 - 3.37e-40   28242.509 - 1.69e-05
Q.insect+G4      -13669.588   27667.177 - 3.65e-22   28121.966 - 1.72e-10   28265.608 - 1.63e-10
Q.yeast+F+G4     -13616.023   27598.047 - 3.75e-07   28271.487 - 5.85e-43   28265.809 - 1.47e-10
Q.insect+I+G4    -13669.591   27669.182 - 1.34e-22   28133.419 -  5.6e-13   28271.262 - 9.63e-12
Q.yeast+F+I+G4   -13616.026   27600.052 - 1.38e-07   28287.729 - 1.74e-46   28271.463 - 8.71e-12
LG+G4            -13674.292   27676.584 - 3.31e-24   28131.374 - 1.56e-12   28275.015 - 1.47e-12
LG+I+G4          -13674.328   27678.655 - 1.18e-24   28142.892 - 4.91e-15   28280.736 - 8.44e-14
LG+R3            -13672.407   27678.813 - 1.09e-24   28162.537 - 2.66e-19   28288.192 - 2.03e-15
LG+R4            -13668.691   27675.383 - 6.04e-24   28179.418 - 5.75e-23   28292.059 - 2.93e-16
LG+I+R3          -13672.411   27680.821 - 3.98e-25   28174.595 - 6.41e-22   28293.849 -  1.2e-16
Q.yeast+G4       -13685.152   27698.304 - 6.36e-29   28153.094 - 2.99e-17   28296.736 - 2.83e-17
LG+I+R4          -13668.950   27677.901 - 1.71e-24   28192.414 - 8.66e-26   28298.226 - 1.34e-17
Q.insect+F+G4    -13632.248   27630.496 - 3.37e-14   28303.936 - 5.26e-50   28298.258 - 1.32e-17
LG+R2            -13683.400   27696.800 - 1.35e-28   28161.037 - 5.63e-19   28298.881 - 9.69e-18
Q.yeast+I+G4     -13685.157   27700.313 - 2.33e-29   28164.550 - 9.73e-20   28302.394 - 1.67e-18
Q.insect+F+I+G4  -13632.251   27632.501 - 1.24e-14   28320.178 - 1.56e-53   28303.912 - 7.83e-19
LG+I+R2          -13683.419   27698.839 - 4.87e-29   28172.719 - 1.64e-21   28304.569 - 5.64e-19
LG+F+G4          -13640.424   27646.848 - 9.49e-18   28320.288 - 1.48e-53   28314.610 - 3.72e-21
LG+F+I+G4        -13640.434   27648.868 - 3.45e-18   28336.545 - 4.36e-57   28320.279 - 2.19e-22
VT+F+G4          -13644.879   27655.758 -  1.1e-19   28329.198 - 1.72e-55   28323.521 - 4.32e-23
VT+F+I+G4        -13644.874   27657.749 - 4.07e-20   28345.426 - 5.15e-59   28329.160 - 2.58e-24
PMB+G4           -13702.145   27732.290 - 2.65e-36   28187.080 - 1.25e-24   28330.722 - 1.18e-24
PMB+I+G4         -13702.148   27734.296 - 9.73e-37   28198.533 - 4.06e-27   28336.376 - 6.98e-26
rtREV+F+G4       -13652.434   27670.869 - 5.77e-23   28344.309 - 8.99e-59   28338.631 - 2.26e-26
rtREV+F+I+G4     -13652.445   27672.889 -  2.1e-23   28360.566 - 2.65e-62   28344.300 - 1.33e-27
Blosum62+G4      -13727.639   27783.279 - 2.25e-47   28238.069 - 1.06e-35   28381.710 -    1e-35
WAG+F+G4         -13676.222   27718.444 - 2.69e-33   28391.884 -  4.2e-69   28386.206 - 1.06e-36
Blosum62+I+G4    -13727.643   27785.286 - 8.23e-48   28249.523 - 3.44e-38   28387.367 - 5.91e-37
rtREV+G4         -13731.156   27790.312 - 6.67e-49   28245.102 - 3.14e-37   28388.744 - 2.97e-37
WAG+F+I+G4       -13676.231   27720.462 - 9.81e-34   28408.139 - 1.24e-72   28391.874 - 6.21e-38
rtREV+I+G4       -13731.158   27792.316 - 2.45e-49   28256.553 - 1.02e-39   28394.396 - 1.76e-38
DCMut+G4         -13735.673   27799.346 - 7.29e-51   28254.136 - 3.43e-39   28397.777 - 3.24e-39
Dayhoff+G4       -13736.782   27801.564 -  2.4e-51   28256.353 - 1.13e-39   28399.995 - 1.07e-39
JTTDCMut+G4      -13738.387   27804.774 - 4.83e-52   28259.564 - 2.27e-40   28403.206 - 2.15e-40
DCMut+I+G4       -13735.675   27801.350 - 2.68e-51   28265.587 - 1.12e-41   28403.431 - 1.92e-40
Dayhoff+I+G4     -13736.782   27803.565 - 8.84e-52   28267.802 - 3.69e-42   28405.645 - 6.35e-41
JTTDCMut+I+G4    -13738.396   27806.793 - 1.76e-52   28271.030 - 7.35e-43   28408.873 - 1.26e-41
JTT+G4           -13741.815   27811.631 - 1.57e-53   28266.421 - 7.36e-42   28410.063 - 6.97e-42
JTT+I+G4         -13741.813   27813.626 - 5.78e-54   28277.863 - 2.41e-44   28415.707 - 4.15e-43
LG               -13751.320   27828.641 - 3.17e-57   28274.174 - 1.53e-43   28423.423 - 8.75e-45
LG+I             -13751.317   27830.633 - 1.17e-57   28285.423 - 5.51e-46   28429.065 - 5.21e-46
JTTDCMut+F+G4    -13709.627   27785.253 - 8.37e-48   28458.693 - 1.31e-83   28453.015 - 3.28e-51
JTT+F+G4         -13710.358   27786.715 - 4.03e-48   28460.155 - 6.28e-84   28454.478 - 1.58e-51
JTTDCMut+F+I+G4  -13709.634   27787.268 - 3.06e-48   28474.945 - 3.86e-87   28458.679 - 1.93e-52
JTT+F+I+G4       -13710.360   27788.720 - 1.48e-48   28476.397 - 1.87e-87   28460.132 - 9.35e-53
DCMut+F+G4       -13721.223   27808.446 -  7.7e-53   28481.886 -  1.2e-88   28476.209 - 3.02e-56
Dayhoff+F+G4     -13722.371   27810.742 - 2.44e-53   28484.182 - 3.81e-89   28478.504 - 9.58e-57
PMB+F+G4         -13723.595   27813.191 - 7.18e-54   28486.630 - 1.12e-89   28480.953 - 2.82e-57
DCMut+F+I+G4     -13721.226   27810.451 - 2.83e-53   28498.128 - 3.57e-92   28481.863 - 1.79e-57
Dayhoff+F+I+G4   -13722.372   27812.743 - 8.98e-54   28500.420 - 1.13e-92   28484.155 - 5.68e-58
PMB+F+I+G4       -13723.586   27815.172 - 2.67e-54   28502.849 - 3.37e-93   28486.583 - 1.69e-58
Blosum62+F+G4    -13745.893   27857.786 - 1.49e-63   28531.226 - 2.32e-99   28525.548 - 5.83e-67
Blosum62+F+I+G4  -13745.894   27859.788 - 5.47e-64   28547.465 - 6.91e-103   28531.199 - 3.46e-68
Q.plant+G4       -13821.616   27971.231 - 3.45e-88   28426.021 - 1.62e-76   28569.663 - 1.54e-76
Q.plant+F+G4     -13768.633   27903.266 - 1.98e-73   28576.706 - 3.09e-109   28571.028 - 7.77e-77
Q.plant+I+G4     -13821.618   27973.236 - 1.27e-88   28437.473 - 5.29e-79   28575.316 -  9.1e-78
Q.plant+F+I+G4   -13768.635   27905.269 - 7.27e-74   28592.946 - 9.18e-113   28576.680 -  4.6e-78
cpREV+G4         -13866.390   28060.779 - 1.24e-107   28515.569 - 5.82e-96   28659.211 - 5.51e-96
cpREV+I+G4       -13866.409   28062.819 - 4.47e-108   28527.056 - 1.87e-98   28664.899 - 3.21e-97
mtInv+F+G4       -13819.475   28004.950 - 1.64e-95   28678.390 - 2.56e-131   28672.712 - 6.45e-99
mtInv+F+I+G4     -13819.475   28006.949 - 6.05e-96   28694.626 - 7.65e-135   28678.361 - 3.83e-100
Q.mammal+F+G4    -13861.126   28088.252 - 1.34e-113   28761.692 - 2.09e-149   28756.014 - 5.26e-117
Q.mammal+G4      -13917.129   28162.259 - 1.14e-129   28617.049 - 5.36e-118   28760.690 - 5.08e-118
Q.mammal+F+I+G4  -13861.128   28090.256 - 4.92e-114   28777.933 - 6.22e-153   28761.668 - 3.11e-118
Q.mammal+I+G4    -13917.131   28164.263 - 4.19e-130   28628.500 - 1.75e-120   28766.344 - 3.01e-119
cpREV+F+G4       -13869.758   28105.517 - 2.39e-117   28778.957 - 3.73e-153   28773.279 - 9.37e-121
cpREV+F+I+G4     -13869.784   28107.569 - 8.57e-118   28795.245 - 1.08e-156   28778.980 - 5.42e-122
mtZOA+F+G4       -13939.524   28245.048 - 1.2e-147   28918.488 - 1.87e-183   28912.810 - 4.71e-151
mtZOA+F+I+G4     -13939.524   28247.048 - 4.42e-148   28934.724 - 5.58e-187   28918.459 - 2.8e-152
mtMet+F+G4       -13948.247   28262.495 - 1.95e-151   28935.935 - 3.05e-187   28930.257 - 7.67e-155
mtMet+F+I+G4     -13948.248   28264.495 - 7.19e-152   28952.172 - 9.08e-191   28935.906 - 4.55e-156
mtREV+F+G4       -13976.118   28318.235 - 1.54e-163   28991.675 - 2.4e-199   28985.998 - 6.03e-167
mtREV+F+I+G4     -13976.117   28320.234 - 5.66e-164   29007.911 - 7.15e-203   28991.645 - 3.58e-168
Q.bird+F+G4      -13991.888   28349.776 - 2.18e-170   29023.216 - 3.4e-206   29017.538 - 8.54e-174
Q.bird+F+I+G4    -13991.890   28351.780 -   8e-171   29039.457 - 1.01e-209   29023.192 - 5.06e-175
Q.bird+G4        -14050.370   28428.739 - 1.55e-187   28883.529 - 7.31e-176   29027.171 - 6.92e-176
Q.bird+I+G4      -14050.372   28430.744 - 5.7e-188   28894.981 - 2.38e-178   29032.825 - 4.1e-177
FLU+G4           -14087.303   28502.607 - 1.42e-203   28957.397 - 6.66e-192   29101.039 - 6.31e-192
FLU+I+G4         -14087.325   28504.651 - 5.1e-204   28968.888 - 2.13e-194   29106.731 - 3.66e-193
FLU+F+G4         -14048.102   28462.203 - 8.41e-195   29135.643 - 1.31e-230   29129.965 - 3.3e-198
FLU+F+I+G4       -14048.113   28464.227 - 3.06e-195   29151.903 - 3.86e-234   29135.638 - 1.94e-199
HIVb+F+G4        -14067.136   28500.272 - 4.55e-203   29173.712 - 7.1e-239   29168.034 - 1.79e-206
HIVb+F+I+G4      -14067.144   28502.288 - 1.66e-203   29189.965 - 2.1e-242   29173.700 - 1.05e-207
mtART+F+G4       -14091.584   28549.167 - 1.1e-213   29222.607 - 1.71e-249   29216.929 - 4.31e-217
mtART+F+I+G4     -14091.595   28551.190 -   4e-214   29238.867 - 5.05e-253   29222.601 - 2.53e-218
HIVb+G4          -14168.272   28664.544 - 9.71e-239   29119.334 - 4.56e-227   29262.976 - 4.32e-227
HIVb+I+G4        -14168.292   28666.584 - 3.5e-239   29130.821 - 1.46e-229   29268.664 - 2.51e-228
mtVer+F+G4       -14173.625   28713.249 - 2.58e-249   29386.689 - 4.02e-285   29381.012 - 1.01e-252
mtVer+F+I+G4     -14173.624   28715.249 - 9.48e-250   29402.925 - 1.2e-288   29386.660 -   6e-254
mtZOA+G4         -14232.394   28792.788 - 1.38e-266   29247.578 - 6.48e-255   29391.220 - 6.13e-255
mtZOA+I+G4       -14232.394   28794.787 - 5.07e-267   29259.024 - 2.12e-257   29396.868 - 3.64e-256
mtREV+G4         -14322.705   28973.409 - 8.28e-306   29428.199 - 3.89e-294   29571.841 - 3.68e-294
mtREV+I+G4       -14322.709   28975.417 - 3.03e-306   29439.655 - 1.27e-296   29577.498 - 2.18e-295
mtMet+G4         -14359.233   29046.465 - 1.14e-321   29501.255 - 5.32e-310   29644.897 - 5.04e-310
mtMet+I+G4       -14359.233   29048.465 - 4.15e-322   29512.703 - 1.74e-312   29650.546 - 2.99e-311
mtMAM+F+G4       -14315.839   28997.679 - 4.45e-311   29671.119 -        0   29665.441 - 1.74e-314
mtMAM+F+I+G4     -14315.839   28999.679 - 1.63e-311   29687.356 -        0   29671.090 - 1.03e-315
mtInv+G4         -14405.421   29138.842 -        0   29593.632 -        0   29737.274 -        0
mtInv+I+G4       -14405.422   29140.843 -        0   29605.081 -        0   29742.924 -        0
FLAVI+F+G4       -14373.892   29113.784 -        0   29787.224 -        0   29781.547 -        0
FLAVI+F+I+G4     -14373.891   29115.783 -        0   29803.460 -        0   29787.194 -        0
FLAVI+G4         -14461.828   29251.657 -        0   29706.447 -        0   29850.088 -        0
FLAVI+I+G4       -14461.827   29253.655 -        0   29717.892 -        0   29855.735 -        0
mtVer+G4         -14495.613   29319.227 -        0   29774.017 -        0   29917.658 -        0
mtVer+I+G4       -14495.613   29321.226 -        0   29785.463 -        0   29923.307 -        0
mtART+G4         -14546.580   29421.159 -        0   29875.949 -        0   30019.591 -        0
mtART+I+G4       -14546.577   29423.155 -        0   29887.392 -        0   30025.236 -        0
HIVw+F+G4        -14585.806   29537.611 -        0   30211.051 -        0   30205.374 -        0
HIVw+F+I+G4      -14585.805   29539.611 -        0   30227.287 -        0   30211.022 -        0
mtMAM+G4         -14728.491   29784.982 -        0   30239.772 -        0   30383.414 -        0
mtMAM+I+G4       -14728.491   29786.982 -        0   30251.219 -        0   30389.063 -        0
HIVw+G4          -14806.534   29941.067 -        0   30395.857 -        0   30539.499 -        0
HIVw+I+G4        -14806.533   29943.065 -        0   30407.303 -        0   30545.146 -        0

AIC, w-AIC   : Akaike information criterion scores and weights.
AICc, w-AICc : Corrected AIC scores and weights.
BIC, w-BIC   : Bayesian information criterion scores and weights.

Plus signs denote the 95% confidence sets.
Minus signs denote significant exclusion.

SUBSTITUTION PROCESS
--------------------

Model of substitution: VT+G4

State frequencies: (model)

Model of rate heterogeneity: Gamma with 4 categories
Gamma shape alpha: 7.0289

 Category  Relative_rate  Proportion
  1         0.5694         0.2500
  2         0.8406         0.2500
  3         1.0789         0.2500
  4         1.5112         0.2500
Relative rates are computed as MEAN of the portion of the Gamma distribution falling in the category.

MAXIMUM LIKELIHOOD TREE
-----------------------

Log-likelihood of the tree: -13635.6393 (s.e. 663.3614)
Unconstrained log-likelihood (without tree): -1577.2624
Number of free parameters (#branches + #model parameters): 164
Akaike information criterion (AIC) score: 27599.2785
Corrected Akaike information criterion (AICc) score: 28054.0685
Bayesian information criterion (BIC) score: 28197.7103

Total tree length (sum of branch lengths): 31.9500
Sum of internal branch lengths: 13.5595 (42.4398% of tree length)

WARNING: 5 near-zero internal branches (<0.0035) should be treated with caution
         Such branches are denoted by '**' in the figure below

NOTE: Tree is UNROOTED although outgroup taxon 'OQ067580_Hypsibius_exemplaris_SAHS_1' is drawn at root
Numbers in parentheses are  ultrafast bootstrap support (%)

+--OQ067580_Hypsibius_exemplaris_SAHS_1
|
|          +--OQ067581_Hypsibius_exemplaris_SAHS_2
|       +--| (97)
|       |  +--OQ067585_Hypsibius_exemplaris_SAHS_6
|    +--| (99)
|    |  |                +---------OQ067582_Hypsibius_exemplaris_SAHS_3
|    |  |            +---| (94)
|    |  |            |   +----OQV25556_1_hypothetical_protein_BV898_00494_Hypsibius_dujardini
|    |  |         +**| (55)
|    |  |         |  |  +--P0CU40_1_RecName_Full_Secretory_abundant_heat_soluble_protein_53582_Short_SAHS_53582
|    |  |         |  +--| (99)
|    |  |         |     |  +--OWA51792_1_hypothetical_protein_BV898_16258_Hypsibius_dujardini
|    |  |         |     +--| (95)
|    |  |         |        |  +--P0CU39_1_RecName_Full_Secretory_abundant_heat_soluble_protein_33020_Short_SAHS_33020
|    |  |         |        +--| (100)
|    |  |         |           +--P0CU42_1_RecName_Full_Secretory_abundant_heat_soluble_protein_68234_Short_SAHS_68234
|    |  |      +--| (83)
|    |  |      |  +--------OQ067586_Acutuncus_antarcticus_1_SAHS_1
|    |  +------| (100)
|    |         |                             +---OQ067588_Mesobiotus_radiatus_SAHS_1
|    |         |                          +--| (99)
|    |         |                          |  |  +-------OQ067591_Macrobiotus_sp_2_SAHS_1
|    |         |                          |  +--| (99)
|    |         |                          |     |       +**OQ067600_Macrobiotus_shonaicus_SAHS_2
|    |         |                          |     |    +--| (100)
|    |         |                          |     |    |  +**OQ067603_Macrobiotus_sp_4_SAHS_1
|    |         |                          |     +----| (100)
|    |         |                          |          +--OQ067604_Macrobiotus_sp_4_SAHS_2
|    |         |                       +--| (100)
|    |         |                       |  |           +-------OQ067589_Paramacrobiotus_areolatus_1_SAHS_1
|    |         |                       |  |        +--| (97)
|    |         |                       |  |        |  +----OQ067608_Paramacrobiotus_richtersi_SAHS_1
|    |         |                       |  |     +--| (84)
|    |         |                       |  |     |  +**OQ067599_Macrobiotus_shonaicus_SAHS_1
|    |         |                       |  |  +--| (79)
|    |         |                       |  |  |  |  +**OQ067601_Macrobiotus_sp_1_SAHS_1
|    |         |                       |  |  |  +--| (100)
|    |         |                       |  |  |     +**OQ067602_Macrobiotus_sp_1_SAHS_2
|    |         |                       |  +--| (94)
|    |         |                       |     +**OQ067590_Macrobiotus_sp_5_SAHS_1
|    |         |                    +--| (96)
|    |         |                    |  |  +--OQ067605_Macrobiotus_joannae_SAHS_1
|    |         |                    |  +--| (97)
|    |         |                    |     +**OQ067606_Macrobiotus_pallari_SAHS_1
|    |         |                 +--| (77)
|    |         |                 |  |       +**GAU89932_1_SAHS7_Ramazzottius_varieornatus
|    |         |                 |  |   +---| (100)
|    |         |                 |  |   |   +--GAU90160_1_SAHS12_Ramazzottius_varieornatus
|    |         |                 |  +---| (99)
|    |         |                 |      |     +--GAU89939_1_SAHS8_Ramazzottius_varieornatus
|    |         |                 |      |  +--| (94)
|    |         |                 |      |  |  |     +--GAU89946_1_SAHS10_Ramazzottius_varieornatus
|    |         |                 |      |  |  |  +--| (89)
|    |         |                 |      |  |  |  |  +---GAU89941_1_SAHS9_Ramazzottius_varieornatus
|    |         |                 |      |  |  +--| (90)
|    |         |                 |      |  |     +--J7MAN2_1_RecName_Full_Secretory_abundant_heat_soluble_protein_2_Short_SAHS2
|    |         |                 |      +--| (97)
|    |         |                 |         +-----GAU89947_1_SAHS11_Ramazzottius_varieornatus
|    |         |              +--| (79)
|    |         |              |  |         +----------------------------OQ067598_Milnesium_tardigradum_SAHS_like
|    |         |              |  +---------| (95)
|    |         |              |            |     +----XP_013167441_1_PREDICTED_fatty_acid_binding_protein_like_Papilio_xuthus
|    |         |              |            |  +--| (99)
|    |         |              |            |  |  |  +--XP_022831666_1_fatty_acid_binding_protein_1_like_Spodoptera_litura
|    |         |              |            |  |  +--| (98)
|    |         |              |            |  |     +--XP_026727985_1_fatty_acid_binding_protein_1_like_Trichoplusia_ni
|    |         |              |            +--| (89)
|    |         |              |               |            +--OQ000845_Pseudoechiniscus_sp_FABP_1
|    |         |              |               |         +--| (38)
|    |         |              |               |         |  |     +**OQ000871_Pseudoechiniscus_sp_FABP_3
|    |         |              |               |         |  |  +--| (100)
|    |         |              |               |         |  |  |  +**OQ000861_Pseudoechiniscus_sp_FABP_2
|    |         |              |               |         |  +--| (99)
|    |         |              |               |         |     |           +**OQ000848_Viridiscus_sp_1_FABP_1
|    |         |              |               |         |     |        +--| (100)
|    |         |              |               |         |     |        |  +**OQ000864_Viridiscus_sp_1_FABP_2
|    |         |              |               |         |     |     +--| (89)
|    |         |              |               |         |     |     |  |        +--OQ000849_Viridiscus_sp_3_FABP_1
|    |         |              |               |         |     |     |  |     +**| (99)
|    |         |              |               |         |     |     |  |     |  |  +--OQ000862_Echiniscus_sp_FABP_2
|    |         |              |               |         |     |     |  |     |  +**| (49)
|    |         |              |               |         |     |     |  |     |     +--OQ000860_Viridiscus_sp_2_FABP_1
|    |         |              |               |         |     |     |  |  +--| (99)
|    |         |              |               |         |     |     |  |  |  +--OQ000852_Viridiscus_perviridis_2_FABP_1
|    |         |              |               |         |     |     |  +--| (100)
|    |         |              |               |         |     |     |     +**OQ000874_Viridiscus_sp_3_FABP_4
|    |         |              |               |         |     |  +--| (86)
|    |         |              |               |         |     |  |  +--OQ000853_Echiniscus_testudo_FABP_1
|    |         |              |               |         |     +--| (98)
|    |         |              |               |         |        +--OQ000851_Cornechiniscus_lobatus_FABP_1
|    |         |              |               |      +--| (61)
|    |         |              |               |      |  |              +**OQ000847_Echiniscus_sp_FABP_1
|    |         |              |               |      |  |           +**| (65)
|    |         |              |               |      |  |           |  +**OQ000863_Viridiscus_sp_3_FABP_2
|    |         |              |               |      |  |        +**| (51)
|    |         |              |               |      |  |        |  +**OQ000869_Viridiscus_sp_3_FABP_3
|    |         |              |               |      |  |     +--| (96)
|    |         |              |               |      |  |     |  |  +**OQ000872_Echiniscus_sp_FABP_3
|    |         |              |               |      |  |     |  +--| (98)
|    |         |              |               |      |  |     |     +**OQ000866_Viridiscus_perviridis_2_FABP_2
|    |         |              |               |      |  |  +--| (80)
|    |         |              |               |      |  |  |  +--OQ000870_Viridiscus_sp_1_FABP_3
|    |         |              |               |      |  +--| (39)
|    |         |              |               |      |     |  +**OQ000867_Echiniscus_testudo_FABP_2
|    |         |              |               |      |     +--| (96)
|    |         |              |               |      |        +--OQ000873_Echiniscus_testudo_FABP_3
|    |         |              |               |   +--| (66)
|    |         |              |               |   |  +---OQ000855_Echiniscoides_sigismundi_FABP1
|    |         |              |               +---| (97)
|    |         |              |                   |  +--OQ000846_Batillipes_sp_2_FABP_1
|    |         |              |                   +--| (42)
|    |         |              |                      |           +**OQ000850_Macrobiotus_sp_1_FABP_1
|    |         |              |                      |        +--| (100)
|    |         |              |                      |        |  +**OQ000865_Macrobiotus_sp_1_FABP_2
|    |         |              |                      |     +--| (96)
|    |         |              |                      |     |  |     +--OQ000854_Macrobiotus_pallari_FABP1
|    |         |              |                      |     |  |  +--| (100)
|    |         |              |                      |     |  |  |  +--OQ000857_Macrobiotus_polonicus_FABP_1
|    |         |              |                      |     |  +--| (93)
|    |         |              |                      |     |     +--OQ000856_Macrobiotus_joannae_FABP_1
|    |         |              |                      +-----| (99)
|    |         |              |                            |  +**OQ000859_Mesobiotus_philipinicus_FABP_1
|    |         |              |                            +--| (100)
|    |         |              |                               +--OQ000868_Mesobiotus_philipinicus_FABP_2
|    |         |           +--| (82)
|    |         |           |  +-------GAU88955_1_SAHS3_Ramazzottius_varieornatus
|    |         |        +--| (75)
|    |         |        |  |  +----OWA51789_1_hypothetical_protein_BV898_16255_Hypsibius_dujardini
|    |         |        |  +--| (100)
|    |         |        |     +-----GAU89928_1_SAHS5_Ramazzottius_varieornatus
|    |         |     +--| (78)
|    |         |     |  +--J7MFT5_1_SAHS1
|    |         |  +--| (61)
|    |         |  |  |               +--OQ067592_Acutuncus_antarcticus_4_SAHS_1
|    |         |  |  |            +--| (60)
|    |         |  |  |            |  |  +**OQ067593_Acutuncus_antarcticus_1_SAHS_2
|    |         |  |  |            |  +--| (98)
|    |         |  |  |            |     +**OQ067595_Acutuncus_antarcticus_1_SAHS_3
|    |         |  |  |     +------| (100)
|    |         |  |  |     |      |  +**OQ067594_Acutuncus_antarcticus_2_SAHS_1
|    |         |  |  |     |      +--| (100)
|    |         |  |  |     |         +**OQ067596_Acutuncus_antarcticus_2_SAHS_2
|    |         |  |  |  +--| (98)
|    |         |  |  |  |  |        +**OWA51791_1_hypothetical_protein_BV898_16257_Hypsibius_dujardini
|    |         |  |  |  |  |     +--| (100)
|    |         |  |  |  |  |     |  +--OWA51790_1_hypothetical_protein_BV898_16256_Hypsibius_dujardini
|    |         |  |  |  |  |  +--| (100)
|    |         |  |  |  |  |  |  +---OQV24729_1_hypothetical_protein_BV898_01322_Hypsibius_dujardini
|    |         |  |  |  |  +--| (95)
|    |         |  |  |  |     +--------GAU91532_1_SAHS13_Ramazzottius_varieornatus
|    |         |  |  +--| (64)
|    |         |  |     |    +--GAU89865_1_SAHS4_Ramazzottius_varieornatus
|    |         |  |     +----| (100)
|    |         |  |          +--GAU89929_1_SAHS6_Ramazzottius_varieornatus
|    |         +--| (67)
|    |            |  +---OQ067607_Acutuncus_antarcticus_1_SAHS_4
|    |            +--| (93)
|    |               +--P0CU41_1_Secretory_abundant_heat_soluble_protein_64681_Short_SAHS_63681
+----| (100)
|    |  +--OQ067583_Hypsibius_exemplaris_SAHS_4
|    +--| (100)
|       +--OQ067587_Hypsibius_exemplaris_SAHS_7
|
+--OQ067584_Hypsibius_exemplaris_SAHS_5

Tree in newick format:

(OQ067580_Hypsibius_exemplaris_SAHS_1:0.0302424422,(((OQ067581_Hypsibius_exemplaris_SAHS_2:0.0292027405,OQ067585_Hypsibius_exemplaris_SAHS_6:0.0392829982)97:0.1022376072,((((OQ067582_Hypsibius_exemplaris_SAHS_3:1.0249669209,OQV25556_1_hypothetical_protein_BV898_00494_Hypsibius_dujardini:0.5065249713)94:0.4506783283,(P0CU40_1_RecName_Full_Secretory_abundant_heat_soluble_protein_53582_Short_SAHS_53582:0.2608535135,(OWA51792_1_hypothetical_protein_BV898_16258_Hypsibius_dujardini:0.1899679717,(P0CU39_1_RecName_Full_Secretory_abundant_heat_soluble_protein_33020_Short_SAHS_33020:0.0879025268,P0CU42_1_RecName_Full_Secretory_abundant_heat_soluble_protein_68234_Short_SAHS_68234:0.1529590566)100:0.1598255408)95:0.0410405042)99:0.1503060711)55:0.0000028194,OQ067586_Acutuncus_antarcticus_1_SAHS_1:0.8561400595)83:0.1429786228,((((((((((OQ067588_Mesobiotus_radiatus_SAHS_1:0.3871711827,(OQ067591_Macrobiotus_sp_2_SAHS_1:0.8334313901,((OQ067600_Macrobiotus_shonaicus_SAHS_2:0.0000010000,OQ067603_Macrobiotus_sp_4_SAHS_1:0.0000010000)100:0.1252066293,OQ067604_Macrobiotus_sp_4_SAHS_2:0.1053650877)100:0.5589229775)99:0.2832219264)99:0.1656350816,((((OQ067589_Paramacrobiotus_areolatus_1_SAHS_1:0.8222987262,OQ067608_Paramacrobiotus_richtersi_SAHS_1:0.5084155400)97:0.3539749328,OQ067599_Macrobiotus_shonaicus_SAHS_1:0.0000021972)84:0.0438857033,(OQ067601_Macrobiotus_sp_1_SAHS_1:0.0000010000,OQ067602_Macrobiotus_sp_1_SAHS_2:0.0000010000)100:0.0760522208)79:0.0637418036,OQ067590_Macrobiotus_sp_5_SAHS_1:0.0000020958)94:0.2623717954)100:0.3003099072,(OQ067605_Macrobiotus_joannae_SAHS_1:0.1961971085,OQ067606_Macrobiotus_pallari_SAHS_1:0.0000026078)97:0.1880225513)96:0.1813887149,((GAU89932_1_SAHS7_Ramazzottius_varieornatus:0.0004004235,GAU90160_1_SAHS12_Ramazzottius_varieornatus:0.0895662923)100:0.4294024485,((GAU89939_1_SAHS8_Ramazzottius_varieornatus:0.1539007701,((GAU89946_1_SAHS10_Ramazzottius_varieornatus:0.1950151271,GAU89941_1_SAHS9_Ramazzottius_varieornatus:0.3807019724)89:0.0519701609,J7MAN2_1_RecName_Full_Secretory_abundant_heat_soluble_protein_2_Short_SAHS2:0.0885306797)90:0.0898618022)94:0.1050843450,GAU89947_1_SAHS11_Ramazzottius_varieornatus:0.6053132038)97:0.0893253827)99:0.4201218319)77:0.0194659530,(OQ067598_Milnesium_tardigradum_SAHS_like:2.7526248686,((XP_013167441_1_PREDICTED_fatty_acid_binding_protein_like_Papilio_xuthus:0.5413935848,(XP_022831666_1_fatty_acid_binding_protein_1_like_Spodoptera_litura:0.2033592177,XP_026727985_1_fatty_acid_binding_protein_1_like_Trichoplusia_ni:0.3087930087)98:0.1544622606)99:0.3534484523,((((OQ000845_Pseudoechiniscus_sp_FABP_1:0.0378766381,((OQ000871_Pseudoechiniscus_sp_FABP_3:0.0000010000,OQ000861_Pseudoechiniscus_sp_FABP_2:0.0000010000)100:0.1551854195,((((OQ000848_Viridiscus_sp_1_FABP_1:0.0000010000,OQ000864_Viridiscus_sp_1_FABP_2:0.0000010000)100:0.1162154352,(((OQ000849_Viridiscus_sp_3_FABP_1:0.0076486808,(OQ000862_Echiniscus_sp_FABP_2:0.0076410008,OQ000860_Viridiscus_sp_2_FABP_1:0.0095958559)49:0.0000010000)99:0.0032560255,OQ000852_Viridiscus_perviridis_2_FABP_1:0.0071456579)99:0.0052917334,OQ000874_Viridiscus_sp_3_FABP_4:0.0000021200)100:0.1244887157)89:0.0236003882,OQ000853_Echiniscus_testudo_FABP_1:0.1312619870)86:0.0506782280,OQ000851_Cornechiniscus_lobatus_FABP_1:0.1381914443)98:0.0204904931)99:0.2354402441)38:0.0301455699,(((((OQ000847_Echiniscus_sp_FABP_1:0.0000010000,OQ000863_Viridiscus_sp_3_FABP_2:0.0000010000)65:0.0000010000,OQ000869_Viridiscus_sp_3_FABP_3:0.0000010000)51:0.0000027165,(OQ000872_Echiniscus_sp_FABP_3:0.0000010000,OQ000866_Viridiscus_perviridis_2_FABP_2:0.0000010000)98:0.0079595437)96:0.0562402526,OQ000870_Viridiscus_sp_1_FABP_3:0.0650813345)80:0.0506907646,(OQ000867_Echiniscus_testudo_FABP_2:0.0000028746,OQ000873_Echiniscus_testudo_FABP_3:0.0243974528)96:0.0794564368)39:0.0364342385)61:0.1061270293,OQ000855_Echiniscoides_sigismundi_FABP1:0.4504006474)66:0.0338194566,(OQ000846_Batillipes_sp_2_FABP_1:0.2526049942,(((OQ000850_Macrobiotus_sp_1_FABP_1:0.0000010000,OQ000865_Macrobiotus_sp_1_FABP_2:0.0000010000)100:0.1359353703,((OQ000854_Macrobiotus_pallari_FABP1:0.1166616458,OQ000857_Macrobiotus_polonicus_FABP_1:0.1238598339)100:0.2752862633,OQ000856_Macrobiotus_joannae_FABP_1:0.0678168568)93:0.0267869235)96:0.0690555697,(OQ000859_Mesobiotus_philipinicus_FABP_1:0.0000022761,OQ000868_Mesobiotus_philipinicus_FABP_2:0.0233369541)100:0.1709368387)99:0.5819793063)42:0.1142839864)97:0.4671448994)89:0.2450230563)95:0.9702222213)79:0.1491068845,GAU88955_1_SAHS3_Ramazzottius_varieornatus:0.8364842492)82:0.1226842059,(OWA51789_1_hypothetical_protein_BV898_16255_Hypsibius_dujardini:0.5659410512,GAU89928_1_SAHS5_Ramazzottius_varieornatus:0.6360389863)100:0.2483301368)75:0.0806103322,J7MFT5_1_SAHS1:0.1946586314)78:0.0529173727,((((OQ067592_Acutuncus_antarcticus_4_SAHS_1:0.0670355330,(OQ067593_Acutuncus_antarcticus_1_SAHS_2:0.0000010000,OQ067595_Acutuncus_antarcticus_1_SAHS_3:0.0000010000)98:0.0280429039)60:0.0508298054,(OQ067594_Acutuncus_antarcticus_2_SAHS_1:0.0000010000,OQ067596_Acutuncus_antarcticus_2_SAHS_2:0.0000010000)100:0.0509934686)100:0.7202500214,(((OWA51791_1_hypothetical_protein_BV898_16257_Hypsibius_dujardini:0.0000022530,OWA51790_1_hypothetical_protein_BV898_16256_Hypsibius_dujardini:0.0403487921)100:0.2766559616,OQV24729_1_hypothetical_protein_BV898_01322_Hypsibius_dujardini:0.4186725116)100:0.2564640720,GAU91532_1_SAHS13_Ramazzottius_varieornatus:0.8832093306)95:0.0984503837)98:0.1854550220,(GAU89865_1_SAHS4_Ramazzottius_varieornatus:0.2210531570,GAU89929_1_SAHS6_Ramazzottius_varieornatus:0.1957146752)100:0.4843942298)64:0.1326401200)61:0.0567408494,(OQ067607_Acutuncus_antarcticus_1_SAHS_4:0.4140716634,P0CU41_1_Secretory_abundant_heat_soluble_protein_64681_Short_SAHS_63681:0.2019520011)93:0.0798003910)67:0.1018158992)100:0.7445666098)99:0.1438389207,(OQ067583_Hypsibius_exemplaris_SAHS_4:0.1175563730,OQ067587_Hypsibius_exemplaris_SAHS_7:0.0194414663)100:0.1203402205)100:0.5150288917,OQ067584_Hypsibius_exemplaris_SAHS_5:0.0686256028);

CONSENSUS TREE
--------------

Consensus tree is constructed from 1000 bootstrap trees
Log-likelihood of consensus tree: -13635.643876
Robinson-Foulds distance between ML tree and consensus tree: 2

Branches with support >0.000000% are kept (extended consensus)
Branch lengths are optimized by maximum likelihood on original alignment
Numbers in parentheses are bootstrap supports (%)

+--OQ067580_Hypsibius_exemplaris_SAHS_1
|
|          +--OQ067581_Hypsibius_exemplaris_SAHS_2
|       +--| (97)
|       |  +--OQ067585_Hypsibius_exemplaris_SAHS_6
|    +--| (99)
|    |  |                +---------OQ067582_Hypsibius_exemplaris_SAHS_3
|    |  |            +---| (94)
|    |  |            |   +----OQV25556_1_hypothetical_protein_BV898_00494_Hypsibius_dujardini
|    |  |         +--| (55)
|    |  |         |  |  +--P0CU40_1_RecName_Full_Secretory_abundant_heat_soluble_protein_53582_Short_SAHS_53582
|    |  |         |  +--| (99)
|    |  |         |     |  +--OWA51792_1_hypothetical_protein_BV898_16258_Hypsibius_dujardini
|    |  |         |     +--| (95)
|    |  |         |        |  +--P0CU39_1_RecName_Full_Secretory_abundant_heat_soluble_protein_33020_Short_SAHS_33020
|    |  |         |        +--| (100)
|    |  |         |           +--P0CU42_1_RecName_Full_Secretory_abundant_heat_soluble_protein_68234_Short_SAHS_68234
|    |  |      +--| (83)
|    |  |      |  +--------OQ067586_Acutuncus_antarcticus_1_SAHS_1
|    |  +------| (100)
|    |         |                             +---OQ067588_Mesobiotus_radiatus_SAHS_1
|    |         |                          +--| (99)
|    |         |                          |  |  +-------OQ067591_Macrobiotus_sp_2_SAHS_1
|    |         |                          |  +--| (99)
|    |         |                          |     |       +--OQ067600_Macrobiotus_shonaicus_SAHS_2
|    |         |                          |     |    +--| (100)
|    |         |                          |     |    |  +--OQ067603_Macrobiotus_sp_4_SAHS_1
|    |         |                          |     +----| (100)
|    |         |                          |          +--OQ067604_Macrobiotus_sp_4_SAHS_2
|    |         |                       +--| (100)
|    |         |                       |  |           +-------OQ067589_Paramacrobiotus_areolatus_1_SAHS_1
|    |         |                       |  |        +--| (97)
|    |         |                       |  |        |  +----OQ067608_Paramacrobiotus_richtersi_SAHS_1
|    |         |                       |  |     +--| (84)
|    |         |                       |  |     |  +--OQ067599_Macrobiotus_shonaicus_SAHS_1
|    |         |                       |  |  +--| (79)
|    |         |                       |  |  |  |  +--OQ067601_Macrobiotus_sp_1_SAHS_1
|    |         |                       |  |  |  +--| (100)
|    |         |                       |  |  |     +--OQ067602_Macrobiotus_sp_1_SAHS_2
|    |         |                       |  +--| (94)
|    |         |                       |     +--OQ067590_Macrobiotus_sp_5_SAHS_1
|    |         |                    +--| (96)
|    |         |                    |  |  +--OQ067605_Macrobiotus_joannae_SAHS_1
|    |         |                    |  +--| (97)
|    |         |                    |     +--OQ067606_Macrobiotus_pallari_SAHS_1
|    |         |                 +--| (77)
|    |         |                 |  |       +--GAU89932_1_SAHS7_Ramazzottius_varieornatus
|    |         |                 |  |   +---| (100)
|    |         |                 |  |   |   +--GAU90160_1_SAHS12_Ramazzottius_varieornatus
|    |         |                 |  +---| (99)
|    |         |                 |      |     +--GAU89939_1_SAHS8_Ramazzottius_varieornatus
|    |         |                 |      |  +--| (94)
|    |         |                 |      |  |  |     +--GAU89946_1_SAHS10_Ramazzottius_varieornatus
|    |         |                 |      |  |  |  +--| (89)
|    |         |                 |      |  |  |  |  +---GAU89941_1_SAHS9_Ramazzottius_varieornatus
|    |         |                 |      |  |  +--| (90)
|    |         |                 |      |  |     +--J7MAN2_1_RecName_Full_Secretory_abundant_heat_soluble_protein_2_Short_SAHS2
|    |         |                 |      +--| (97)
|    |         |                 |         +-----GAU89947_1_SAHS11_Ramazzottius_varieornatus
|    |         |              +--| (79)
|    |         |              |  |         +----------------------------OQ067598_Milnesium_tardigradum_SAHS_like
|    |         |              |  +---------| (95)
|    |         |              |            |     +----XP_013167441_1_PREDICTED_fatty_acid_binding_protein_like_Papilio_xuthus
|    |         |              |            |  +--| (99)
|    |         |              |            |  |  |  +--XP_022831666_1_fatty_acid_binding_protein_1_like_Spodoptera_litura
|    |         |              |            |  |  +--| (98)
|    |         |              |            |  |     +--XP_026727985_1_fatty_acid_binding_protein_1_like_Trichoplusia_ni
|    |         |              |            +--| (89)
|    |         |              |               |            +--OQ000845_Pseudoechiniscus_sp_FABP_1
|    |         |              |               |         +--| (38)
|    |         |              |               |         |  |     +--OQ000871_Pseudoechiniscus_sp_FABP_3
|    |         |              |               |         |  |  +--| (100)
|    |         |              |               |         |  |  |  +--OQ000861_Pseudoechiniscus_sp_FABP_2
|    |         |              |               |         |  +--| (99)
|    |         |              |               |         |     |           +--OQ000848_Viridiscus_sp_1_FABP_1
|    |         |              |               |         |     |        +--| (100)
|    |         |              |               |         |     |        |  +--OQ000864_Viridiscus_sp_1_FABP_2
|    |         |              |               |         |     |     +--| (89)
|    |         |              |               |         |     |     |  |           +--OQ000849_Viridiscus_sp_3_FABP_1
|    |         |              |               |         |     |     |  |        +--| (50)
|    |         |              |               |         |     |     |  |        |  +--OQ000862_Echiniscus_sp_FABP_2
|    |         |              |               |         |     |     |  |     +--| (99)
|    |         |              |               |         |     |     |  |     |  +--OQ000860_Viridiscus_sp_2_FABP_1
|    |         |              |               |         |     |     |  |  +--| (99)
|    |         |              |               |         |     |     |  |  |  +--OQ000852_Viridiscus_perviridis_2_FABP_1
|    |         |              |               |         |     |     |  +--| (100)
|    |         |              |               |         |     |     |     +--OQ000874_Viridiscus_sp_3_FABP_4
|    |         |              |               |         |     |  +--| (86)
|    |         |              |               |         |     |  |  +--OQ000853_Echiniscus_testudo_FABP_1
|    |         |              |               |         |     +--| (98)
|    |         |              |               |         |        +--OQ000851_Cornechiniscus_lobatus_FABP_1
|    |         |              |               |      +--| (61)
|    |         |              |               |      |  |              +--OQ000847_Echiniscus_sp_FABP_1
|    |         |              |               |      |  |           +--| (65)
|    |         |              |               |      |  |           |  +--OQ000863_Viridiscus_sp_3_FABP_2
|    |         |              |               |      |  |        +--| (51)
|    |         |              |               |      |  |        |  +--OQ000869_Viridiscus_sp_3_FABP_3
|    |         |              |               |      |  |     +--| (96)
|    |         |              |               |      |  |     |  |  +--OQ000872_Echiniscus_sp_FABP_3
|    |         |              |               |      |  |     |  +--| (98)
|    |         |              |               |      |  |     |     +--OQ000866_Viridiscus_perviridis_2_FABP_2
|    |         |              |               |      |  |  +--| (80)
|    |         |              |               |      |  |  |  +--OQ000870_Viridiscus_sp_1_FABP_3
|    |         |              |               |      |  +--| (39)
|    |         |              |               |      |     |  +--OQ000867_Echiniscus_testudo_FABP_2
|    |         |              |               |      |     +--| (96)
|    |         |              |               |      |        +--OQ000873_Echiniscus_testudo_FABP_3
|    |         |              |               |   +--| (66)
|    |         |              |               |   |  +---OQ000855_Echiniscoides_sigismundi_FABP1
|    |         |              |               +---| (97)
|    |         |              |                   |  +--OQ000846_Batillipes_sp_2_FABP_1
|    |         |              |                   +--| (42)
|    |         |              |                      |              +**OQ000850_Macrobiotus_sp_1_FABP_1
|    |         |              |                      |           +--|
|    |         |              |                      |           |  +**OQ000858_Macrobiotus_sp_5_FABP_1
|    |         |              |                      |        +--| (100)
|    |         |              |                      |        |  +--OQ000865_Macrobiotus_sp_1_FABP_2
|    |         |              |                      |     +--| (96)
|    |         |              |                      |     |  |     +--OQ000854_Macrobiotus_pallari_FABP1
|    |         |              |                      |     |  |  +--| (100)
|    |         |              |                      |     |  |  |  +--OQ000857_Macrobiotus_polonicus_FABP_1
|    |         |              |                      |     |  +--| (93)
|    |         |              |                      |     |     +--OQ000856_Macrobiotus_joannae_FABP_1
|    |         |              |                      +-----| (99)
|    |         |              |                            |  +--OQ000859_Mesobiotus_philipinicus_FABP_1
|    |         |              |                            +--| (100)
|    |         |              |                               +--OQ000868_Mesobiotus_philipinicus_FABP_2
|    |         |           +--| (82)
|    |         |           |  +-------GAU88955_1_SAHS3_Ramazzottius_varieornatus
|    |         |        +--| (75)
|    |         |        |  |  +----OWA51789_1_hypothetical_protein_BV898_16255_Hypsibius_dujardini
|    |         |        |  +--| (100)
|    |         |        |     +-----GAU89928_1_SAHS5_Ramazzottius_varieornatus
|    |         |     +--| (78)
|    |         |     |  +--J7MFT5_1_SAHS1
|    |         |  +--| (61)
|    |         |  |  |               +--OQ067592_Acutuncus_antarcticus_4_SAHS_1
|    |         |  |  |            +--| (60)
|    |         |  |  |            |  |     +**OQ067593_Acutuncus_antarcticus_1_SAHS_2
|    |         |  |  |            |  |  +--|
|    |         |  |  |            |  |  |  +**OQ067597_Acutuncus_antarcticus_2_SAHS_3
|    |         |  |  |            |  +--| (98)
|    |         |  |  |            |     +--OQ067595_Acutuncus_antarcticus_1_SAHS_3
|    |         |  |  |     +------| (100)
|    |         |  |  |     |      |  +--OQ067594_Acutuncus_antarcticus_2_SAHS_1
|    |         |  |  |     |      +--| (100)
|    |         |  |  |     |         +--OQ067596_Acutuncus_antarcticus_2_SAHS_2
|    |         |  |  |  +--| (98)
|    |         |  |  |  |  |        +--OWA51791_1_hypothetical_protein_BV898_16257_Hypsibius_dujardini
|    |         |  |  |  |  |     +--| (100)
|    |         |  |  |  |  |     |  +--OWA51790_1_hypothetical_protein_BV898_16256_Hypsibius_dujardini
|    |         |  |  |  |  |  +--| (100)
|    |         |  |  |  |  |  |  +---OQV24729_1_hypothetical_protein_BV898_01322_Hypsibius_dujardini
|    |         |  |  |  |  +--| (95)
|    |         |  |  |  |     +--------GAU91532_1_SAHS13_Ramazzottius_varieornatus
|    |         |  |  +--| (64)
|    |         |  |     |    +--GAU89865_1_SAHS4_Ramazzottius_varieornatus
|    |         |  |     +----| (100)
|    |         |  |          +--GAU89929_1_SAHS6_Ramazzottius_varieornatus
|    |         +--| (67)
|    |            |  +---OQ067607_Acutuncus_antarcticus_1_SAHS_4
|    |            +--| (93)
|    |               +--P0CU41_1_Secretory_abundant_heat_soluble_protein_64681_Short_SAHS_63681
+----| (100)
|    |  +--OQ067583_Hypsibius_exemplaris_SAHS_4
|    +--| (100)
|       +--OQ067587_Hypsibius_exemplaris_SAHS_7
|
+--OQ067584_Hypsibius_exemplaris_SAHS_5


Consensus tree in newick format: 

(OQ067580_Hypsibius_exemplaris_SAHS_1:0.0302423508,(((OQ067581_Hypsibius_exemplaris_SAHS_2:0.0292050546,OQ067585_Hypsibius_exemplaris_SAHS_6:0.0392848632)97:0.1022417165,((((OQ067582_Hypsibius_exemplaris_SAHS_3:1.0250409589,OQV25556_1_hypothetical_protein_BV898_00494_Hypsibius_dujardini:0.5065611714)94:0.4506895002,(P0CU40_1_RecName_Full_Secretory_abundant_heat_soluble_protein_53582_Short_SAHS_53582:0.2608654897,(OWA51792_1_hypothetical_protein_BV898_16258_Hypsibius_dujardini:0.1899775334,(P0CU39_1_RecName_Full_Secretory_abundant_heat_soluble_protein_33020_Short_SAHS_33020:0.0879060668,P0CU42_1_RecName_Full_Secretory_abundant_heat_soluble_protein_68234_Short_SAHS_68234:0.1529672682)100:0.1598324543)95:0.0410437387)99:0.1503159486)55:0.0000026316,OQ067586_Acutuncus_antarcticus_1_SAHS_1:0.8561870995)83:0.1429785005,((((((((((OQ067588_Mesobiotus_radiatus_SAHS_1:0.3872118462,(OQ067591_Macrobiotus_sp_2_SAHS_1:0.8334856611,((OQ067600_Macrobiotus_shonaicus_SAHS_2:0.0000027225,OQ067603_Macrobiotus_sp_4_SAHS_1:0.0000027225)100:0.1252148154,OQ067604_Macrobiotus_sp_4_SAHS_2:0.1053726447)100:0.5589725769)99:0.2832318189)99:0.1656311607,((((OQ067589_Paramacrobiotus_areolatus_1_SAHS_1:0.8223546047,OQ067608_Paramacrobiotus_richtersi_SAHS_1:0.5084651482)97:0.3539790734,OQ067599_Macrobiotus_shonaicus_SAHS_1:0.0000022977)84:0.0438885070,(OQ067601_Macrobiotus_sp_1_SAHS_1:0.0000027225,OQ067602_Macrobiotus_sp_1_SAHS_2:0.0000027225)100:0.0760586204)79:0.0637448561,OQ067590_Macrobiotus_sp_5_SAHS_1:0.0000027807)94:0.2623939941)100:0.3003198317,(OQ067605_Macrobiotus_joannae_SAHS_1:0.1962172456,OQ067606_Macrobiotus_pallari_SAHS_1:0.0000027264)97:0.1880432144)96:0.1813535951,((GAU89932_1_SAHS7_Ramazzottius_varieornatus:0.0003999914,GAU90160_1_SAHS12_Ramazzottius_varieornatus:0.0895747017)100:0.4294102288,((GAU89939_1_SAHS8_Ramazzottius_varieornatus:0.1539093703,((GAU89946_1_SAHS10_Ramazzottius_varieornatus:0.1950324915,GAU89941_1_SAHS9_Ramazzottius_varieornatus:0.3807359173)89:0.0519725206,J7MAN2_1_RecName_Full_Secretory_abundant_heat_soluble_protein_2_Short_SAHS2:0.0885348318)90:0.0898667061)94:0.1050987304,GAU89947_1_SAHS11_Ramazzottius_varieornatus:0.6053456183)97:0.0893406443)99:0.4201561229)77:0.0197920172,(OQ067598_Milnesium_tardigradum_SAHS_like:2.7489287448,((XP_013167441_1_PREDICTED_fatty_acid_binding_protein_like_Papilio_xuthus:0.5415543761,(XP_022831666_1_fatty_acid_binding_protein_1_like_Spodoptera_litura:0.2033388355,XP_026727985_1_fatty_acid_binding_protein_1_like_Trichoplusia_ni:0.3088528450)98:0.1544066598)99:0.3531656655,((((OQ000845_Pseudoechiniscus_sp_FABP_1:0.0378595333,((OQ000871_Pseudoechiniscus_sp_FABP_3:0.0000027225,OQ000861_Pseudoechiniscus_sp_FABP_2:0.0000027225)100:0.1552058460,((((OQ000848_Viridiscus_sp_1_FABP_1:0.0000027225,OQ000864_Viridiscus_sp_1_FABP_2:0.0000027225)100:0.1162264435,((((OQ000849_Viridiscus_sp_3_FABP_1:0.0076494145,OQ000862_Echiniscus_sp_FABP_2:0.0076417125)50:0.0000027225,OQ000860_Viridiscus_sp_2_FABP_1:0.0095967109)99:0.0032592200,OQ000852_Viridiscus_perviridis_2_FABP_1:0.0071464675)99:0.0052895701,OQ000874_Viridiscus_sp_3_FABP_4:0.0000027225)100:0.1245015529)89:0.0236021678,OQ000853_Echiniscus_testudo_FABP_1:0.1312734742)86:0.0506825407,OQ000851_Cornechiniscus_lobatus_FABP_1:0.1382067870)98:0.0204843097)99:0.2354864182)38:0.0301515192,(((((OQ000847_Echiniscus_sp_FABP_1:0.0000027225,OQ000863_Viridiscus_sp_3_FABP_2:0.0000027225)65:0.0000027225,OQ000869_Viridiscus_sp_3_FABP_3:0.0000027225)51:0.0000027225,(OQ000872_Echiniscus_sp_FABP_3:0.0000027225,OQ000866_Viridiscus_perviridis_2_FABP_2:0.0000027225)98:0.0079603498)96:0.0562400577,OQ000870_Viridiscus_sp_1_FABP_3:0.0650895978)80:0.0506853819,(OQ000867_Echiniscus_testudo_FABP_2:0.0000027225,OQ000873_Echiniscus_testudo_FABP_3:0.0243996138)96:0.0794782320)39:0.0364382485)61:0.1061285343,OQ000855_Echiniscoides_sigismundi_FABP1:0.4504249610)66:0.0337742672,(OQ000846_Batillipes_sp_2_FABP_1:0.2526268228,((((OQ000850_Macrobiotus_sp_1_FABP_1:0.0000000000,OQ000858_Macrobiotus_sp_5_FABP_1:0.0000000000):0.0000027225,OQ000865_Macrobiotus_sp_1_FABP_2:0.0000027225)100:0.1359470996,((OQ000854_Macrobiotus_pallari_FABP1:0.1166733573,OQ000857_Macrobiotus_polonicus_FABP_1:0.1238706576)100:0.2753110841,OQ000856_Macrobiotus_joannae_FABP_1:0.0678221180)93:0.0267890309)96:0.0690599901,(OQ000859_Mesobiotus_philipinicus_FABP_1:0.0000024330,OQ000868_Mesobiotus_philipinicus_FABP_2:0.0233396807)100:0.1709550643)99:0.5820268631)42:0.1143593845)97:0.4671136367)89:0.2537515494)95:0.9626495350)79:0.1489371202,GAU88955_1_SAHS3_Ramazzottius_varieornatus:0.8365582116)82:0.1226724016,(OWA51789_1_hypothetical_protein_BV898_16255_Hypsibius_dujardini:0.5660306216,GAU89928_1_SAHS5_Ramazzottius_varieornatus:0.6360615620)100:0.2483664602)75:0.0805548330,J7MFT5_1_SAHS1:0.1946886780)78:0.0529130383,((((OQ067592_Acutuncus_antarcticus_4_SAHS_1:0.0670392724,((OQ067593_Acutuncus_antarcticus_1_SAHS_2:0.0000000000,OQ067597_Acutuncus_antarcticus_2_SAHS_3:0.0000000000):0.0000027225,OQ067595_Acutuncus_antarcticus_1_SAHS_3:0.0000027225)98:0.0280438950)60:0.0508317312,(OQ067594_Acutuncus_antarcticus_2_SAHS_1:0.0000027225,OQ067596_Acutuncus_antarcticus_2_SAHS_2:0.0000027225)100:0.0509990691)100:0.7203042237,(((OWA51791_1_hypothetical_protein_BV898_16257_Hypsibius_dujardini:0.0000022977,OWA51790_1_hypothetical_protein_BV898_16256_Hypsibius_dujardini:0.0403504980)100:0.2766792652,OQV24729_1_hypothetical_protein_BV898_01322_Hypsibius_dujardini:0.4186851817)100:0.2564883877,GAU91532_1_SAHS13_Ramazzottius_varieornatus:0.8832564843)95:0.0984456393)98:0.1854658255,(GAU89865_1_SAHS4_Ramazzottius_varieornatus:0.2210710556,GAU89929_1_SAHS6_Ramazzottius_varieornatus:0.1957205748)100:0.4844232316)64:0.1326445782)61:0.0567398980,(OQ067607_Acutuncus_antarcticus_1_SAHS_4:0.4141004591,P0CU41_1_Secretory_abundant_heat_soluble_protein_64681_Short_SAHS_63681:0.2019660293)93:0.0797988433)67:0.1018267419)100:0.7445901540)99:0.1438470721,(OQ067583_Hypsibius_exemplaris_SAHS_4:0.1175617448,OQ067587_Hypsibius_exemplaris_SAHS_7:0.0194424414)100:0.1203432350)100:0.5150602138,OQ067584_Hypsibius_exemplaris_SAHS_5:0.0686298702);

ALISIM COMMAND
--------------
To simulate an alignment of the same length as the original alignment, using the tree and model parameters estimated from this analysis, you can use the following command:

--alisim simulated_MSA -t SAHS.fas.treefile -m "VT+G4{7.02895}" --length 284

To mimic the alignment used to produce this analysis, i.e. simulate an alignment of the same length as the original alignment, using the tree and model parameters estimated from this analysis *and* copying the same gap positions as the original alignment, you can use the following command:

iqtree -s SAHS.fas --alisim mimicked_MSA

To simulate any number of alignments in either of the two commandlines above, use the --num-alignments options, for example mimic 100 alignments you would use the command line:

iqtree -s SAHS.fas --alisim mimicked_MSA --num-alignments 100

For more information on using AliSim, please visit: www.iqtree.org/doc/AliSim

TIME STAMP
----------

Date and time: Sun Aug 20 15:08:58 2023
Total CPU time used: 735.047451 seconds (0h:12m:15s)
Total wall-clock time used: 745.7437131 seconds (0h:12m:25s)
