# Supplementary material for: The Evolution of Temperature and Desiccation-Related Protein Families in Tardigrada Reveals a Complex Acquisition of Extremotolerance
Source: Genome Biol Evol. 2023 Nov 29;16(1):evad217. doi: 10.1093/gbe/evad217 (PMC10799326; doi:10.1093/gbe/evad217)
Supplement: evad217_Supplementary_Data [file evad217_supplementary_data.zip › SupplementalInformation/SupplementalInformation/SAHS_Complete/SAHS_ML/SAHS.fas.log]

IQ-TREE MPI multicore version 2.2.2.3 COVID-edition for Linux 64-bit built May  3 2023
Developed by Bui Quang Minh, James Barbetti, Nguyen Lam Tung,
Olga Chernomor, Heiko Schmidt, Dominik Schrempf, Michael Woodhams, Ly Trong Nhan.

Host:    c1-2 (AVX512, FMA3, 188 GB RAM)
Command: iqtree2-mpi -s SAHS.fas -st AA -m TESTNEW -madd LG4M,C10,EX2,EHO,UL2,EX_EHO -bb 1000
Seed:    464747 (Using SPRNG - Scalable Parallel Random Number Generator)
Time:    Sun Aug 20 14:52:57 2023
Kernel:  AVX+FMA - 1 threads (2 CPU cores detected)
MPI:     1 processes

HINT: Use -nt option to specify number of threads because your CPU has 2 cores!
HINT: -nt AUTO will automatically determine the best number of threads to use.

Reading alignment file SAHS.fas ... Fasta format detected
Reading fasta file: done in 0.00182928 secs using 68.39% CPU
Alignment most likely contains protein sequences
Constructing alignment: done in 0.000797905 secs using 98.51% CPU
Alignment has 85 sequences with 284 columns, 266 distinct patterns
180 parsimony-informative, 35 singleton sites, 69 constant sites
                                                                                      Gap/Ambiguity  Composition  p-value
Analyzing sequences: done in 5.71208e-05 secs using 96.29% CPU
   1  OQ067580_Hypsibius_exemplaris_SAHS_1                                                   35.21%    passed     79.28%
   2  OQ067581_Hypsibius_exemplaris_SAHS_2                                                   51.76%    passed     41.26%
   3  OQ067582_Hypsibius_exemplaris_SAHS_3                                                   55.63%    passed     31.27%
   4  OQ067583_Hypsibius_exemplaris_SAHS_4                                                   34.15%    passed     43.32%
   5  OQ067584_Hypsibius_exemplaris_SAHS_5                                                   34.15%    passed     81.59%
   6  OQ067585_Hypsibius_exemplaris_SAHS_6                                                   44.37%    passed     38.17%
   7  OQ067586_Acutuncus_antarcticus_1_SAHS_1                                                42.61%    failed      1.16%
   8  OQ067587_Hypsibius_exemplaris_SAHS_7                                                   47.54%    passed     11.15%
   9  OQ067588_Mesobiotus_radiatus_SAHS_1                                                    71.48%    passed     15.79%
  10  OQ067589_Paramacrobiotus_areolatus_1_SAHS_1                                            67.61%    failed      4.42%
  11  OQ067590_Macrobiotus_sp_5_SAHS_1                                                       69.72%    passed     30.52%
  12  OQ067591_Macrobiotus_sp_2_SAHS_1                                                       58.80%    passed     53.61%
  13  OQ067592_Acutuncus_antarcticus_4_SAHS_1                                                58.45%    passed     70.24%
  14  OQ067593_Acutuncus_antarcticus_1_SAHS_2                                                57.39%    passed     90.79%
  15  OQ067594_Acutuncus_antarcticus_2_SAHS_1                                                57.39%    passed     94.66%
  16  OQ067595_Acutuncus_antarcticus_1_SAHS_3                                                57.39%    passed     90.79%
  17  OQ067596_Acutuncus_antarcticus_2_SAHS_2                                                57.39%    passed     94.66%
  18  OQ067597_Acutuncus_antarcticus_2_SAHS_3                                                57.39%    passed     90.79%
  19  OQ067598_Milnesium_tardigradum_SAHS_like                                               59.15%    failed      0.03%
  20  OQ067599_Macrobiotus_shonaicus_SAHS_1                                                  76.41%    passed     66.16%
  21  OQ067600_Macrobiotus_shonaicus_SAHS_2                                                  65.49%    passed     69.02%
  22  OQ067601_Macrobiotus_sp_1_SAHS_1                                                       76.06%    passed     64.28%
  23  OQ067602_Macrobiotus_sp_1_SAHS_2                                                       80.28%    passed     54.15%
  24  OQ067603_Macrobiotus_sp_4_SAHS_1                                                       65.49%    passed     69.02%
  25  OQ067604_Macrobiotus_sp_4_SAHS_2                                                       66.55%    passed     24.69%
  26  OQ067605_Macrobiotus_joannae_SAHS_1                                                    59.15%    passed      7.99%
  27  OQ067606_Macrobiotus_pallari_SAHS_1                                                    79.23%    passed     18.09%
  28  OQ067607_Acutuncus_antarcticus_1_SAHS_4                                                51.06%    passed     89.40%
  29  OQ067608_Paramacrobiotus_richtersi_SAHS_1                                              68.31%    failed      0.55%
  30  XP_013167441_1_PREDICTED_fatty_acid_binding_protein_like_Papilio_xuthus                53.52%    passed     45.10%
  31  XP_022831666_1_fatty_acid_binding_protein_1_like_Spodoptera_litura                     53.87%    passed     31.07%
  32  XP_026727985_1_fatty_acid_binding_protein_1_like_Trichoplusia_ni                       53.87%    passed     11.35%
  33  OQ000845_Pseudoechiniscus_sp_FABP_1                                                    52.82%    passed     91.09%
  34  OQ000871_Pseudoechiniscus_sp_FABP_3                                                    51.76%    passed     59.48%
  35  OQ000846_Batillipes_sp_2_FABP_1                                                        53.17%    passed     23.59%
  36  OQ000848_Viridiscus_sp_1_FABP_1                                                        52.11%    passed     63.02%
  37  OQ000864_Viridiscus_sp_1_FABP_2                                                        52.11%    passed     63.02%
  38  OQ000847_Echiniscus_sp_FABP_1                                                          53.17%    passed     85.17%
  39  OQ000849_Viridiscus_sp_3_FABP_1                                                        52.46%    passed     79.46%
  40  OQ000863_Viridiscus_sp_3_FABP_2                                                        53.17%    passed     85.17%
  41  OQ000869_Viridiscus_sp_3_FABP_3                                                        60.21%    passed     86.83%
  42  OQ000850_Macrobiotus_sp_1_FABP_1                                                       52.82%    passed     74.81%
  43  OQ000872_Echiniscus_sp_FABP_3                                                          53.17%    passed     80.02%
  44  OQ000851_Cornechiniscus_lobatus_FABP_1                                                 52.11%    passed     30.58%
  45  OQ000852_Viridiscus_perviridis_2_FABP_1                                                54.58%    passed     77.06%
  46  OQ000853_Echiniscus_testudo_FABP_1                                                     52.46%    passed     87.72%
  47  OQ000865_Macrobiotus_sp_1_FABP_2                                                       52.82%    passed     74.81%
  48  OQ000862_Echiniscus_sp_FABP_2                                                          52.46%    passed     79.67%
  49  OQ000861_Pseudoechiniscus_sp_FABP_2                                                    51.76%    passed     59.48%
  50  OQ000870_Viridiscus_sp_1_FABP_3                                                        52.82%    passed     76.71%
  51  OQ000854_Macrobiotus_pallari_FABP1                                                     52.11%    passed     40.08%
  52  OQ000855_Echiniscoides_sigismundi_FABP1                                                52.46%    passed     89.70%
  53  OQ000866_Viridiscus_perviridis_2_FABP_2                                                53.17%    passed     80.02%
  54  OQ000867_Echiniscus_testudo_FABP_2                                                     52.82%    passed     75.96%
  55  OQ000873_Echiniscus_testudo_FABP_3                                                     52.82%    passed     78.20%
  56  OQ000856_Macrobiotus_joannae_FABP_1                                                    52.82%    passed     36.61%
  57  OQ000857_Macrobiotus_polonicus_FABP_1                                                  52.46%    passed     20.49%
  58  OQ000858_Macrobiotus_sp_5_FABP_1                                                       52.82%    passed     74.81%
  59  OQ000859_Mesobiotus_philipinicus_FABP_1                                                52.11%    passed     55.57%
  60  OQ000868_Mesobiotus_philipinicus_FABP_2                                                69.01%    passed      8.25%
  61  OQ000860_Viridiscus_sp_2_FABP_1                                                        61.97%    passed     83.14%
  62  OQ000874_Viridiscus_sp_3_FABP_4                                                        52.46%    passed     82.36%
  63  P0CU41_1_Secretory_abundant_heat_soluble_protein_64681_Short_SAHS_63681                39.44%    failed      2.20%
  64  P0CU40_1_RecName_Full_Secretory_abundant_heat_soluble_protein_53582_Short_SAHS_53582   42.61%    passed     50.58%
  65  OWA51792_1_hypothetical_protein_BV898_16258_Hypsibius_dujardini                        41.90%    passed      6.80%
  66  P0CU39_1_RecName_Full_Secretory_abundant_heat_soluble_protein_33020_Short_SAHS_33020   40.85%    passed      9.11%
  67  P0CU42_1_RecName_Full_Secretory_abundant_heat_soluble_protein_68234_Short_SAHS_68234   38.73%    failed      4.98%
  68  OQV25556_1_hypothetical_protein_BV898_00494_Hypsibius_dujardini                        43.31%    passed     41.67%
  69  GAU89865_1_SAHS4_Ramazzottius_varieornatus                                             39.79%    passed     54.13%
  70  GAU89929_1_SAHS6_Ramazzottius_varieornatus                                             39.44%    passed     24.58%
  71  OWA51791_1_hypothetical_protein_BV898_16257_Hypsibius_dujardini                        45.07%    passed     26.27%
  72  OWA51790_1_hypothetical_protein_BV898_16256_Hypsibius_dujardini                        45.07%    passed     41.40%
  73  OQV24729_1_hypothetical_protein_BV898_01322_Hypsibius_dujardini                        44.72%    passed     52.21%
  74  OWA51789_1_hypothetical_protein_BV898_16255_Hypsibius_dujardini                        39.44%    passed     35.20%
  75  GAU89928_1_SAHS5_Ramazzottius_varieornatus                                             41.90%    passed     87.30%
  76  GAU89932_1_SAHS7_Ramazzottius_varieornatus                                             44.01%    passed     24.31%
  77  GAU91532_1_SAHS13_Ramazzottius_varieornatus                                            48.24%    passed      5.62%
  78  GAU88955_1_SAHS3_Ramazzottius_varieornatus                                             48.59%    passed     27.36%
  79  GAU89939_1_SAHS8_Ramazzottius_varieornatus                                             39.08%    passed     55.88%
  80  GAU90160_1_SAHS12_Ramazzottius_varieornatus                                            61.27%    passed     14.29%
  81  GAU89947_1_SAHS11_Ramazzottius_varieornatus                                            39.79%    passed     76.38%
  82  GAU89946_1_SAHS10_Ramazzottius_varieornatus                                            56.69%    passed     83.72%
  83  GAU89941_1_SAHS9_Ramazzottius_varieornatus                                             60.21%    passed      6.60%
  84  J7MFT5_1_SAHS1                                                                         40.49%    passed     28.58%
  85  J7MAN2_1_RecName_Full_Secretory_abundant_heat_soluble_protein_2_Short_SAHS2            38.73%    passed     32.51%
WARNING: 59 sequences contain more than 50% gaps/ambiguity
****  TOTAL                                                                                  52.93%  6 sequences failed composition chi2 test (p-value<5%; df=19)
NOTE: OQ067595_Acutuncus_antarcticus_1_SAHS_3 is identical to OQ067593_Acutuncus_antarcticus_1_SAHS_2 but kept for subsequent analysis
NOTE: OQ067596_Acutuncus_antarcticus_2_SAHS_2 is identical to OQ067594_Acutuncus_antarcticus_2_SAHS_1 but kept for subsequent analysis
NOTE: OQ067603_Macrobiotus_sp_4_SAHS_1 is identical to OQ067600_Macrobiotus_shonaicus_SAHS_2 but kept for subsequent analysis
NOTE: OQ000861_Pseudoechiniscus_sp_FABP_2 is identical to OQ000871_Pseudoechiniscus_sp_FABP_3 but kept for subsequent analysis
NOTE: OQ000864_Viridiscus_sp_1_FABP_2 is identical to OQ000848_Viridiscus_sp_1_FABP_1 but kept for subsequent analysis
NOTE: OQ000863_Viridiscus_sp_3_FABP_2 is identical to OQ000847_Echiniscus_sp_FABP_1 but kept for subsequent analysis
NOTE: OQ000865_Macrobiotus_sp_1_FABP_2 is identical to OQ000850_Macrobiotus_sp_1_FABP_1 but kept for subsequent analysis
NOTE: OQ000866_Viridiscus_perviridis_2_FABP_2 is identical to OQ000872_Echiniscus_sp_FABP_3 but kept for subsequent analysis
Checking for duplicate sequences: done in 0.000416175 secs using 99.48% CPU
Identifying sites to remove: done in 0.000657879 secs using 98.95% CPU
NOTE: 2 identical sequences (see below) will be ignored for subsequent analysis
NOTE: OQ067597_Acutuncus_antarcticus_2_SAHS_3 (identical to OQ067593_Acutuncus_antarcticus_1_SAHS_2) is ignored but added at the end
NOTE: OQ000858_Macrobiotus_sp_5_FABP_1 (identical to OQ000850_Macrobiotus_sp_1_FABP_1) is ignored but added at the end
Alignment was printed to SAHS.fas.uniqueseq.phy

For your convenience alignment with unique sequences printed to SAHS.fas.uniqueseq.phy


Create initial parsimony tree by phylogenetic likelihood library (PLL)... 0.017 seconds
Perform fast likelihood tree search using LG+I+G model...
Estimate model parameters (epsilon = 5.000)
Perform nearest neighbor interchange...
Optimizing NNI: done in 2.33572 secs using 98.76% CPU
Estimate model parameters (epsilon = 1.000)
1. Initial log-likelihood: -13674.784
Optimal log-likelihood: -13674.425
Proportion of invariable sites: 0.001
Gamma shape alpha: 5.258
Parameters optimization took 1 rounds (0.367 sec)
Time for fast ML tree search: 4.641 seconds

NOTE: ModelFinder requires 38 MB RAM!
ModelFinder will test up to 1238 protein models (sample size: 284) ...
 No. Model         -LnL         df  AIC          AICc         BIC
  1  LG            13751.320    163 27828.641    28274.174    28423.423
  2  LG+I          13751.317    164 27830.633    28285.423    28429.065
  3  LG+G4         13674.292    164 27676.584    28131.374    28275.015
  4  LG+I+G4       13674.328    165 27678.655    28142.892    28280.736
  5  LG+R2         13683.400    165 27696.800    28161.037    28298.881
  6  LG+R3         13672.407    167 27678.813    28162.537    28288.192
  7  LG+R4         13668.691    169 27675.383    28179.418    28292.059
 14  LG+I+R2       13683.419    166 27698.839    28172.719    28304.569
 15  LG+I+R3       13672.411    168 27680.821    28174.595    28293.849
 16  LG+I+R4       13668.950    170 27677.901    28192.414    28298.226
 25  LG+F+G4       13640.424    183 27646.848    28320.288    28314.610
 26  LG+F+I+G4     13640.434    184 27648.868    28336.545    28320.279
 47  WAG+G4        13653.100    164 27634.200    28088.990    28232.632
 48  WAG+I+G4      13653.105    165 27636.210    28100.448    28238.291
 69  WAG+F+G4      13676.222    183 27718.444    28391.884    28386.206
 70  WAG+F+I+G4    13676.231    184 27720.462    28408.139    28391.874
 91  JTT+G4        13741.815    164 27811.631    28266.421    28410.063
 92  JTT+I+G4      13741.813    165 27813.626    28277.863    28415.707
113  JTT+F+G4      13710.358    183 27786.715    28460.155    28454.478
114  JTT+F+I+G4    13710.360    184 27788.720    28476.397    28460.132
WARNING: Normalizing state frequencies so that sum of them equals to 1
135  Q.pfam+G4     13650.136    164 27628.271    28083.061    28226.703
WARNING: Normalizing state frequencies so that sum of them equals to 1
136  Q.pfam+I+G4   13650.143    165 27630.286    28094.524    28232.367
WARNING: Normalizing state frequencies so that sum of them equals to 1
157  Q.pfam+F+G4   13601.537    183 27569.075    28242.515    28236.837
WARNING: Normalizing state frequencies so that sum of them equals to 1
158  Q.pfam+F+I+G4 13601.549    184 27571.097    28258.774    28242.509
WARNING: Normalizing state frequencies so that sum of them equals to 1
179  Q.bird+G4     14050.370    164 28428.739    28883.529    29027.171
WARNING: Normalizing state frequencies so that sum of them equals to 1
180  Q.bird+I+G4   14050.372    165 28430.744    28894.981    29032.825
WARNING: Normalizing state frequencies so that sum of them equals to 1
201  Q.bird+F+G4   13991.888    183 28349.776    29023.216    29017.538
WARNING: Normalizing state frequencies so that sum of them equals to 1
202  Q.bird+F+I+G4 13991.890    184 28351.780    29039.457    29023.192
WARNING: Normalizing state frequencies so that sum of them equals to 1
223  Q.mammal+G4   13917.129    164 28162.259    28617.049    28760.690
WARNING: Normalizing state frequencies so that sum of them equals to 1
224  Q.mammal+I+G4 13917.131    165 28164.263    28628.500    28766.344
WARNING: Normalizing state frequencies so that sum of them equals to 1
245  Q.mammal+F+G4 13861.126    183 28088.252    28761.692    28756.014
WARNING: Normalizing state frequencies so that sum of them equals to 1
246  Q.mammal+F+I+G4 13861.128    184 28090.256    28777.933    28761.668
267  Q.insect+G4   13669.588    164 27667.177    28121.966    28265.608
268  Q.insect+I+G4 13669.591    165 27669.182    28133.419    28271.262
289  Q.insect+F+G4 13632.248    183 27630.496    28303.936    28298.258
290  Q.insect+F+I+G4 13632.251    184 27632.501    28320.178    28303.912
WARNING: Normalizing state frequencies so that sum of them equals to 1
311  Q.plant+G4    13821.616    164 27971.231    28426.021    28569.663
WARNING: Normalizing state frequencies so that sum of them equals to 1
312  Q.plant+I+G4  13821.618    165 27973.236    28437.473    28575.316
WARNING: Normalizing state frequencies so that sum of them equals to 1
333  Q.plant+F+G4  13768.633    183 27903.266    28576.706    28571.028
WARNING: Normalizing state frequencies so that sum of them equals to 1
334  Q.plant+F+I+G4 13768.635    184 27905.269    28592.946    28576.680
WARNING: Normalizing state frequencies so that sum of them equals to 1
355  Q.yeast+G4    13685.152    164 27698.304    28153.094    28296.736
WARNING: Normalizing state frequencies so that sum of them equals to 1
356  Q.yeast+I+G4  13685.157    165 27700.313    28164.550    28302.394
WARNING: Normalizing state frequencies so that sum of them equals to 1
377  Q.yeast+F+G4  13616.023    183 27598.047    28271.487    28265.809
WARNING: Normalizing state frequencies so that sum of them equals to 1
378  Q.yeast+F+I+G4 13616.026    184 27600.052    28287.729    28271.463
399  JTTDCMut+G4   13738.387    164 27804.774    28259.564    28403.206
400  JTTDCMut+I+G4 13738.396    165 27806.793    28271.030    28408.873
421  JTTDCMut+F+G4 13709.627    183 27785.253    28458.693    28453.015
422  JTTDCMut+F+I+G4 13709.634    184 27787.268    28474.944    28458.679
443  DCMut+G4      13735.673    164 27799.346    28254.136    28397.777
444  DCMut+I+G4    13735.675    165 27801.350    28265.587    28403.431
465  DCMut+F+G4    13721.223    183 27808.446    28481.886    28476.209
466  DCMut+F+I+G4  13721.226    184 27810.451    28498.128    28481.863
487  VT+G4         13647.159    164 27622.318    28077.108    28220.749
488  VT+I+G4       13647.158    165 27624.316    28088.553    28226.397
509  VT+F+G4       13644.879    183 27655.758    28329.198    28323.521
510  VT+F+I+G4     13644.874    184 27657.749    28345.426    28329.160
531  PMB+G4        13702.145    164 27732.290    28187.080    28330.722
532  PMB+I+G4      13702.148    165 27734.296    28198.533    28336.376
553  PMB+F+G4      13723.595    183 27813.190    28486.630    28480.953
554  PMB+F+I+G4    13723.586    184 27815.172    28502.849    28486.583
575  Blosum62+G4   13727.639    164 27783.279    28238.069    28381.711
576  Blosum62+I+G4 13727.643    165 27785.286    28249.523    28387.367
597  Blosum62+F+G4 13745.893    183 27857.786    28531.226    28525.548
598  Blosum62+F+I+G4 13745.894    184 27859.788    28547.465    28531.199
619  Dayhoff+G4    13736.782    164 27801.564    28256.353    28399.995
620  Dayhoff+I+G4  13736.782    165 27803.565    28267.802    28405.645
641  Dayhoff+F+G4  13722.371    183 27810.742    28484.182    28478.504
642  Dayhoff+F+I+G4 13722.372    184 27812.743    28500.420    28484.155
663  mtREV+G4      14322.705    164 28973.409    29428.199    29571.841
664  mtREV+I+G4    14322.709    165 28975.417    29439.655    29577.498
685  mtREV+F+G4    13976.118    183 28318.235    28991.675    28985.998
686  mtREV+F+I+G4  13976.117    184 28320.234    29007.911    28991.645
707  mtART+G4      14546.580    164 29421.159    29875.949    30019.591
708  mtART+I+G4    14546.577    165 29423.155    29887.392    30025.236
729  mtART+F+G4    14091.584    183 28549.167    29222.607    29216.929
730  mtART+F+I+G4  14091.595    184 28551.190    29238.867    29222.601
751  mtZOA+G4      14232.394    164 28792.788    29247.578    29391.220
752  mtZOA+I+G4    14232.394    165 28794.787    29259.024    29396.868
773  mtZOA+F+G4    13939.524    183 28245.048    28918.488    28912.810
774  mtZOA+F+I+G4  13939.524    184 28247.048    28934.724    28918.459
795  mtMet+G4      14359.233    164 29046.465    29501.255    29644.897
796  mtMet+I+G4    14359.233    165 29048.465    29512.703    29650.546
817  mtMet+F+G4    13948.247    183 28262.495    28935.935    28930.257
818  mtMet+F+I+G4  13948.248    184 28264.495    28952.172    28935.906
839  mtVer+G4      14495.613    164 29319.227    29774.017    29917.658
840  mtVer+I+G4    14495.613    165 29321.226    29785.463    29923.307
861  mtVer+F+G4    14173.625    183 28713.249    29386.689    29381.012
862  mtVer+F+I+G4  14173.624    184 28715.249    29402.925    29386.660
883  mtInv+G4      14405.421    164 29138.842    29593.632    29737.274
884  mtInv+I+G4    14405.422    165 29140.843    29605.081    29742.924
905  mtInv+F+G4    13819.475    183 28004.950    28678.390    28672.712
906  mtInv+F+I+G4  13819.475    184 28006.949    28694.626    28678.361
927  mtMAM+G4      14728.491    164 29784.982    30239.772    30383.414
928  mtMAM+I+G4    14728.491    165 29786.982    30251.219    30389.063
949  mtMAM+F+G4    14315.839    183 28997.679    29671.119    29665.441
950  mtMAM+F+I+G4  14315.839    184 28999.679    29687.356    29671.090
WARNING: Normalizing state frequencies so that sum of them equals to 1
971  FLAVI+G4      14461.828    164 29251.657    29706.447    29850.088
WARNING: Normalizing state frequencies so that sum of them equals to 1
972  FLAVI+I+G4    14461.827    165 29253.655    29717.892    29855.735
WARNING: Normalizing state frequencies so that sum of them equals to 1
993  FLAVI+F+G4    14373.892    183 29113.784    29787.224    29781.547
WARNING: Normalizing state frequencies so that sum of them equals to 1
994  FLAVI+F+I+G4  14373.891    184 29115.783    29803.460    29787.194
1015  HIVb+G4       14168.272    164 28664.544    29119.334    29262.976
1016  HIVb+I+G4     14168.292    165 28666.584    29130.821    29268.664
1037  HIVb+F+G4     14067.136    183 28500.272    29173.712    29168.034
1038  HIVb+F+I+G4   14067.144    184 28502.288    29189.965    29173.700
1059  HIVw+G4       14806.534    164 29941.067    30395.857    30539.499
1060  HIVw+I+G4     14806.533    165 29943.065    30407.303    30545.146
1081  HIVw+F+G4     14585.806    183 29537.611    30211.051    30205.374
1082  HIVw+F+I+G4   14585.805    184 29539.611    30227.287    30211.022
1103  FLU+G4        14087.303    164 28502.607    28957.397    29101.039
1104  FLU+I+G4      14087.325    165 28504.651    28968.888    29106.731
1125  FLU+F+G4      14048.102    183 28462.203    29135.643    29129.965
1126  FLU+F+I+G4    14048.113    184 28464.227    29151.903    29135.638
1147  rtREV+G4      13731.156    164 27790.312    28245.102    28388.744
1148  rtREV+I+G4    13731.158    165 27792.316    28256.553    28394.396
1169  rtREV+F+G4    13652.434    183 27670.869    28344.309    28338.631
1170  rtREV+F+I+G4  13652.445    184 27672.889    28360.566    28344.300
1191  cpREV+G4      13866.390    164 28060.779    28515.569    28659.211
1192  cpREV+I+G4    13866.409    165 28062.819    28527.056    28664.899
1213  cpREV+F+G4    13869.758    183 28105.517    28778.957    28773.279
1214  cpREV+F+I+G4  13869.784    184 28107.569    28795.245    28778.980
Akaike Information Criterion:           Q.pfam+F+G4
Corrected Akaike Information Criterion: VT+G4
Bayesian Information Criterion:         VT+G4
Best-fit model: VT+G4 chosen according to BIC

All model information printed to SAHS.fas.model.gz
CPU time for ModelFinder: 213.297 seconds (0h:3m:33s)
Wall-clock time for ModelFinder: 215.291 seconds (0h:3m:35s)
Generating 1000 samples for ultrafast bootstrap (seed: 464747)...

NOTE: 15 MB RAM (0 GB) is required!
Estimate model parameters (epsilon = 0.100)
1. Initial log-likelihood: -13647.159
Optimal log-likelihood: -13647.155
Gamma shape alpha: 6.685
Parameters optimization took 1 rounds (0.337 sec)
Wrote distance file to... 
Computing ML distances based on estimated model parameters...
Calculating distance matrix: done in 1.12958 secs using 99.41% CPU
Computing ML distances took 1.129749 sec (of wall-clock time) 1.123095 sec (of CPU time)
Setting up auxiliary I and S matrices: done in 0.000365506 secs using 99.59% CPU
Constructing RapidNJ tree: done in 0.00131985 secs using 41.22% CPU
Computing RapidNJ tree took 0.001753 sec (of wall-clock time) 0.000954 sec (of CPU time)
Log-likelihood of RapidNJ tree: -13777.417
--------------------------------------------------------------------
|             INITIALIZING CANDIDATE TREE SET                      |
--------------------------------------------------------------------
Generating 98 parsimony trees... 2.024 second
Computing log-likelihood of 98 initial trees ... 11.109 seconds
Current best score: -13647.155

Do NNI search on 20 best initial trees
Optimizing NNI: done in 0.658992 secs using 98.9% CPU
Estimate model parameters (epsilon = 0.100)
BETTER TREE FOUND at iteration 1: -13647.154
Optimizing NNI: done in 2.83396 secs using 98.65% CPU
Estimate model parameters (epsilon = 0.100)
BETTER TREE FOUND at iteration 2: -13645.152
Optimizing NNI: done in 2.61321 secs using 98.89% CPU
Optimizing NNI: done in 2.62654 secs using 98.69% CPU
Estimate model parameters (epsilon = 0.100)
BETTER TREE FOUND at iteration 4: -13641.858
Optimizing NNI: done in 2.81196 secs using 98.84% CPU
Optimizing NNI: done in 2.78878 secs using 98.86% CPU
Optimizing NNI: done in 2.74693 secs using 99.04% CPU
Optimizing NNI: done in 2.42405 secs using 98.62% CPU
Optimizing NNI: done in 3.1169 secs using 98.61% CPU
Optimizing NNI: done in 3.21857 secs using 98.64% CPU
Estimate model parameters (epsilon = 0.100)
BETTER TREE FOUND at iteration 10: -13639.117
Iteration 10 / LogL: -13639.117 / Time: 0h:0m:43s
Optimizing NNI: done in 2.74897 secs using 98.85% CPU
Optimizing NNI: done in 2.9549 secs using 98.93% CPU
Optimizing NNI: done in 2.88985 secs using 98.77% CPU
Optimizing NNI: done in 2.74685 secs using 98.82% CPU
Optimizing NNI: done in 2.55699 secs using 98.9% CPU
Optimizing NNI: done in 2.80617 secs using 98.94% CPU
Optimizing NNI: done in 2.86763 secs using 99.03% CPU
Optimizing NNI: done in 2.54233 secs using 98.68% CPU
Optimizing NNI: done in 2.7035 secs using 99% CPU
Optimizing NNI: done in 3.24434 secs using 98.92% CPU
Iteration 20 / LogL: -13639.310 / Time: 0h:1m:11s
Finish initializing candidate tree set (16)
Current best tree score: -13639.117 / CPU time: 69.099
Number of iterations: 20
--------------------------------------------------------------------
|               OPTIMIZING CANDIDATE TREE SET                      |
--------------------------------------------------------------------
Optimizing NNI: done in 3.88899 secs using 98.82% CPU
Estimate model parameters (epsilon = 0.100)
BETTER TREE FOUND at iteration 21: -13635.811
Optimizing NNI: done in 2.5825 secs using 98.96% CPU
Optimizing NNI: done in 3.21079 secs using 98.91% CPU
Optimizing NNI: done in 2.80215 secs using 98.87% CPU
Optimizing NNI: done in 3.37433 secs using 98.93% CPU
BETTER TREE FOUND at iteration 25: -13635.808
Optimizing NNI: done in 2.56103 secs using 98.52% CPU
Optimizing NNI: done in 2.91846 secs using 99% CPU
Optimizing NNI: done in 4.44572 secs using 98.84% CPU
Optimizing NNI: done in 2.99063 secs using 98.75% CPU
Optimizing NNI: done in 2.95113 secs using 98.71% CPU
Iteration 30 / LogL: -13638.056 / Time: 0h:1m:44s (0h:5m:41s left)
Optimizing NNI: done in 3.76426 secs using 98.86% CPU
Optimizing NNI: done in 3.33973 secs using 98.76% CPU
Optimizing NNI: done in 3.42371 secs using 98.73% CPU
Optimizing NNI: done in 3.08693 secs using 98.56% CPU
Optimizing NNI: done in 2.58699 secs using 99.02% CPU
Optimizing NNI: done in 3.09394 secs using 98.85% CPU
Optimizing NNI: done in 3.02386 secs using 98.73% CPU
Optimizing NNI: done in 3.67671 secs using 98.8% CPU
Optimizing NNI: done in 2.83155 secs using 98.88% CPU
Optimizing NNI: done in 2.57601 secs using 98.74% CPU
Iteration 40 / LogL: -13637.002 / Time: 0h:2m:16s (0h:4m:56s left)
Optimizing NNI: done in 3.50646 secs using 99.03% CPU
Optimizing NNI: done in 3.5712 secs using 98.87% CPU
Optimizing NNI: done in 4.14847 secs using 98.97% CPU
Estimate model parameters (epsilon = 0.100)
BETTER TREE FOUND at iteration 43: -13635.640
Optimizing NNI: done in 2.79054 secs using 98.81% CPU
Optimizing NNI: done in 2.79171 secs using 98.61% CPU
Optimizing NNI: done in 2.62197 secs using 98.78% CPU
Optimizing NNI: done in 3.17749 secs using 98.73% CPU
Optimizing NNI: done in 3.18859 secs using 98.99% CPU
Optimizing NNI: done in 3.26575 secs using 98.91% CPU
BETTER TREE FOUND at iteration 49: -13635.640
Optimizing NNI: done in 3.60894 secs using 98.75% CPU
Iteration 50 / LogL: -13637.112 / Time: 0h:2m:49s (0h:5m:42s left)
Log-likelihood cutoff on original alignment: -13688.406
Optimizing NNI: done in 3.66809 secs using 98.91% CPU
Optimizing NNI: done in 3.1018 secs using 98.78% CPU
Optimizing NNI: done in 3 secs using 98.73% CPU
Optimizing NNI: done in 2.7963 secs using 98.94% CPU
Optimizing NNI: done in 4.59678 secs using 98.81% CPU
Optimizing NNI: done in 2.74672 secs using 99.05% CPU
Optimizing NNI: done in 2.59848 secs using 98.96% CPU
Optimizing NNI: done in 2.66306 secs using 98.95% CPU
Optimizing NNI: done in 3.39262 secs using 98.83% CPU
Optimizing NNI: done in 3.64516 secs using 99.1% CPU
Iteration 60 / LogL: -13637.110 / Time: 0h:3m:22s (0h:5m:5s left)
Optimizing NNI: done in 2.8214 secs using 98.92% CPU
Optimizing NNI: done in 3.14892 secs using 98.73% CPU
Optimizing NNI: done in 3.29182 secs using 98.73% CPU
Optimizing NNI: done in 2.92166 secs using 98.98% CPU
Optimizing NNI: done in 3.11441 secs using 98.72% CPU
Optimizing NNI: done in 3.52818 secs using 98.76% CPU
Optimizing NNI: done in 2.98031 secs using 98.88% CPU
Optimizing NNI: done in 3.61902 secs using 98.98% CPU
Optimizing NNI: done in 3.18491 secs using 98.79% CPU
Optimizing NNI: done in 2.97705 secs using 99.03% CPU
Iteration 70 / LogL: -13643.430 / Time: 0h:3m:54s (0h:4m:28s left)
Optimizing NNI: done in 3.02953 secs using 98.93% CPU
Optimizing NNI: done in 3.58528 secs using 98.9% CPU
Optimizing NNI: done in 3.17958 secs using 98.99% CPU
Optimizing NNI: done in 3.26068 secs using 99.01% CPU
Optimizing NNI: done in 3.13447 secs using 98.91% CPU
Optimizing NNI: done in 2.86726 secs using 98.82% CPU
Optimizing NNI: done in 3.19078 secs using 99.07% CPU
Optimizing NNI: done in 3.23394 secs using 98.66% CPU
Optimizing NNI: done in 3.48815 secs using 98.79% CPU
Optimizing NNI: done in 2.86908 secs using 98.87% CPU
Iteration 80 / LogL: -13645.487 / Time: 0h:4m:27s (0h:3m:53s left)
Optimizing NNI: done in 3.02775 secs using 98.99% CPU
Optimizing NNI: done in 3.53201 secs using 98.69% CPU
Optimizing NNI: done in 3.13139 secs using 99.12% CPU
Optimizing NNI: done in 3.09366 secs using 98.6% CPU
Optimizing NNI: done in 2.94401 secs using 98.81% CPU
Optimizing NNI: done in 3.07881 secs using 98.82% CPU
Optimizing NNI: done in 3.32151 secs using 98.71% CPU
UPDATE BEST LOG-LIKELIHOOD: -13635.639
Optimizing NNI: done in 3.65751 secs using 98.93% CPU
Optimizing NNI: done in 2.75942 secs using 99.08% CPU
Optimizing NNI: done in 3.97642 secs using 98.8% CPU
Iteration 90 / LogL: -13635.669 / Time: 0h:5m:0s (0h:3m:18s left)
Optimizing NNI: done in 3.28588 secs using 98.71% CPU
Optimizing NNI: done in 3.65657 secs using 99.02% CPU
Optimizing NNI: done in 3.17029 secs using 98.73% CPU
Optimizing NNI: done in 2.48883 secs using 98.83% CPU
Optimizing NNI: done in 3.28323 secs using 99.07% CPU
Optimizing NNI: done in 3.61443 secs using 98.51% CPU
Optimizing NNI: done in 3.45452 secs using 98.93% CPU
Optimizing NNI: done in 4.28092 secs using 98.72% CPU
Optimizing NNI: done in 4.46417 secs using 98.83% CPU
Optimizing NNI: done in 2.67842 secs using 99.03% CPU
Iteration 100 / LogL: -13645.528 / Time: 0h:5m:34s (0h:2m:45s left)
Log-likelihood cutoff on original alignment: -13688.406
NOTE: Bootstrap correlation coefficient of split occurrence frequencies: 0.998
Optimizing NNI: done in 4.66032 secs using 98.98% CPU
Optimizing NNI: done in 3.09197 secs using 99.05% CPU
Optimizing NNI: done in 3.53132 secs using 99.03% CPU
Optimizing NNI: done in 4.35202 secs using 98.58% CPU
Optimizing NNI: done in 3.10924 secs using 98.89% CPU
Optimizing NNI: done in 2.96028 secs using 98.91% CPU
Optimizing NNI: done in 3.12219 secs using 98.76% CPU
Optimizing NNI: done in 3.52921 secs using 98.95% CPU
Optimizing NNI: done in 2.90366 secs using 99.08% CPU
Optimizing NNI: done in 3.597 secs using 98.88% CPU
Iteration 110 / LogL: -13639.496 / Time: 0h:6m:10s (0h:5m:6s left)
Optimizing NNI: done in 3.38076 secs using 98.96% CPU
Optimizing NNI: done in 3.70359 secs using 98.7% CPU
Optimizing NNI: done in 3.82674 secs using 98.91% CPU
Optimizing NNI: done in 3.3273 secs using 99.08% CPU
Optimizing NNI: done in 2.83284 secs using 98.7% CPU
Optimizing NNI: done in 2.99988 secs using 99.02% CPU
Optimizing NNI: done in 2.87632 secs using 98.78% CPU
Optimizing NNI: done in 3.56141 secs using 99.02% CPU
Optimizing NNI: done in 4.55121 secs using 98.76% CPU
Optimizing NNI: done in 2.85243 secs using 98.82% CPU
Iteration 120 / LogL: -13635.641 / Time: 0h:6m:45s (0h:4m:32s left)
Optimizing NNI: done in 2.50293 secs using 99.01% CPU
Optimizing NNI: done in 2.74982 secs using 98.94% CPU
BETTER TREE FOUND at iteration 122: -13635.639
Optimizing NNI: done in 3.15403 secs using 98.9% CPU
Optimizing NNI: done in 2.44729 secs using 98.85% CPU
Optimizing NNI: done in 2.78033 secs using 98.76% CPU
Optimizing NNI: done in 3.22724 secs using 98.84% CPU
Optimizing NNI: done in 2.91094 secs using 98.8% CPU
Optimizing NNI: done in 4.04011 secs using 99.07% CPU
Optimizing NNI: done in 2.8784 secs using 98.77% CPU
Optimizing NNI: done in 2.85379 secs using 98.65% CPU
Iteration 130 / LogL: -13635.640 / Time: 0h:7m:15s (0h:5m:10s left)
Optimizing NNI: done in 3.52402 secs using 98.96% CPU
Optimizing NNI: done in 3.16804 secs using 98.98% CPU
Optimizing NNI: done in 2.84253 secs using 99.01% CPU
Optimizing NNI: done in 3.06043 secs using 98.85% CPU
Optimizing NNI: done in 2.95384 secs using 99.08% CPU
Optimizing NNI: done in 3.54142 secs using 98.99% CPU
Optimizing NNI: done in 3.31982 secs using 98.75% CPU
Optimizing NNI: done in 3.17982 secs using 98.89% CPU
Optimizing NNI: done in 3.30396 secs using 98.9% CPU
Optimizing NNI: done in 3.6454 secs using 99.05% CPU
Iteration 140 / LogL: -13635.651 / Time: 0h:7m:48s (0h:4m:36s left)
Optimizing NNI: done in 3.39065 secs using 98.79% CPU
Optimizing NNI: done in 3.10709 secs using 98.89% CPU
Optimizing NNI: done in 3.12209 secs using 98.93% CPU
Optimizing NNI: done in 2.76446 secs using 99% CPU
Optimizing NNI: done in 3.42103 secs using 99.08% CPU
Optimizing NNI: done in 2.98146 secs using 98.91% CPU
Optimizing NNI: done in 3.07076 secs using 98.89% CPU
Optimizing NNI: done in 3.05948 secs using 99.05% CPU
Optimizing NNI: done in 4.36101 secs using 98.73% CPU
Optimizing NNI: done in 3.36244 secs using 98.96% CPU
Iteration 150 / LogL: -13639.038 / Time: 0h:8m:21s (0h:4m:2s left)
Log-likelihood cutoff on original alignment: -13688.406
Optimizing NNI: done in 3.47486 secs using 98.9% CPU
Optimizing NNI: done in 3.05502 secs using 98.98% CPU
Optimizing NNI: done in 3.34272 secs using 98.76% CPU
Optimizing NNI: done in 3.02533 secs using 99.02% CPU
Optimizing NNI: done in 3.24882 secs using 98.9% CPU
Optimizing NNI: done in 3.15523 secs using 98.91% CPU
Optimizing NNI: done in 3.23853 secs using 99.04% CPU
Optimizing NNI: done in 3.24208 secs using 98.6% CPU
Optimizing NNI: done in 3.42333 secs using 98.89% CPU
Optimizing NNI: done in 2.69896 secs using 98.85% CPU
Iteration 160 / LogL: -13635.639 / Time: 0h:8m:54s (0h:3m:28s left)
Optimizing NNI: done in 2.45959 secs using 98.87% CPU
Optimizing NNI: done in 3.28465 secs using 98.81% CPU
Optimizing NNI: done in 2.74876 secs using 98.87% CPU
Optimizing NNI: done in 3.41201 secs using 98.74% CPU
Optimizing NNI: done in 3.24711 secs using 99.05% CPU
Optimizing NNI: done in 3.25348 secs using 99% CPU
Optimizing NNI: done in 3.20665 secs using 98.74% CPU
Optimizing NNI: done in 2.9142 secs using 98.76% CPU
Optimizing NNI: done in 3.36001 secs using 98.84% CPU
Optimizing NNI: done in 3.236 secs using 98.73% CPU
Iteration 170 / LogL: -13642.464 / Time: 0h:9m:26s (0h:2m:54s left)
Optimizing NNI: done in 3.46843 secs using 98.94% CPU
Optimizing NNI: done in 2.9156 secs using 98.9% CPU
Optimizing NNI: done in 3.61437 secs using 98.8% CPU
Optimizing NNI: done in 2.69855 secs using 98.82% CPU
Optimizing NNI: done in 3.31505 secs using 98.8% CPU
Optimizing NNI: done in 3.8606 secs using 98.77% CPU
Optimizing NNI: done in 3.58815 secs using 98.95% CPU
Optimizing NNI: done in 3.05935 secs using 98.55% CPU
Optimizing NNI: done in 3.66902 secs using 98.95% CPU
Optimizing NNI: done in 3.14341 secs using 98.91% CPU
Iteration 180 / LogL: -13635.640 / Time: 0h:10m:0s (0h:2m:20s left)
Optimizing NNI: done in 2.99452 secs using 98.93% CPU
Optimizing NNI: done in 3.51487 secs using 98.99% CPU
Optimizing NNI: done in 3.39004 secs using 98.89% CPU
Optimizing NNI: done in 3.05577 secs using 98.92% CPU
Optimizing NNI: done in 3.14033 secs using 98.64% CPU
Optimizing NNI: done in 3.87104 secs using 98.83% CPU
Optimizing NNI: done in 3.73653 secs using 98.82% CPU
Optimizing NNI: done in 2.759 secs using 98.97% CPU
Optimizing NNI: done in 3.40501 secs using 98.94% CPU
Optimizing NNI: done in 3.05036 secs using 98.65% CPU
Iteration 190 / LogL: -13646.049 / Time: 0h:10m:33s (0h:1m:47s left)
Optimizing NNI: done in 3.10087 secs using 98.74% CPU
Optimizing NNI: done in 3.31444 secs using 98.92% CPU
Optimizing NNI: done in 3.59536 secs using 98.79% CPU
Optimizing NNI: done in 3.30984 secs using 98.66% CPU
Optimizing NNI: done in 3.39732 secs using 98.94% CPU
Optimizing NNI: done in 3.75851 secs using 98.71% CPU
Optimizing NNI: done in 3.10584 secs using 98.79% CPU
Optimizing NNI: done in 2.94867 secs using 98.89% CPU
Optimizing NNI: done in 2.99257 secs using 98.76% CPU
Optimizing NNI: done in 2.58789 secs using 98.93% CPU
Iteration 200 / LogL: -13635.640 / Time: 0h:11m:6s (0h:1m:13s left)
Log-likelihood cutoff on original alignment: -13688.406
NOTE: Bootstrap correlation coefficient of split occurrence frequencies: 1.000
Optimizing NNI: done in 4.02248 secs using 98.95% CPU
Optimizing NNI: done in 3.82818 secs using 98.86% CPU
Optimizing NNI: done in 2.95945 secs using 98.83% CPU
Optimizing NNI: done in 3.57813 secs using 98.65% CPU
Optimizing NNI: done in 3.34313 secs using 98.93% CPU
Optimizing NNI: done in 3.15014 secs using 98.69% CPU
Optimizing NNI: done in 2.89137 secs using 98.99% CPU
Optimizing NNI: done in 3.07519 secs using 98.9% CPU
Optimizing NNI: done in 3.67102 secs using 98.93% CPU
Optimizing NNI: done in 2.81161 secs using 98.72% CPU
Iteration 210 / LogL: -13640.707 / Time: 0h:11m:40s (0h:5m:1s left)
Optimizing NNI: done in 2.97943 secs using 98.79% CPU
Optimizing NNI: done in 2.95138 secs using 98.76% CPU
Optimizing NNI: done in 3.07933 secs using 98.8% CPU
UPDATE BEST LOG-LIKELIHOOD: -13635.639
Optimizing NNI: done in 3.10951 secs using 98.86% CPU
Optimizing NNI: done in 4.50238 secs using 98.87% CPU
Optimizing NNI: done in 3.00021 secs using 98.92% CPU
Optimizing NNI: done in 2.97556 secs using 99.01% CPU
Optimizing NNI: done in 3.16031 secs using 98.99% CPU
Optimizing NNI: done in 2.69294 secs using 98.93% CPU
Optimizing NNI: done in 3.48366 secs using 98.9% CPU
Iteration 220 / LogL: -13637.180 / Time: 0h:12m:13s (0h:4m:27s left)
Optimizing NNI: done in 3.16803 secs using 98.8% CPU
Optimizing NNI: done in 3.90787 secs using 98.86% CPU
Optimizing NNI: done in 3.23258 secs using 98.56% CPU
Total number of trees received: 0
Total number of trees sent: 0
Total number of NNI searches done by myself: 224
TREE SEARCH COMPLETED AFTER 223 ITERATIONS / Time: 0h:12m:23s

--------------------------------------------------------------------
|                    FINALIZING TREE SEARCH                        |
--------------------------------------------------------------------
Performs final model parameters optimization
Estimate model parameters (epsilon = 0.010)
1. Initial log-likelihood: -13635.639
Optimal log-likelihood: -13635.639
Gamma shape alpha: 7.029
Parameters optimization took 1 rounds (0.314 sec)
BEST SCORE FOUND : -13635.639
Creating bootstrap support values...
Split supports printed to NEXUS file SAHS.fas.splits.nex
Total tree length: 31.950

Total number of iterations: 223
CPU time used for tree search: 731.962 sec (0h:12m:11s)
Wall-clock time used for tree search: 741.172 sec (0h:12m:21s)
Total CPU time used: 735.047 sec (0h:12m:15s)
Total wall-clock time used: 744.772 sec (0h:12m:24s)

Computing bootstrap consensus tree...
Reading input file SAHS.fas.splits.nex...
83 taxa and 509 splits.
Consensus tree written to SAHS.fas.contree
Reading input trees file SAHS.fas.contree
Log-likelihood of consensus tree: -13635.644

Analysis results written to: 
  IQ-TREE report:                SAHS.fas.iqtree
  Maximum-likelihood tree:       SAHS.fas.treefile
  Likelihood distances:          SAHS.fas.mldist

Ultrafast bootstrap approximation results written to:
  Split support values:          SAHS.fas.splits.nex
  Consensus tree:                SAHS.fas.contree
  Screen log file:               SAHS.fas.log

Date and Time: Sun Aug 20 15:08:58 2023
