# Supplementary material for: The Evolution of Temperature and Desiccation-Related Protein Families in Tardigrada Reveals a Complex Acquisition of Extremotolerance
Source: Genome Biol Evol. 2023 Nov 29;16(1):evad217. doi: 10.1093/gbe/evad217 (PMC10799326; doi:10.1093/gbe/evad217)
Supplement: evad217_Supplementary_Data [file evad217_supplementary_data.zip › SupplementalInformation/SupplementalInformation/SAHS_Complete/SAHS_ML/SAHS.fas.treefile]

(OQ067580_Hypsibius_exemplaris_SAHS_1:0.0302424422,(((OQ067581_Hypsibius_exemplaris_SAHS_2:0.0292027405,OQ067585_Hypsibius_exemplaris_SAHS_6:0.0392829982)97:0.1022376072,((((OQ067582_Hypsibius_exemplaris_SAHS_3:1.0249669209,OQV25556_1_hypothetical_protein_BV898_00494_Hypsibius_dujardini:0.5065249713)94:0.4506783283,(P0CU40_1_RecName_Full_Secretory_abundant_heat_soluble_protein_53582_Short_SAHS_53582:0.2608535135,(OWA51792_1_hypothetical_protein_BV898_16258_Hypsibius_dujardini:0.1899679717,(P0CU39_1_RecName_Full_Secretory_abundant_heat_soluble_protein_33020_Short_SAHS_33020:0.0879025268,P0CU42_1_RecName_Full_Secretory_abundant_heat_soluble_protein_68234_Short_SAHS_68234:0.1529590566)100:0.1598255408)95:0.0410405042)99:0.1503060711)55:0.0000028194,OQ067586_Acutuncus_antarcticus_1_SAHS_1:0.8561400595)83:0.1429786228,((((((((((OQ067588_Mesobiotus_radiatus_SAHS_1:0.3871711827,(OQ067591_Macrobiotus_sp_2_SAHS_1:0.8334313901,((OQ067600_Macrobiotus_shonaicus_SAHS_2:0.0000010000,OQ067603_Macrobiotus_sp_4_SAHS_1:0.0000010000)100:0.1252066293,OQ067604_Macrobiotus_sp_4_SAHS_2:0.1053650877)100:0.5589229775)99:0.2832219264)99:0.1656350816,((((OQ067589_Paramacrobiotus_areolatus_1_SAHS_1:0.8222987262,OQ067608_Paramacrobiotus_richtersi_SAHS_1:0.5084155400)97:0.3539749328,OQ067599_Macrobiotus_shonaicus_SAHS_1:0.0000021972)84:0.0438857033,(OQ067601_Macrobiotus_sp_1_SAHS_1:0.0000010000,OQ067602_Macrobiotus_sp_1_SAHS_2:0.0000010000)100:0.0760522208)79:0.0637418036,OQ067590_Macrobiotus_sp_5_SAHS_1:0.0000020958)94:0.2623717954)100:0.3003099072,(OQ067605_Macrobiotus_joannae_SAHS_1:0.1961971085,OQ067606_Macrobiotus_pallari_SAHS_1:0.0000026078)97:0.1880225513)96:0.1813887149,((GAU89932_1_SAHS7_Ramazzottius_varieornatus:0.0004004235,GAU90160_1_SAHS12_Ramazzottius_varieornatus:0.0895662923)100:0.4294024485,((GAU89939_1_SAHS8_Ramazzottius_varieornatus:0.1539007701,((GAU89946_1_SAHS10_Ramazzottius_varieornatus:0.1950151271,GAU89941_1_SAHS9_Ramazzottius_varieornatus:0.3807019724)89:0.0519701609,J7MAN2_1_RecName_Full_Secretory_abundant_heat_soluble_protein_2_Short_SAHS2:0.0885306797)90:0.0898618022)94:0.1050843450,GAU89947_1_SAHS11_Ramazzottius_varieornatus:0.6053132038)97:0.0893253827)99:0.4201218319)77:0.0194659530,(OQ067598_Milnesium_tardigradum_SAHS_like:2.7526248686,((XP_013167441_1_PREDICTED_fatty_acid_binding_protein_like_Papilio_xuthus:0.5413935848,(XP_022831666_1_fatty_acid_binding_protein_1_like_Spodoptera_litura:0.2033592177,XP_026727985_1_fatty_acid_binding_protein_1_like_Trichoplusia_ni:0.3087930087)98:0.1544622606)99:0.3534484523,((((OQ000845_Pseudoechiniscus_sp_FABP_1:0.0378766381,((OQ000871_Pseudoechiniscus_sp_FABP_3:0.0000010000,OQ000861_Pseudoechiniscus_sp_FABP_2:0.0000010000)100:0.1551854195,((((OQ000848_Viridiscus_sp_1_FABP_1:0.0000010000,OQ000864_Viridiscus_sp_1_FABP_2:0.0000010000)100:0.1162154352,(((OQ000849_Viridiscus_sp_3_FABP_1:0.0076486808,(OQ000862_Echiniscus_sp_FABP_2:0.0076410008,OQ000860_Viridiscus_sp_2_FABP_1:0.0095958559)49:0.0000010000)99:0.0032560255,OQ000852_Viridiscus_perviridis_2_FABP_1:0.0071456579)99:0.0052917334,OQ000874_Viridiscus_sp_3_FABP_4:0.0000021200)100:0.1244887157)89:0.0236003882,OQ000853_Echiniscus_testudo_FABP_1:0.1312619870)86:0.0506782280,OQ000851_Cornechiniscus_lobatus_FABP_1:0.1381914443)98:0.0204904931)99:0.2354402441)38:0.0301455699,(((((OQ000847_Echiniscus_sp_FABP_1:0.0000010000,OQ000863_Viridiscus_sp_3_FABP_2:0.0000010000)65:0.0000010000,OQ000869_Viridiscus_sp_3_FABP_3:0.0000010000)51:0.0000027165,(OQ000872_Echiniscus_sp_FABP_3:0.0000010000,OQ000866_Viridiscus_perviridis_2_FABP_2:0.0000010000)98:0.0079595437)96:0.0562402526,OQ000870_Viridiscus_sp_1_FABP_3:0.0650813345)80:0.0506907646,(OQ000867_Echiniscus_testudo_FABP_2:0.0000028746,OQ000873_Echiniscus_testudo_FABP_3:0.0243974528)96:0.0794564368)39:0.0364342385)61:0.1061270293,OQ000855_Echiniscoides_sigismundi_FABP1:0.4504006474)66:0.0338194566,(OQ000846_Batillipes_sp_2_FABP_1:0.2526049942,((((OQ000850_Macrobiotus_sp_1_FABP_1:0.0000000000,OQ000858_Macrobiotus_sp_5_FABP_1:0.0000000000):0.0000010000,OQ000865_Macrobiotus_sp_1_FABP_2:0.0000010000)100:0.1359353703,((OQ000854_Macrobiotus_pallari_FABP1:0.1166616458,OQ000857_Macrobiotus_polonicus_FABP_1:0.1238598339)100:0.2752862633,OQ000856_Macrobiotus_joannae_FABP_1:0.0678168568)93:0.0267869235)96:0.0690555697,(OQ000859_Mesobiotus_philipinicus_FABP_1:0.0000022761,OQ000868_Mesobiotus_philipinicus_FABP_2:0.0233369541)100:0.1709368387)99:0.5819793063)42:0.1142839864)97:0.4671448994)89:0.2450230563)95:0.9702222213)79:0.1491068845,GAU88955_1_SAHS3_Ramazzottius_varieornatus:0.8364842492)82:0.1226842059,(OWA51789_1_hypothetical_protein_BV898_16255_Hypsibius_dujardini:0.5659410512,GAU89928_1_SAHS5_Ramazzottius_varieornatus:0.6360389863)100:0.2483301368)75:0.0806103322,J7MFT5_1_SAHS1:0.1946586314)78:0.0529173727,((((OQ067592_Acutuncus_antarcticus_4_SAHS_1:0.0670355330,((OQ067593_Acutuncus_antarcticus_1_SAHS_2:0.0000000000,OQ067597_Acutuncus_antarcticus_2_SAHS_3:0.0000000000):0.0000010000,OQ067595_Acutuncus_antarcticus_1_SAHS_3:0.0000010000)98:0.0280429039)60:0.0508298054,(OQ067594_Acutuncus_antarcticus_2_SAHS_1:0.0000010000,OQ067596_Acutuncus_antarcticus_2_SAHS_2:0.0000010000)100:0.0509934686)100:0.7202500214,(((OWA51791_1_hypothetical_protein_BV898_16257_Hypsibius_dujardini:0.0000022530,OWA51790_1_hypothetical_protein_BV898_16256_Hypsibius_dujardini:0.0403487921)100:0.2766559616,OQV24729_1_hypothetical_protein_BV898_01322_Hypsibius_dujardini:0.4186725116)100:0.2564640720,GAU91532_1_SAHS13_Ramazzottius_varieornatus:0.8832093306)95:0.0984503837)98:0.1854550220,(GAU89865_1_SAHS4_Ramazzottius_varieornatus:0.2210531570,GAU89929_1_SAHS6_Ramazzottius_varieornatus:0.1957146752)100:0.4843942298)64:0.1326401200)61:0.0567408494,(OQ067607_Acutuncus_antarcticus_1_SAHS_4:0.4140716634,P0CU41_1_Secretory_abundant_heat_soluble_protein_64681_Short_SAHS_63681:0.2019520011)93:0.0798003910)67:0.1018158992)100:0.7445666098)99:0.1438389207,(OQ067583_Hypsibius_exemplaris_SAHS_4:0.1175563730,OQ067587_Hypsibius_exemplaris_SAHS_7:0.0194414663)100:0.1203402205)100:0.5150288917,OQ067584_Hypsibius_exemplaris_SAHS_5:0.0686256028);
