# Supplementary material for: The Evolution of Temperature and Desiccation-Related Protein Families in Tardigrada Reveals a Complex Acquisition of Extremotolerance
Source: Genome Biol Evol. 2023 Nov 29;16(1):evad217. doi: 10.1093/gbe/evad217 (PMC10799326; doi:10.1093/gbe/evad217)
Supplement: evad217_Supplementary_Data [file evad217_supplementary_data.zip › SupplementalTable1.xlsx]

## Sheet: GenomeIdentification
Unique ID (for publication)	BUSCO (%)	Mean Coverage (x)	Locality	Form of Identification	Reference and Notes
Acutuncus Antarcticus 1	80.9	117.42	moss sample collected in Yukidori Valley, Langhovde, Sôya coast, Dronning Maud Land (East Antarctica; 69°14′30″S, 39°46′00″E) in November 1983 during the 24th Japanese Antarctic Research Expedition (JARE) winter operation	morphology	https://academic.oup.com/zoolinnean/article/188/3/839/5679186
Acutuncus Antarcticus 2	81	103.57	moss sample collected in Yukidori Valley, Langhovde, Sôya coast, Dronning Maud Land (East Antarctica; 69°14′30″S, 39°46′00″E) in November 1983 during the 24th Japanese Antarctic Research Expedition (JARE) winter operation	morphology	https://academic.oup.com/zoolinnean/article/188/3/839/5679186
Acutuncus Antarcticus 3	75.9	89.52	Hamagiku-Ike Lake (formerly known as Abi-Ike Lake) in Skarvsnes (69°28′S 39°39′E), on the Sôya Coast of East Antarctica	morphology	https://link.springer.com/article/10.1007/s00300-015-1718-8?TB_iframe=true
Acutuncus Antarcticus 4	78.9	89.52	Hamagiku-Ike Lake (formerly known as Abi-Ike Lake) in Skarvsnes (69°28′S 39°39′E), on the Sôya Coast of East Antarctica	morphology	https://link.springer.com/article/10.1007/s00300-015-1718-8?TB_iframe=true
Batillipes sp. 1	77	109.15	beach, Shirahama, Wakayama	morphology
Batillipes sp 2	78.3	130.91	beach, Shirahama, Wakayama	morphology
Cornechiniscus lobatus	77.9	41.68	Kagoshima, Japan	morphology
Dactylobiotus sp.	53.9	51.15	Hakkoda-san, Aomori, Japan	morphology
Echiniscoides sigismundi	47.2	164	Yokosuka, Kanagawa	morphology
Echiniscus sp	76.1	61.1	moss in Tsuruoka, Yamagata	COI
Echiniscus_testudo	79.2	25.81	moss collected from Otsuka-machi, Tsuruoka city, Japan (38°44′23″N, 139°48′28″E)	COI	https://www.ncbi.nlm.nih.gov/pmc/articles/PMC8582207/
Halechiniscus sp.	70.5	89.62	Matsushima, Miyagi, Japan	morphology
Hypsibius exemplaris	60.6	54.57	38°44′24″N 139°48′26″E, "Otsuka-machi, Tsuruoka-City, Japan	COI
Macrobiotus hannae	80.7	17.95	Poland	morphology, COI	Initially uploaded to Genbank as Macrobiotus joannae prior to reclassification (see https://iris.unimore.it/handle/11380/1178608). Genbank revision requested.
Macrobiotus pallari	67.6	20.88	Poland, Malinówka, Yew Reserve 49°42′09.00″N 21°55′53.00″E 382 m asl	morphology, COI
Macrobiotus polonicus	75.3	18.83	Austria, Purbach, 47◦ 54′ 56′ ’N 16◦ 41′ 42′ ’E 130 m asl	morphology, COI	https://www.sciencedirect.com/science/article/pii/S1055790320302591?via%3Dihub
Macrobiotus shonaicus	55.8	32.06	moss in Tsuruoka, Yamagata	COI
Macrobiotus sp.	69.8	44.87	moss in Kagawa (34.187877, 133.816668)	COI
Macrobiotus sp. 2	79.7	54.23	moss in Kagawa (34.187877, 133.816668)	COI
Macrobiotus sp. 3	38.5	29.98	moss in Kagawa (34.187877, 133.816668)	COI
Macrobiotus sp. 4	71.2	43.07	38°44′24″N 139°48′26″E, "Otsuka-machi, Tsuruoka-City, Japan	COI
Macrobiotus sp. 5	78.1	77.4	38°44′24″N 139°48′26″E, "Otsuka-machi, Tsuruoka-City, Japan	COI
Mesobiotus-philipinicus	54	96.62	Phillipines	morphology	Mesobiotus philippinicus sp. nov., the first limnoterrestrial tardigrade from the Philippines. - Abstract - Europe PMC
Mesobiotus-radiatus	80.8	27.68	moss sample from soil from Mount Kulal (Kenya, Africa) was collected by Maciej Skoracki on 25 January 2014	morphology, COI	https://journals.tubitak.gov.tr/zoology/vol42/iss5/2/
Milnesium sp.	83.1	98.38	Bulgaria Kazanlak Valley, village Shanovo 42°33'27”N 25°37'51”E	morphology, COI	https://www.biotaxa.org/Zootaxa/article/view/zootaxa.4586.1.2
Milnesium sp.	83.8	148.74	Hiyoshi, Kanagawa, Japan	morphology
Milnesium tardigradum	66.3	70.93	Denmark, Copenhagen, 51°35'02''N 14°14'00''E	morphology, COI	https://www.ncbi.nlm.nih.gov/pmc/articles/PMC8361735/
Paramacrobiotus areolatus	81	30.62	Portugal, Lisbon, Cascais, 38°41'32''N 9°25'18''W 16 m asl	morphology, COI	https://academic.oup.com/zoolinnean/article/188/3/694/5706821#200829700
Paramacrobiotus fairbanksi 1	68.9	21.3	Poland	COI	Initially uploaded to Genbank as Paramacrobiotus richtersi prior to reclassification (see https://iris.unimore.it/handle/11380/1178608). Genbank revision requested.
Pseudoechiniscus sp.	80.8	37.66	moss in Tsuruoka, Yamagata	COI
Viridiscus perviridis 1	81.1	60.62	38°44′24″N 139°48′26″E, "Otsuka-machi, Tsuruoka-City, Japan	morphology
Viridiscus perviridis 2	92.41	60.62	38°44′24″N 139°48′26″E, "Otsuka-machi, Tsuruoka-City, Japan	morphology
Viridiscus sp 1	79.8	53.56	moss in Kagawa (34.187877, 133.816668)	COI
Viridiscus sp 2	59.3	89.7	moss in Kagawa (34.229950, 133.817627)	COI
Viridiscus sp 3	79.7	54.64	38°44′24″N 139°48′26″E, "Otsuka-machi, Tsuruoka-City, Japan	COI

## Sheet: MAHS
Accession Number	Sequence Name
OP822048	Acutuncus_antarcticus_3_MAHS
OP822049	Hypsibius_examplaris_1_MAHS
OP822050	Macrobiotus_sp_1_MAHS
OP822051	Macrobiotus_sp_3_MAHS
OP822052	Paramacrobiotus_areolatus_1_MAHS
OP822053	Milnesium_sp_1_MAHS_like
OP822054	Milnesium_sp_2_MAHS_like
OP822055	Milnesium_tardigradum_1_MAHS_like

## Sheet: CAHS
Accession Number	Sequence Name	Notes
OP974251	Acutuncus_antarcticus_1_CAHS_2a
OP974252	Acutuncus_antarcticus_1_CAHS_2b
OP974253	Acutuncus_antarcticus_2_CAHS_2a
OP974254	Paramacrobiotus_areolatus_1_CAHS_2c	100% similarity to OP974258, 99% similarity to OP974257
OP974255	Paramacrobiotus_fairbanksi_1_CAHS_2a
OP974256	Paramacrobiotus_fairbanksi_1_CAHS_2d	99% similarity to OP974259, OP974261
OP974257	Paramacrobiotus_areolatus_1_CAHS_2b	99% similarity to OP974254, OP974258
OP974258	Paramacrobiotus_areolatus_1_CAHS_2d
OP974259	Paramacrobiotus_fairbanksi_1_CAHS_2e	99% similarity to OP974256, OP974261
OP974260	Paramacrobiotus_areolatus_1_CAHS_2a
OP974261	Paramacrobiotus_fairbanksi_1_CAHS_2b	99% similarity to , OP974256, OP974259
OP974262	Macrobiotus_polonicus_1_CAHS_2a
OP974263	Macrobiotus_sp_2_CAHS_2a
OP974264	Macrobiotus_sp_1_CAHS_2a
OP974265	Dactylobiotus_sp_CAHS_2a
OP974266	Dactylobiotus_sp_CAHS_2b
OP974267	Dactylobiotus_sp_CAHS_2c
OP974268	Mesobiotus_radiatus_1_CAHS_2a
OP974269	Paramacrobiotus_areolatus_1_CAHS_1b	98% similarity to OP974271
OP974270	Paramacrobiotus_fairbanksi_1_CAHS_1a
OP974271	Paramacrobiotus_areolatus_1_CAHS_1a	98% similarity to OP974269
OP974324	Acutuncus_antarcticus_1_CAHS_5a
OP974272	Paramacrobiotus_fairbanksi_1_CAHS_5a	100% similarity to OP974273
OP974273	Paramacrobiotus_fairbanksi_1_CAHS_5c	100% similarity to OP974272
OP974274	Paramacrobiotus_areolatus_1_CAHS_5a
OP974275	Paramacrobiotus_areolatus_1_CAHS_5b
OP974276	Paramacrobiotus_fairbanksi_1_CAHS_5b
OP974277	Macrobiotus_hannae_1_CAHS_5b
OP974278	Macrobiotus_hannae_1_CAHS_5a
OP974279	Macrobiotus_sp_1_CAHS_5a
OP974280	Macrobiotus_sp_2_CAHS_5b
OP974281	Macrobiotus_sp_2_CAHS_5a
OP974282	Dactylobiotus_sp_CAHS_5a
OP974283	Acutuncus_antarcticus_2_CAHS_6a
OP974284	Paramacrobiotus_fairbanksi_1_CAHS_6b	100% similarity to OP974285
OP974285	Paramacrobiotus_fairbanksi_1_CAHS_6e	100% similarity to OP974284
OP974286	Paramacrobiotus_fairbanksi_1_CAHS_6c
OP974287	Paramacrobiotus_fairbanksi_1_CAHS_6d
OP974288	Paramacrobiotus_areolatus_1_CAHS_6c
OP974289	Macrobiotus_polonicus_1_CAHS_6b	100% similarity to OP974290
OP974290	Macrobiotus_sp_1_CAHS_6a
OP974291	Macrobiotus_polonicus_1_CAHS_6a	100% similarity to OP974289
OP974292	Paramacrobiotus_areolatus_1_CAHS_4a
OP974293	Paramacrobiotus_fairbanksi_1_CAHS_4a
OP974294	Macrobiotus_hannae_1_CAHS_4a
OP974295	Macrobiotus_sp_2_CAHS_4a
OP974296	Macrobiotus_sp_1_CAHS_4a
OP974297	Acutuncus_antarcticus_2_CAHS_7a
OP974298	Macrobiotus_sp_2_CAHS_7b
OP974299	Macrobiotus_sp_2_CAHS_7a
OP974300	Macrobiotus_pallari_1_CAHS_7a
OP974301	Macrobiotus_sp_1_CAHS_7b
OP974302	Mesobiotus_philippinicus_1_CAHS_7a
OP974303	Mesobiotus_philippinicus_1_CAHS_7b
OP974304	Mesobiotus_radiatus_1_CAHS_7a
OP974305	Macrobiotus_sp_1_CAHS_7a
OP974306	Acutuncus_antarcticus_1_CAHS_8a
OP974307	Acutuncus_antarcticus_2_CAHS_8a
OP974308	Paramacrobiotus_areolatus_1_CAHS_8a
OP974309	Paramacrobiotus_areolatus_1_CAHS_8d
OP974310	Paramacrobiotus_areolatus_1_CAHS_8c
OP974311	Paramacrobiotus_fairbanksi_1_CAHS_8d	98% similarity to OP974313
OP974312	Paramacrobiotus_areolatus_1_CAHS_8b
OP974313	Paramacrobiotus_fairbanksi_1_CAHS_8b	98% similarity to OP974311
OP974314	Paramacrobiotus_fairbanksi_1_CAHS_8e
OP974315	Paramacrobiotus_fairbanksi_1_CAHS_8a
OP974316	Paramacrobiotus_fairbanksi_1_CAHS_8c
OP974317	Macrobiotus_hannae_1_CAHS_8b
OP974318	Macrobiotus_polonicus_1_CAHS_8a
OP974319	Macrobiotus_polonicus_1_CAHS_8b
OP974320	Macrobiotus_hannae_1_CAHS_8a
OP974321	Macrobiotus_pallari_1_CAHS_8a
OP974322	Macrobiotus_sp_2_CAHS_8a
OP974323	Macrobiotus_sp_1_CAHS_8a

## Sheet: SAHS
Accession Number	Sequence Name		Accession Number	Sequence Name	Notes
OQ000845	Pseudoechiniscus_sp_FABP_1		OQ067580	Hypsibius_exemplaris_SAHS_1
OQ000846	Batillipes_sp_2_FABP_1		OQ067581	Hypsibius_exemplaris_SAHS_2
OQ000847	Echiniscus_sp_FABP_1		OQ067582	Hypsibius_exemplaris_SAHS_3
OQ000848	Viridiscus_sp_1_FABP_1		OQ067583	Hypsibius_exemplaris_SAHS_4
OQ000849	Viridiscus_sp_3_FABP_1		OQ067584	Hypsibius_exemplaris_SAHS_5
OQ000850	Macrobiotus_sp_1_FABP_1		OQ067585	Hypsibius_exemplaris_SAHS_6
OQ000851	Cornechiniscus_lobatus_FABP_1		OQ067586	Acutuncus_antarcticus_1_SAHS_1
OQ000852	Viridiscus_perviridis_2_FABP_1		OQ067587	Hypsibius_exemplaris_SAHS_7
OQ000853	Echiniscus_testudo_FABP_1		OQ067588	Mesobiotus_radiatus_SAHS_1
OQ000854	Macrobiotus_pallari_FABP1		OQ067589	Paramacrobiotus_areolatus_1_SAHS_1
OQ000855	Echiniscoides_sigismundi_FABP1		OQ067590	Macrobiotus_sp_5_SAHS_1
OQ000856	Macrobiotus_hannae_FABP_1		OQ067591	Macrobiotus_sp_2_SAHS_1
OQ000857	Macrobiotus_polonicus_FABP_1		OQ067592	Acutuncus_antarcticus_4_SAHS_1
OQ000858	Macrobiotus_sp_5_FABP_1		OQ067593	Acutuncus_antarcticus_1_SAHS_2
OQ000859	Mesobiotus_philipinicus_FABP_1		OQ067594	Acutuncus_antarcticus_2_SAHS_1
OQ000860	Viridiscus_sp_2_FABP_1		OQ067595	Acutuncus_antarcticus_1_SAHS_3
OQ000861	Pseudoechiniscus_sp_FABP_2		OQ067596	Acutuncus_antarcticus_2_SAHS_2
OQ000862	Echiniscus_sp_FABP_2		OQ067597	Acutuncus_antarcticus_2_SAHS_3
OQ000863	Viridiscus_sp_3_FABP_2		OQ067598	Milnesium_tardigradum_SAHS_like
OQ000864	Viridiscus_sp_1_FABP_2		OQ067599	Macrobiotus_shonaicus_SAHS_1
OQ000865	Macrobiotus_sp_1_FABP_2		OQ067600	Macrobiotus_shonaicus_SAHS_2
OQ000866	Viridiscus_perviridis_2_FABP_2		OQ067601	Macrobiotus_sp_1_SAHS_1
OQ000867	Echiniscus_testudo_FABP_2		OQ067602	Macrobiotus_sp_1_SAHS_2
OQ000868	Mesobiotus_philipinicus_FABP_2		OQ067603	Macrobiotus_sp_4_SAHS_1
OQ000869	Viridiscus_sp_3_FABP_3		OQ067604	Macrobiotus_sp_4_SAHS_2
OQ000870	Viridiscus_sp_1_FABP_3		OQ067605	Macrobiotus_hannae_SAHS_1
OQ000871	Pseudoechiniscus_sp_FABP_3		OQ067606	Macrobiotus_pallari_SAHS_1
OQ000872	Echiniscus_sp_FABP_3		OQ067607	Acutuncus_antarcticus_1_SAHS_4
OQ000873	Echiniscus_testudo_FABP_3		OQ067608	Paramacrobiotus_fairbanksi_SAHS_1
OQ000874	Viridiscus_sp_3_FABP_4

## Sheet: EtAHS Alpha
Accession Number	Sequence Name
OP796270	Cornechiniscus_EtAHS_Alpha_1
OP796271	Cornechiniscus_EtAHS_Alpha_2
OP796272	Echiniscus_sp_EtAHS_Alpha_1
OP796273	Viridiscus_perviridis_1_EtAHS_Alpha_1
OP796274	Viridiscus_perviridis_1_EtAHS_Alpha_2
OP796275	Viridiscus_perviridis_1_EtAHS_Alpha_3
OP796276	Viridiscus_perviridis_2_EtAHS_Alpha_1
OP796277	Viridiscus_perviridis_2_EtAHS_Alpha_2
OP796278	Echiniscus_testudo_EtAHS_Alpha_1
OP796279	Echiniscus_testudo_EtAHS_Alpha_2
OP796280	Echiniscus_testudo_EtAHS_Alpha_3
OP796281	Echiniscus_testudo_EtAHS_Alpha_4
OP796282	Viridiscus_sp_1_EtAHS_Alpha_1
OP796283	Viridiscus_sp_1_EtAHS_Alpha_2
OP796284	Viridiscus_sp_1_EtAHS_Alpha_3
OP796285	Pseudechiniscus_chokai_EtAHS_Alpha_1
OP796286	Pseudechiniscus_chokai_EtAHS_Alpha_2
OP796287	Viridiscus_sp_2_EtAHS_Alpha_1
OP796288	Viridiscus_sp_2_EtAHS_Alpha_2
OP796289	Viridiscus_sp_2_EtAHS_Alpha_3
OP796290	Viridiscus_sp_3_EtAHS_Alpha_1
OP796291	Viridiscus_sp_3_EtAHS_Alpha_2

## Sheet: EtAHS Beta
Accession Number	Sequence Name
OP803051	Cornechiniscus_EtAHS_Beta_1
OP803052	Cornechiniscus_EtAHS_Beta_2
OP803053	Echiniscus_sp_EtAHS_Beta_1
OP803054	Viridiscus_perviridis_1_EtAHS_Beta_1
OP803055	Viridiscus_perviridis_1_EtAHS_Beta_2
OP803056	Viridiscus_perviridis_1_EtAHS_Beta_3
OP803057	Viridiscus_perviridis_2_EtAHS_Beta_1
OP803058	Viridiscus_perviridis_2_EtAHS_Beta_2
OP803059	Echiniscus_testudo_EtAHS_Beta_1
OP803060	Echiniscus_testudo_EtAHS_Beta_2
OP803061	Echiniscus_testudo_EtAHS_Beta_3
OP803062	Viridiscus_sp_1_EtAHS_Beta_1
OP803063	Viridiscus_sp_1_EtAHS_Beta_2
OP803064	Pseudechiniscus_chokai_EtAHS_Beta_1
OP803065	Viridiscus_sp_2_EtAHS_Beta_1
OP803066	Viridiscus_sp_3_EtAHS_Beta_1
OP803067	Viridiscus_sp_3_EtAHS_Beta_2
OP803068	Viridiscus_sp_3_EtAHS_Beta_3

## Sheet: MRE11
Accession Number	Sequence Name
OP822056	Batillipes_sp_1_MRE11_1
OP822057	Batillipes_sp_1_MRE11_2
OP822058	Cornechiniscus_lobatus_MRE11_1
OP822059	Echiniscus_testudo_MRE11_1
OP822060	Halechiniscus_sp_MRE11_1
OP822061	Viridiscus_sp_1_MRE11_1
OP822062	Viridiscus_sp_3_MRE11_1
OP822063	Acutuncus_antarcticus_2_MRE11_1
OP822064	Macrobiotus_sp_1_MRE11_1_PutativePartial
OP822065	Macrobiotus_sp_4_MRE11_1_PutativePartial
OP822075	Paramacrobiotus_areolatus_1_MRE11_1
OP822076	Paramacrobiotus_fairbanksi_1_MRE11_1
OP822066	Macrobiotus_sp_2_MRE11_1_PutativePartial
OP822067	Milnesium_sp_2_MRE11_1
OP822068	Dactylobiotus_sp_MRE11_1
OP822069	Macrobiotus_sp_1_MRE11_2
OP822070	Macrobiotus_sp_4_MRE11_2
OP822071	Macrobiotus_sp_3_MRE11_1
OP822072	Macrobiotus_sp_5_MRE11_1
OP822073	Paramacrobiotus_fairbanksi_2_MRE11_1
OP822074	Macrobiotus_sp_2_MRE11_2
